# Supplementary material for: Pan-Genomic Regulation of Gene Expression in Normal and Pathological Human Placentas
Source: Cells. 2023 Feb 10;12(4):578. doi: 10.3390/cells12040578 (PMC9954093; doi:10.3390/cells12040578)
Supplement: Supplementary file 1 [file cells-12-00578-s001.zip]

Archive with 2 entries (2 files):
- cells-2044603-Figure S1.pdf
- Cells_Supplementary Tables.xlsx
