# Supplementary material for: Pan-Genomic Regulation of Gene Expression in Normal and Pathological Human Placentas
Source: Cells. 2023 Feb 10;12(4):578. doi: 10.3390/cells12040578 (PMC9954093; doi:10.3390/cells12040578)
Supplement: Supplementary file 1 [file cells-12-00578-s001.zip › Cells_Supplementary Tables.xlsx]

## Sheet: S1. RV thresholds
S1. Residual variance thresholds and sumary results from eQTL analyses for ALL COVARIATES dataset
Residual Variance	0.5	0.55	0.6	0.65	0.7	0.75	0.8	0.85	0.9	0.95
eGenes	153	132	128	119	94	83	63	43	31	22
eSNPs	608	558	559	550	443	398	351	279	211	196
eSNPs per eGene	4	4.23	4.37	4.62	4.71	4.8	5.57	6.49	6.81	8.91
St. Dev. eSNPs per eGene	5.19	5.52	5.57	6.11	6.58	6.97	8.06	9.15	9.72	10.96
pvalue for FDR ≤ 0.05	4.43e-05	4.69e-05	5.65e-05	6.79e-05	7.04e-05	8.52e-05	0.000104	0.000124	0.000151	0.000239
N° of tested genes	19912	17104	14290	11707	9062	6747	4803	3201	1987	1135
N°of input SNPs	417114
Total N° of tests (cisDist 100 kb)	685166	588498	491090	402559	313363	233434	166444	110505	68060	38693

## Sheet: S2.Clinical&Experimental Vars
S2. Clinical & Experimental Variables
SampleID	Batch	Cohort	Group	Delivery	Maternal Age (years)	Ethnicity	Gestational Age (weeks)	Birth weight (g)	Sex	Parity
Gyn1	3	Gynecochin	CTRL	Natural	22	AFR	41		F	0
Gyn2	3	Gynecochin	CTRL	Caesarian	34	EUR	38		M	1
Gyn3	3	Gynecochin	CTRL	Natural	31	EUR	41		F	0
Gyn4	3	Gynecochin	CTRL	Natural	36	EUR	41		F	7
Gyn5	3	Gynecochin	CTRL	Natural	32	EUR	42		F	0
Gyn6	3	Gynecochin	CTRL	Natural	37	EUR	37		M	2
Gyn7	3	Gynecochin	CTRL	Caesarian	28	EUR	39		M	2
Gyn8	3	Gynecochin	CTRL	Natural	38	EUR	40		M	0
Gyn9	3	Gynecochin	CTRL	Caesarian	34	EUR	39		F	1
Gyn10	3	Gynecochin	CTRL	Caesarian	36	25AFR_75EUR	38		F	4
Gyn11	3	Gynecochin	CTRL	Natural	31	EUR	40		M	0
Gyn12	3	Gynecochin	CTRL	Natural	32	EUR	41		M	1
Gyn13	3	Gynecochin	CTRL	Natural	34	EUR	40		F	1
Gyn14	3	Gynecochin	CTRL	Natural	30	EUR	38		M	0
Gyn15	3	Gynecochin	CTRL	Natural	29	EUR	40		F	0
Gyn16	3	Gynecochin	CTRL	Natural	37	25AFR_75EUR	41		M	3
Gyn17	3	Gynecochin	CTRL	Caesarian	36	EUR	39		M	1
Gyn18	3	Gynecochin	CTRL	Caesarian	31	EUR	39		F	2
Coch1	1	Cochin Hospital	CTRL	Caesarian	34	EUR	39.17		M	2
Coch2	1	Cochin Hospital	CTRL	Caesarian	34	EUR	39.17		F	2
Coch3	1	Cochin Hospital	CTRL	Caesarian	34	AFR	39.17		M	2
Coch4	1	Cochin Hospital	CTRL	Caesarian	34	25AFR_75EUR	39.17		M	2
Coch5	1	Cochin Hospital	CTRL	Caesarian	34	EUR	37		F	4
Coch6	1	Cochin Hospital	CTRL	Caesarian	34	25AFR_75EUR	39.17		F	2
Coch7	1	Cochin Hospital	CTRL	Caesarian	41	EUR	37.5	2740	F	3
Coch8	1	Cochin Hospital	CTRL	Caesarian	41	25AFR_75EUR	38.5	3110	F	3
Coch9	1	Cochin Hospital	CTRL	Caesarian	32	EUR	38.4		M	2
Ang1	2	Angers University Hospital	CTRL	Caesarian	33	EUR	37.71	2810	F	5
Ang2	2	Angers University Hospital	CTRL	Caesarian	39	25AFR_75EUR	38.57	3440	M	2
Ang3	2	Angers University Hospital	CTRL	Caesarian	35	EUR	39.71	3930	F	2
Ang4	2	Angers University Hospital	CTRL	Caesarian	30	EUR	38.71	3235	F	3
Ang5	2	Angers University Hospital	CTRL	Caesarian	32	EUR	39.57	2700	F	2
Ang6	2	Angers University Hospital	CTRL	Caesarian	42	EUR	38.14	3900	M	4
Ang7	2	Angers University Hospital	CTRL	Caesarian	37	EUR	39	3350	M	1
Ang8	2	Angers University Hospital	CTRL	Caesarian	35	EUR	38.29	3405	M	2
Ang9	2	Angers University Hospital	IUGR	Caesarian	40	EUR	29.29	850	F	1
Ang10	2	Angers University Hospital	IUGR	Caesarian	30	EUR	28.57	775	F	1
Ang11	2	Angers University Hospital	IUGR	Caesarian	23	EUR	33.43	1262	F	1
Ang12	2	Angers University Hospital	IUGR	Caesarian	41	25AFR_75EUR	37.71	2190	F	1
Ang13	2	Angers University Hospital	IUGR	Caesarian	36	EUR	28.71	950	M	2
Ang14	2	Angers University Hospital	IUGR	Caesarian	31	EUR	28.71	870	M	1
Ang15	2	Angers University Hospital	IUGR	Caesarian	41	EUR	30.57	910	M	2
Ang16	2	Angers University Hospital	IUGR	Caesarian	27	EUR	33	1710	F	1
Ang17	2	Angers University Hospital	IUGR	Caesarian	28	EUR	29.57	495	F	1
Ang18	2	Angers University Hospital	IUGR	Caesarian	24	EUR	30.86	725	F	1
StG1	3	St. George`s Hospital	PE	Caesarian	37	EUR	35		M	0
StG2	3	St. George`s Hospital	PE	Caesarian	35	EUR	36		M	0
StG3	3	St. George`s Hospital	PE	Caesarian	28	AFR	38		M	1
Coch10	1	Cochin Hospital	PE	Caesarian	36	AFR	34.2	1930	F	1
Coch11	1	Cochin Hospital	PE	Caesarian	34.5	AFR	38.3	2400	F	2
Coch12	1	Cochin Hospital	PE	Caesarian	22	AFR	30	1390	F	1
Coch13	1	Cochin Hospital	PE	Caesarian	36	EUR	32.5	1196	F	1
Coch14	1	Cochin Hospital	PE	Caesarian	34.5	AFR	33.1		M	1
Coch15	1	Cochin Hospital	PE	Caesarian	45	EUR	37.4	2930	F	4
Coch16	1	Cochin Hospital	PE_IUGR	Caesarian	37	EUR	33.6	1550	M	1
Coch17	1	Cochin Hospital	PE_IUGR	Caesarian	32	25AFR_75EUR	28.5	830	M	1
Coch18	1	Cochin Hospital	PE_IUGR	Caesarian	37	EUR	28	780	F	4
*Values in red correspond to imputed values, corresponding to the mean calculated by Disease Group

## Sheet: S3. cisQTLs for ALL COVARIATES
S3. cisQTLs with FDR < 0.05 - ALL COVARIATES dataset
snps	gene	statistic	pvalue	FDR	beta	Gene.Symbol	Description	Chromosome	Strand	Group	Start	Stop	SNP Chr	SNP Position	cisDist
rs1150707	TC0600007410.hg.1	14.8612	6.45596e-16	1.42683e-11	18.8077	ZSCAN9	zinc_finger_and_SCAN_domain_containing_9	chr6	+	Multiple_Complex	28224886	28233486	6	28229827	0
rs1233713	TC0600007410.hg.1	14.8612	6.45596e-16	1.42683e-11	18.8077	ZSCAN9	zinc_finger_and_SCAN_domain_containing_9	chr6	+	Multiple_Complex	28224886	28233486	6	28230503	0
rs1736891	TC0600007410.hg.1	14.8612	6.45596e-16	1.42683e-11	18.8077	ZSCAN9	zinc_finger_and_SCAN_domain_containing_9	chr6	+	Multiple_Complex	28224886	28233486	6	28219323	-5563
rs7206	TC0600007410.hg.1	14.8612	6.45596e-16	1.42683e-11	18.8077	ZSCAN9	zinc_finger_and_SCAN_domain_containing_9	chr6	+	Multiple_Complex	28224886	28233486	6	28233360	0
rs853684	TC0600007410.hg.1	14.8612	6.45596e-16	1.42683e-11	18.8077	ZSCAN9	zinc_finger_and_SCAN_domain_containing_9	chr6	+	Multiple_Complex	28224886	28233486	6	28326773	93287
rs13408	TC0600007410.hg.1	-13.8458	4.62332e-15	6.38625e-11	-18.5861	ZSCAN9	zinc_finger_and_SCAN_domain_containing_9	chr6	+	Multiple_Complex	28224886	28233486	6	28244970	11484
rs1531681	TC0600007410.hg.1	-13.8458	4.62332e-15	6.38625e-11	-18.5861	ZSCAN9	zinc_finger_and_SCAN_domain_containing_9	chr6	+	Multiple_Complex	28224886	28233486	6	28259100	25614
rs1736895	TC0600007410.hg.1	-13.8458	4.62332e-15	6.38625e-11	-18.5861	ZSCAN9	zinc_finger_and_SCAN_domain_containing_9	chr6	+	Multiple_Complex	28224886	28233486	6	28252048	18562
rs1225618	TC0600007410.hg.1	12.8938	3.22671e-14	3.24152e-10	18.8974	ZSCAN9	zinc_finger_and_SCAN_domain_containing_9	chr6	+	Multiple_Complex	28224886	28233486	6	28161935	-62951
rs1225710	TC0600007410.hg.1	12.8938	3.22671e-14	3.24152e-10	18.8974	ZSCAN9	zinc_finger_and_SCAN_domain_containing_9	chr6	+	Multiple_Complex	28224886	28233486	6	28132862	-92024
rs1225715	TC0600007410.hg.1	12.8938	3.22671e-14	3.24152e-10	18.8974	ZSCAN9	zinc_finger_and_SCAN_domain_containing_9	chr6	+	Multiple_Complex	28224886	28233486	6	28145595	-79291
rs2142730	TC0600007410.hg.1	12.8483	3.54964e-14	3.26877e-10	18.8832	ZSCAN9	zinc_finger_and_SCAN_domain_containing_9	chr6	+	Multiple_Complex	28224886	28233486	6	28298372	64886
rs1150711	TC0600007410.hg.1	12.6908	4.94658e-14	4.20478e-10	20.2361	ZSCAN9	zinc_finger_and_SCAN_domain_containing_9	chr6	+	Multiple_Complex	28224886	28233486	6	28240757	7271
rs1654774	TC0600007410.hg.1	-12.1439	1.60064e-13	1.26342e-09	-19.1225	ZSCAN9	zinc_finger_and_SCAN_domain_containing_9	chr6	+	Multiple_Complex	28224886	28233486	6	28128502	-96384
rs1997660	TC0600007410.hg.1	11.1517	1.47528e-12	8.58029e-09	19.5635	ZSCAN9	zinc_finger_and_SCAN_domain_containing_9	chr6	+	Multiple_Complex	28224886	28233486	6	28301886	68400
rs707907	TC0600007410.hg.1	11.1517	1.47528e-12	8.58029e-09	19.5635	ZSCAN9	zinc_finger_and_SCAN_domain_containing_9	chr6	+	Multiple_Complex	28224886	28233486	6	28323463	89977
rs853690	TC0600007410.hg.1	11.1517	1.47528e-12	8.58029e-09	19.5635	ZSCAN9	zinc_finger_and_SCAN_domain_containing_9	chr6	+	Multiple_Complex	28224886	28233486	6	28317705	84219
rs853693	TC0600007410.hg.1	11.1517	1.47528e-12	8.58029e-09	19.5635	ZSCAN9	zinc_finger_and_SCAN_domain_containing_9	chr6	+	Multiple_Complex	28224886	28233486	6	28314871	81385
rs9468333	TC0600007410.hg.1	11.1517	1.47528e-12	8.58029e-09	19.5635	ZSCAN9	zinc_finger_and_SCAN_domain_containing_9	chr6	+	Multiple_Complex	28224886	28233486	6	28303421	69935
rs7248225	TC1900011964.hg.1	10.8185	3.19611e-12	1.68184e-08	27.3957	PSG7	pregnancy_specific_beta-1-glycoprotein_7_(gene/pseudogene)	chr19	-	Multiple_Complex	42924132	42937178	19	42918847	-5285
rs7257922	TC1900011964.hg.1	10.8185	3.19611e-12	1.68184e-08	27.3957	PSG7	pregnancy_specific_beta-1-glycoprotein_7_(gene/pseudogene)	chr19	-	Multiple_Complex	42924132	42937178	19	42928445	0
rs13408	TC0600011246.hg.1	-10.6461	4.79357e-12	2.20714e-08	-17.7367	TOB2P1	transducer_of_ERBB2,_2_pseudogene_1	chr6	-	Multiple_Complex	28215338	28218929	6	28244970	26041
rs1531681	TC0600011246.hg.1	-10.6461	4.79357e-12	2.20714e-08	-17.7367	TOB2P1	transducer_of_ERBB2,_2_pseudogene_1	chr6	-	Multiple_Complex	28215338	28218929	6	28259100	40171
rs1736895	TC0600011246.hg.1	-10.6461	4.79357e-12	2.20714e-08	-17.7367	TOB2P1	transducer_of_ERBB2,_2_pseudogene_1	chr6	-	Multiple_Complex	28215338	28218929	6	28252048	33119
rs1150724	TC0600007410.hg.1	10.4314	7.98614e-12	3.27791e-08	19.165	ZSCAN9	zinc_finger_and_SCAN_domain_containing_9	chr6	+	Multiple_Complex	28224886	28233486	6	28282459	48973
rs1778484	TC0600007410.hg.1	10.4314	7.98614e-12	3.27791e-08	19.165	ZSCAN9	zinc_finger_and_SCAN_domain_containing_9	chr6	+	Multiple_Complex	28224886	28233486	6	28273021	39535
rs2549778	TC0500008156.hg.1	10.4302	8.00901e-12	3.27791e-08	19.3399	ERAP2	endoplasmic_reticulum_aminopeptidase_2	chr5	+	Multiple_Complex	96875939	96919716	5	96868551	-7388
rs1150707	TC0600011246.hg.1	10.1795	1.46451e-11	5.22052e-08	17.5972	TOB2P1	transducer_of_ERBB2,_2_pseudogene_1	chr6	-	Multiple_Complex	28215338	28218929	6	28229827	10898
rs1233713	TC0600011246.hg.1	10.1795	1.46451e-11	5.22052e-08	17.5972	TOB2P1	transducer_of_ERBB2,_2_pseudogene_1	chr6	-	Multiple_Complex	28215338	28218929	6	28230503	11574
rs1736891	TC0600011246.hg.1	10.1795	1.46451e-11	5.22052e-08	17.5972	TOB2P1	transducer_of_ERBB2,_2_pseudogene_1	chr6	-	Multiple_Complex	28215338	28218929	6	28219323	394
rs7206	TC0600011246.hg.1	10.1795	1.46451e-11	5.22052e-08	17.5972	TOB2P1	transducer_of_ERBB2,_2_pseudogene_1	chr6	-	Multiple_Complex	28215338	28218929	6	28233360	14431
rs7719705	TC0500008156.hg.1	9.90457	2.86505e-11	9.70307e-08	20.6794	ERAP2	endoplasmic_reticulum_aminopeptidase_2	chr5	+	Multiple_Complex	96875939	96919716	5	96950582	30866
rs10044354	TC0500008156.hg.1	9.88784	2.98543e-11	9.70307e-08	21.1814	ERAP2	endoplasmic_reticulum_aminopeptidase_2	chr5	+	Multiple_Complex	96875939	96919716	5	96984791	65075
rs4360063	TC0500008156.hg.1	9.88784	2.98543e-11	9.70307e-08	21.1814	ERAP2	endoplasmic_reticulum_aminopeptidase_2	chr5	+	Multiple_Complex	96875939	96919716	5	96957449	37733
rs1225618	TC0600011246.hg.1	9.70776	4.66041e-11	1.29375e-07	17.8366	TOB2P1	transducer_of_ERBB2,_2_pseudogene_1	chr6	-	Multiple_Complex	28215338	28218929	6	28161935	-53403
rs1225710	TC0600011246.hg.1	9.70776	4.66041e-11	1.29375e-07	17.8366	TOB2P1	transducer_of_ERBB2,_2_pseudogene_1	chr6	-	Multiple_Complex	28215338	28218929	6	28132862	-82476
rs1225715	TC0600011246.hg.1	9.70776	4.66041e-11	1.29375e-07	17.8366	TOB2P1	transducer_of_ERBB2,_2_pseudogene_1	chr6	-	Multiple_Complex	28215338	28218929	6	28145595	-69743
rs2142730	TC0600011246.hg.1	9.70361	4.70876e-11	1.29375e-07	17.8315	TOB2P1	transducer_of_ERBB2,_2_pseudogene_1	chr6	-	Multiple_Complex	28215338	28218929	6	28298372	79443
rs10793257	TC1100008532.hg.1	9.69588	4.80014e-11	1.29375e-07	20.8364	AQP11	aquaporin_11	chr11	+	Multiple_Complex	77589391	77610356	11	77598488	0
rs4945185	TC1100008532.hg.1	9.69588	4.80014e-11	1.29375e-07	20.8364	AQP11	aquaporin_11	chr11	+	Multiple_Complex	77589391	77610356	11	77607097	0
rs7943742	TC1100008532.hg.1	9.69588	4.80014e-11	1.29375e-07	20.8364	AQP11	aquaporin_11	chr11	+	Multiple_Complex	77589391	77610356	11	77557811	-31580
rs10466710	TC1100008532.hg.1	9.14344	1.93422e-10	5.08907e-07	19.9536	AQP11	aquaporin_11	chr11	+	Multiple_Complex	77589391	77610356	11	77639292	28936
rs10793257	TC1100008531.hg.1	9.04672	2.47887e-10	6.08728e-07	20.6097	LOC646029	uncharacterized_LOC646029	chr11	+	NonCoding	77571087	77579732	11	77598488	18756
rs4945185	TC1100008531.hg.1	9.04672	2.47887e-10	6.08728e-07	20.6097	LOC646029	uncharacterized_LOC646029	chr11	+	NonCoding	77571087	77579732	11	77607097	27365
rs7943742	TC1100008531.hg.1	9.04672	2.47887e-10	6.08728e-07	20.6097	LOC646029	uncharacterized_LOC646029	chr11	+	NonCoding	77571087	77579732	11	77557811	-13276
rs11171739	TC1200007823.hg.1	8.59037	8.12469e-10	1.95178e-06	18.9738	RPS26	ribosomal_protein_S26	chr12	+	Multiple_Complex	56041853	56044675	12	56076841	32166
rs1150711	TC0600011246.hg.1	8.46931	1.11821e-09	2.6154e-06	18.4308	TOB2P1	transducer_of_ERBB2,_2_pseudogene_1	chr6	-	Multiple_Complex	28215338	28218929	6	28240757	21828
rs9372316	TC0600012880.hg.1	8.46333	1.13605e-09	2.6154e-06	21.0154	RP1-97J1.2	putative_novel_transcript	chr6	-	NonCoding	111900359	111909397	6	111881832	-18527
rs1230361	TC0500008156.hg.1	-8.27228	1.88813e-09	4.17296e-06	-17.4764	ERAP2	endoplasmic_reticulum_aminopeptidase_2	chr5	+	Multiple_Complex	96875939	96919716	5	96877467	0
rs2549779	TC0500008156.hg.1	-8.27228	1.88813e-09	4.17296e-06	-17.4764	ERAP2	endoplasmic_reticulum_aminopeptidase_2	chr5	+	Multiple_Complex	96875939	96919716	5	96880683	0
rs7772827	TC0600007410.hg.1	8.20971	2.23217e-09	4.83658e-06	20.9975	ZSCAN9	zinc_finger_and_SCAN_domain_containing_9	chr6	+	Multiple_Complex	28224886	28233486	6	28333366	99880
rs10466710	TC1100008531.hg.1	8.18481	2.38619e-09	5.07088e-06	19.4492	LOC646029	uncharacterized_LOC646029	chr11	+	NonCoding	77571087	77579732	11	77639292	59560
rs9487749	TC0600012880.hg.1	8.13262	2.7452e-09	5.72373e-06	20.6409	RP1-97J1.2	putative_novel_transcript	chr6	-	NonCoding	111900359	111909397	6	111911783	2386
rs10828248	TC1000006975.hg.1	-8.05869	3.34996e-09	6.73068e-06	-16.4519	MLLT10	myeloid/lymphoid_or_mixed-lineage_leukemia	chr10	+	Multiple_Complex	21524675	21743630	10	21535690	0
rs10828249	TC1000006975.hg.1	-8.05869	3.34996e-09	6.73068e-06	-16.4519	MLLT10	myeloid/lymphoid_or_mixed-lineage_leukemia	chr10	+	Multiple_Complex	21524675	21743630	10	21535798	0
rs1150724	TC0600011246.hg.1	7.92818	4.76872e-09	9.24504e-06	17.754	TOB2P1	transducer_of_ERBB2,_2_pseudogene_1	chr6	-	Multiple_Complex	28215338	28218929	6	28282459	63530
rs1778484	TC0600011246.hg.1	7.92818	4.76872e-09	9.24504e-06	17.754	TOB2P1	transducer_of_ERBB2,_2_pseudogene_1	chr6	-	Multiple_Complex	28215338	28218929	6	28273021	54092
rs1654774	TC0600011246.hg.1	-7.81946	6.40971e-09	1.20334e-05	-17.0983	TOB2P1	transducer_of_ERBB2,_2_pseudogene_1	chr6	-	Multiple_Complex	28215338	28218929	6	28128502	-86836
rs10876864	TC1200007823.hg.1	7.8186	6.42477e-09	1.20334e-05	17.6851	RPS26	ribosomal_protein_S26	chr12	+	Multiple_Complex	56041853	56044675	12	56007301	-34552
rs6761276	TC0200008949.hg.1	-7.78239	7.0921e-09	1.30619e-05	-17.3013	IL36RN	interleukin_36_receptor_antagonist	chr2	+	Multiple_Complex	113058638	113065382	2	113074735	9353
rs1997660	TC0600011246.hg.1	7.73142	8.15252e-09	1.40765e-05	17.7106	TOB2P1	transducer_of_ERBB2,_2_pseudogene_1	chr6	-	Multiple_Complex	28215338	28218929	6	28301886	82957
rs853690	TC0600011246.hg.1	7.73142	8.15252e-09	1.40765e-05	17.7106	TOB2P1	transducer_of_ERBB2,_2_pseudogene_1	chr6	-	Multiple_Complex	28215338	28218929	6	28317705	98776
rs853693	TC0600011246.hg.1	7.73142	8.15252e-09	1.40765e-05	17.7106	TOB2P1	transducer_of_ERBB2,_2_pseudogene_1	chr6	-	Multiple_Complex	28215338	28218929	6	28314871	95942
rs9468333	TC0600011246.hg.1	7.73142	8.15252e-09	1.40765e-05	17.7106	TOB2P1	transducer_of_ERBB2,_2_pseudogene_1	chr6	-	Multiple_Complex	28215338	28218929	6	28303421	84492
rs12000	TC0600007410.hg.1	7.50728	1.51008e-08	2.56725e-05	23.5526	ZSCAN9	zinc_finger_and_SCAN_domain_containing_9	chr6	+	Multiple_Complex	28224886	28233486	6	28259658	26172
rs2179174	TC0600007410.hg.1	7.49674	1.55468e-08	2.60303e-05	25.5943	ZSCAN9	zinc_finger_and_SCAN_domain_containing_9	chr6	+	Multiple_Complex	28224886	28233486	6	28271191	37705
rs16893947	TC0600007410.hg.1	7.35793	2.28426e-08	3.7675e-05	26.6185	ZSCAN9	zinc_finger_and_SCAN_domain_containing_9	chr6	+	Multiple_Complex	28224886	28233486	6	28316944	83458
rs16893970	TC0600007410.hg.1	7.34938	2.33917e-08	3.80132e-05	26.5493	ZSCAN9	zinc_finger_and_SCAN_domain_containing_9	chr6	+	Multiple_Complex	28224886	28233486	6	28331518	98032
rs10899397	TC1100008532.hg.1	7.05392	5.34398e-08	8.5585e-05	18.5747	AQP11	aquaporin_11	chr11	+	Multiple_Complex	77589391	77610356	11	77649980	39624
rs2515391	TC0200008949.hg.1	-6.97154	6.73898e-08	0.000106384	-16.2665	IL36RN	interleukin_36_receptor_antagonist	chr2	+	Multiple_Complex	113058638	113065382	2	113058420	-218
rs10186133	TC0200008949.hg.1	-6.92077	7.77721e-08	0.000121045	-16.7737	IL36RN	interleukin_36_receptor_antagonist	chr2	+	Multiple_Complex	113058638	113065382	2	113079367	13985
rs2549796	TC0500008156.hg.1	-6.87946	8.74023e-08	0.000127758	-18.6619	ERAP2	endoplasmic_reticulum_aminopeptidase_2	chr5	+	Multiple_Complex	96875939	96919716	5	96909639	0
rs10899397	TC1100008531.hg.1	6.87186	8.93021e-08	0.000127758	18.5226	LOC646029	uncharacterized_LOC646029	chr11	+	NonCoding	77571087	77579732	11	77649980	70248
rs1056893	TC0500008156.hg.1	6.85294	9.42144e-08	0.000127758	18.7478	ERAP2	endoplasmic_reticulum_aminopeptidase_2	chr5	+	Multiple_Complex	96875939	96919716	5	96909735	0
rs2255546	TC0500008156.hg.1	6.85294	9.42144e-08	0.000127758	18.7478	ERAP2	endoplasmic_reticulum_aminopeptidase_2	chr5	+	Multiple_Complex	96875939	96919716	5	96913411	0
rs2287988	TC0500008156.hg.1	6.85294	9.42144e-08	0.000127758	18.7478	ERAP2	endoplasmic_reticulum_aminopeptidase_2	chr5	+	Multiple_Complex	96875939	96919716	5	96901622	0
rs2549782	TC0500008156.hg.1	6.85294	9.42144e-08	0.000127758	18.7478	ERAP2	endoplasmic_reticulum_aminopeptidase_2	chr5	+	Multiple_Complex	96875939	96919716	5	96895296	0
rs1530551	TC0200008949.hg.1	-6.85162	9.45679e-08	0.000127758	-16.4663	IL36RN	interleukin_36_receptor_antagonist	chr2	+	Multiple_Complex	113058638	113065382	2	113059989	0
rs2252007	TC0200008949.hg.1	-6.85162	9.45679e-08	0.000127758	-16.4663	IL36RN	interleukin_36_receptor_antagonist	chr2	+	Multiple_Complex	113058638	113065382	2	113062037	0
rs1800930	TC0200008949.hg.1	-6.84646	9.59587e-08	0.000127758	-16.4321	IL36RN	interleukin_36_receptor_antagonist	chr2	+	Multiple_Complex	113058638	113065382	2	113062953	0
rs2515401	TC0200008949.hg.1	-6.84646	9.59587e-08	0.000127758	-16.4321	IL36RN	interleukin_36_receptor_antagonist	chr2	+	Multiple_Complex	113058638	113065382	2	113062899	0
rs3180235	TC0200008949.hg.1	-6.84646	9.59587e-08	0.000127758	-16.4321	IL36RN	interleukin_36_receptor_antagonist	chr2	+	Multiple_Complex	113058638	113065382	2	113063095	0
rs768627	TC0200008949.hg.1	-6.84646	9.59587e-08	0.000127758	-16.4321	IL36RN	interleukin_36_receptor_antagonist	chr2	+	Multiple_Complex	113058638	113065382	2	113064076	0
rs11758148	TC0600007410.hg.1	6.83359	9.952e-08	0.000130922	25.3581	ZSCAN9	zinc_finger_and_SCAN_domain_containing_9	chr6	+	Multiple_Complex	28224886	28233486	6	28239959	6473
rs10956986	TC0800012087.hg.1	6.78827	1.13164e-07	0.00014712	16.9188	LYNX1	Ly6/neurotoxin_1	chr8	-	Multiple_Complex	142764334	142778224	8	142805185	26961
rs1023954	TC1100012168.hg.1	6.7722	1.18446e-07	0.000149936	19.225	CASP1P2	caspase_1_pseudogene_2	chr11	-	Multiple_Complex	105062602	105071541	11	105154545	83004
rs1842893	TC1100012168.hg.1	6.7722	1.18446e-07	0.000149936	19.225	CASP1P2	caspase_1_pseudogene_2	chr11	-	Multiple_Complex	105062602	105071541	11	105152832	81291
rs705704	TC1200007823.hg.1	6.76937	1.194e-07	0.000149936	16.7204	RPS26	ribosomal_protein_S26	chr12	+	Multiple_Complex	56041853	56044675	12	56041628	-225
rs2253215	TC0500007755.hg.1	6.75137	1.25662e-07	0.000155986	23.8921	MIR4804	microRNA_4804	chr5	+	Precursor_microRNA	72878591	72878663	5	72952041	73378
rs2292239	TC1200007823.hg.1	6.74753	1.27041e-07	0.000155986	16.7604	RPS26	ribosomal_protein_S26	chr12	+	Multiple_Complex	56041853	56044675	12	56088396	43721
rs877636	TC1200007823.hg.1	6.73482	1.31712e-07	0.000159943	16.8565	RPS26	ribosomal_protein_S26	chr12	+	Multiple_Complex	56041853	56044675	12	56086799	42124
rs2717586	TC0800012087.hg.1	6.67412	1.56533e-07	0.000188019	16.4452	LYNX1	Ly6/neurotoxin_1	chr8	-	Multiple_Complex	142764334	142778224	8	142816466	38242
rs705699	TC1200007823.hg.1	6.65565	1.64987e-07	0.000196042	16.5823	RPS26	ribosomal_protein_S26	chr12	+	Multiple_Complex	56041853	56044675	12	55991020	-50833
rs1243182	TC1000006975.hg.1	-6.63602	1.74478e-07	0.000205114	-15.7338	MLLT10	myeloid/lymphoid_or_mixed-lineage_leukemia	chr10	+	Multiple_Complex	21524675	21743630	10	21627799	0
rs155426	TC0500007755.hg.1	6.60422	1.91041e-07	0.000218009	23.6973	MIR4804	microRNA_4804	chr5	+	Precursor_microRNA	72878591	72878663	5	72821301	-57290
rs4443401	TC0500007755.hg.1	6.60422	1.91041e-07	0.000218009	23.6973	MIR4804	microRNA_4804	chr5	+	Precursor_microRNA	72878591	72878663	5	72917656	38993
rs266443	TC0500007755.hg.1	6.60362	1.91366e-07	0.000218009	23.6809	MIR4804	microRNA_4804	chr5	+	Precursor_microRNA	72878591	72878663	5	72884550	5887
rs10152371	TC1500006969.hg.1	6.51972	2.43193e-07	0.000262959	16.13	ZFYVE19	zinc_finger,_FYVE_domain_containing_19	chr15	+	Multiple_Complex	40807076	40815084	15	40811095	0
rs1150699	TC0600007410.hg.1	6.51361	2.4748e-07	0.000262959	21.733	ZSCAN9	zinc_finger_and_SCAN_domain_containing_9	chr6	+	Multiple_Complex	28224886	28233486	6	28213897	-10989
rs1150704	TC0600007410.hg.1	6.51361	2.4748e-07	0.000262959	21.733	ZSCAN9	zinc_finger_and_SCAN_domain_containing_9	chr6	+	Multiple_Complex	28224886	28233486	6	28216593	-8293
rs1233664	TC0600007410.hg.1	6.51361	2.4748e-07	0.000262959	21.733	ZSCAN9	zinc_finger_and_SCAN_domain_containing_9	chr6	+	Multiple_Complex	28224886	28233486	6	28217948	-6938
rs1233666	TC0600007410.hg.1	6.51361	2.4748e-07	0.000262959	21.733	ZSCAN9	zinc_finger_and_SCAN_domain_containing_9	chr6	+	Multiple_Complex	28224886	28233486	6	28208637	-16249
rs1736890	TC0600007410.hg.1	6.51361	2.4748e-07	0.000262959	21.733	ZSCAN9	zinc_finger_and_SCAN_domain_containing_9	chr6	+	Multiple_Complex	28224886	28233486	6	28221611	-3275
rs1736894	TC0600007410.hg.1	6.51361	2.4748e-07	0.000262959	21.733	ZSCAN9	zinc_finger_and_SCAN_domain_containing_9	chr6	+	Multiple_Complex	28224886	28233486	6	28218776	-6110
rs11756111	TC0600007410.hg.1	6.44157	3.0417e-07	0.000318989	25.162	ZSCAN9	zinc_finger_and_SCAN_domain_containing_9	chr6	+	Multiple_Complex	28224886	28233486	6	28285082	51596
rs1701704	TC1200007823.hg.1	6.43622	3.08871e-07	0.000318989	15.8618	RPS26	ribosomal_protein_S26	chr12	+	Multiple_Complex	56041853	56044675	12	56018703	-23150
rs772921	TC1200007823.hg.1	6.43622	3.08871e-07	0.000318989	15.8618	RPS26	ribosomal_protein_S26	chr12	+	Multiple_Complex	56041853	56044675	12	56009793	-32060
rs2235359	TC0600007410.hg.1	6.39239	3.50241e-07	0.000358364	26.4318	ZSCAN9	zinc_finger_and_SCAN_domain_containing_9	chr6	+	Multiple_Complex	28224886	28233486	6	28247863	14377
rs2361506	TC0200016099.hg.1	6.34149	4.05364e-07	0.000410961	18.9178	HJURP	Holliday_junction_recognition_protein	chr2	-	Multiple_Complex	233833416	233854566	2	233830694	-2722
rs1993602	TC0400007096.hg.1	-6.24299	5.38149e-07	0.000540619	-15.9022	ANAPC4	anaphase_promoting_complex_subunit_4	chr4	+	Multiple_Complex	25377213	25418498	4	25413484	0
rs1036385	TC0800012087.hg.1	6.21825	5.77899e-07	0.000575322	16.1406	LYNX1	Ly6/neurotoxin_1	chr8	-	Multiple_Complex	142764334	142778224	8	142761483	-2851
rs7822193	TC0800012087.hg.1	6.20995	5.91894e-07	0.000583994	16.1586	LYNX1	Ly6/neurotoxin_1	chr8	-	Multiple_Complex	142764334	142778224	8	142763851	-483
rs1631552	TC0600011246.hg.1	6.13574	7.33163e-07	0.000716975	20.6619	TOB2P1	transducer_of_ERBB2,_2_pseudogene_1	chr6	-	Multiple_Complex	28215338	28218929	6	28121921	-93417
rs10184259	TC0200008949.hg.1	-6.11307	7.82755e-07	0.000758757	-15.4131	IL36RN	interleukin_36_receptor_antagonist	chr2	+	Multiple_Complex	113058638	113065382	2	113081051	15669
rs10027814	TC0400007096.hg.1	-6.08019	8.60757e-07	0.000827113	-16.1191	ANAPC4	anaphase_promoting_complex_subunit_4	chr4	+	Multiple_Complex	25377213	25418498	4	25384937	0
rs1150666	TC0600011246.hg.1	6.02896	9.98183e-07	0.000942771	20.5645	TOB2P1	transducer_of_ERBB2,_2_pseudogene_1	chr6	-	Multiple_Complex	28215338	28218929	6	28156150	-59188
rs1225591	TC0600011246.hg.1	6.02896	9.98183e-07	0.000942771	20.5645	TOB2P1	transducer_of_ERBB2,_2_pseudogene_1	chr6	-	Multiple_Complex	28215338	28218929	6	28180974	-34364
rs7129556	TC1100008532.hg.1	6.00704	1.06353e-06	0.000995979	19.5184	AQP11	aquaporin_11	chr11	+	Multiple_Complex	77589391	77610356	11	77589003	-388
rs7798409	TC0700009514.hg.1	-6.00255	1.07747e-06	0.00100055	-20.3929	OR2F1	olfactory_receptor,_family_2,_subfamily_F,_member_1_(gene/pseudogene)	chr7	+	Multiple_Complex	143954844	143997312	7	143936731	-18113
rs10899394	TC1100008532.hg.1	5.92032	1.36718e-06	0.001259	18.9455	AQP11	aquaporin_11	chr11	+	Multiple_Complex	77589391	77610356	11	77613216	2860
rs11237244	TC1100008531.hg.1	5.84346	1.70848e-06	0.00155941	19.2559	LOC646029	uncharacterized_LOC646029	chr11	+	NonCoding	77571087	77579732	11	77624291	44559
rs7046565	TC0900011165.hg.1	5.84082	1.72162e-06	0.00155941	16.9244	MIR3927	microRNA_3927	chr9	-	Precursor_microRNA	109511475	109511545	9	109539940	28395
rs7129556	TC1100008531.hg.1	5.8002	1.93703e-06	0.00174025	19.3399	LOC646029	uncharacterized_LOC646029	chr11	+	NonCoding	77571087	77579732	11	77589003	9271
rs11070295	TC1500006969.hg.1	5.74917	2.24643e-06	0.00198594	15.5249	ZFYVE19	zinc_finger,_FYVE_domain_containing_19	chr15	+	Multiple_Complex	40807076	40815084	15	40806141	-935
rs3736286	TC1500006969.hg.1	5.74917	2.24643e-06	0.00198594	15.5249	ZFYVE19	zinc_finger,_FYVE_domain_containing_19	chr15	+	Multiple_Complex	40807076	40815084	15	40813460	0
rs11237244	TC1100008532.hg.1	5.73872	2.31567e-06	0.0020309	18.9422	AQP11	aquaporin_11	chr11	+	Multiple_Complex	77589391	77610356	11	77624291	13935
rs3743034	TC1500006969.hg.1	5.72923	2.38042e-06	0.00207125	15.315	ZFYVE19	zinc_finger,_FYVE_domain_containing_19	chr15	+	Multiple_Complex	40807076	40815084	15	40808947	0
rs6743376	TC0200008949.hg.1	-5.71451	2.48445e-06	0.00214075	-17.8102	IL36RN	interleukin_36_receptor_antagonist	chr2	+	Multiple_Complex	113058638	113065382	2	113074756	9374
rs12121223	TC0100014849.hg.1	-5.71249	2.49905e-06	0.00214075	-18.8318	GBP3	guanylate_binding_protein_3	chr1	-	Multiple_Complex	89006666	89022894	1	89015900	0
rs11237249	TC1100008532.hg.1	5.68173	2.73275e-06	0.00232294	21.5477	AQP11	aquaporin_11	chr11	+	Multiple_Complex	77589391	77610356	11	77630090	19734
rs7072776	TC1000006975.hg.1	-5.66736	2.84939e-06	0.0024036	-14.37	MLLT10	myeloid/lymphoid_or_mixed-lineage_leukemia	chr10	+	Multiple_Complex	21524675	21743630	10	21744013	383
rs2622315	TC0600007410.hg.1	5.65295	2.97132e-06	0.00248747	24.6239	ZSCAN9	zinc_finger_and_SCAN_domain_containing_9	chr6	+	Multiple_Complex	28224886	28233486	6	28184789	-40097
rs1062169	TC0600007410.hg.1	5.63504	3.13018e-06	0.00258135	21.34	ZSCAN9	zinc_finger_and_SCAN_domain_containing_9	chr6	+	Multiple_Complex	28224886	28233486	6	28302474	68988
rs6456811	TC0600007410.hg.1	5.63504	3.13018e-06	0.00258135	21.34	ZSCAN9	zinc_finger_and_SCAN_domain_containing_9	chr6	+	Multiple_Complex	28224886	28233486	6	28302270	68784
rs10077575	TC0500007755.hg.1	5.62515	3.22144e-06	0.00263693	21.8884	MIR4804	microRNA_4804	chr5	+	Precursor_microRNA	72878591	72878663	5	72788730	-89861
rs764282	TC0700009514.hg.1	-5.61651	3.30346e-06	0.00266941	-17.4016	OR2F1	olfactory_receptor,_family_2,_subfamily_F,_member_1_(gene/pseudogene)	chr7	+	Multiple_Complex	143954844	143997312	7	143912144	-42700
rs7018447	TC0800012405.hg.1	5.61589	3.30943e-06	0.00266941	16.6132	FUT10	fucosyltransferase_10_(alpha_(1,3)_fucosyltransferase)	chr8	-	Multiple_Complex	33370824	33473422	8	33467537	0
rs1150685	TC0600007410.hg.1	5.60942	3.37225e-06	0.00269472	24.69	ZSCAN9	zinc_finger_and_SCAN_domain_containing_9	chr6	+	Multiple_Complex	28224886	28233486	6	28188698	-36188
rs12155581	TC0800012405.hg.1	5.605	3.41589e-06	0.00269472	16.6133	FUT10	fucosyltransferase_10_(alpha_(1,3)_fucosyltransferase)	chr8	-	Multiple_Complex	33370824	33473422	8	33430284	0
rs2097877	TC0700009514.hg.1	-5.60484	3.41754e-06	0.00269472	-17.4368	OR2F1	olfactory_receptor,_family_2,_subfamily_F,_member_1_(gene/pseudogene)	chr7	+	Multiple_Complex	143954844	143997312	7	143988702	0
rs12000	TC0600011246.hg.1	5.60145	3.45141e-06	0.00269472	20.758	TOB2P1	transducer_of_ERBB2,_2_pseudogene_1	chr6	-	Multiple_Complex	28215338	28218929	6	28259658	40729
rs6464561	TC0700009514.hg.1	-5.60032	3.46274e-06	0.00269472	-17.3803	OR2F1	olfactory_receptor,_family_2,_subfamily_F,_member_1_(gene/pseudogene)	chr7	+	Multiple_Complex	143954844	143997312	7	143926453	-28391
rs1890809	TC0600007410.hg.1	5.5866	3.60379e-06	0.0027657	24.9106	ZSCAN9	zinc_finger_and_SCAN_domain_containing_9	chr6	+	Multiple_Complex	28224886	28233486	6	28142700	-82186
rs2911134	TC0500008156.hg.1	-5.58658	3.60401e-06	0.0027657	-17.4872	ERAP2	endoplasmic_reticulum_aminopeptidase_2	chr5	+	Multiple_Complex	96875939	96919716	5	96867651	-8288
rs12142922	TC0100014849.hg.1	-5.55518	3.94872e-06	0.00300934	-18.1561	GBP3	guanylate_binding_protein_3	chr1	-	Multiple_Complex	89006666	89022894	1	89024232	1338
rs10828266	TC1000006975.hg.1	-5.53984	4.12902e-06	0.00312519	-13.9968	MLLT10	myeloid/lymphoid_or_mixed-lineage_leukemia	chr10	+	Multiple_Complex	21524675	21743630	10	21809772	66142
rs1074541	TC0100014849.hg.1	-5.50571	4.5602e-06	0.00340638	-16.8162	GBP3	guanylate_binding_protein_3	chr1	-	Multiple_Complex	89006666	89022894	1	89043816	20922
rs10899394	TC1100008531.hg.1	5.50455	4.57572e-06	0.00340638	18.4135	LOC646029	uncharacterized_LOC646029	chr11	+	NonCoding	77571087	77579732	11	77613216	33484
rs11605638	TC1100008532.hg.1	5.50325	4.59301e-06	0.00340638	24.0199	AQP11	aquaporin_11	chr11	+	Multiple_Complex	77589391	77610356	11	77528289	-61102
rs1150689	TC0600011246.hg.1	5.45845	5.23285e-06	0.00382951	19.306	TOB2P1	transducer_of_ERBB2,_2_pseudogene_1	chr6	-	Multiple_Complex	28215338	28218929	6	28197321	-18017
rs1233704	TC0600011246.hg.1	5.45845	5.23285e-06	0.00382951	19.306	TOB2P1	transducer_of_ERBB2,_2_pseudogene_1	chr6	-	Multiple_Complex	28215338	28218929	6	28199145	-16193
rs2164308	TC0800012087.hg.1	-5.41289	5.97514e-06	0.00425989	-15.8292	LYNX1	Ly6/neurotoxin_1	chr8	-	Multiple_Complex	142764334	142778224	8	142704241	-60093
rs2244152	TC0800012087.hg.1	-5.41289	5.97514e-06	0.00425989	-15.8292	LYNX1	Ly6/neurotoxin_1	chr8	-	Multiple_Complex	142764334	142778224	8	142703467	-60867
rs2585140	TC0800012087.hg.1	-5.41289	5.97514e-06	0.00425989	-15.8292	LYNX1	Ly6/neurotoxin_1	chr8	-	Multiple_Complex	142764334	142778224	8	142725478	-38856
rs2585153	TC0800012087.hg.1	-5.41289	5.97514e-06	0.00425989	-15.8292	LYNX1	Ly6/neurotoxin_1	chr8	-	Multiple_Complex	142764334	142778224	8	142703927	-60407
rs2437317	TC0400007330.hg.1	5.40832	6.05523e-06	0.00428931	25.1462	NSUN7	NOP2/Sun_domain_family,_member_7	chr4	+	Multiple_Complex	40749897	40809985	4	40789990	0
rs1503920	TC0300011899.hg.1	5.39336	6.32482e-06	0.00445175	15.5811	CBLB	Cbl_proto-oncogene_B,_E3_ubiquitin_protein_ligase	chr3	-	Multiple_Complex	105655461	105869552	3	105965245	95693
rs13106136	TC0400007330.hg.1	5.38635	6.4551e-06	0.00448629	25.0924	NSUN7	NOP2/Sun_domain_family,_member_7	chr4	+	Multiple_Complex	40749897	40809985	4	40775130	0
rs2437323	TC0400007330.hg.1	5.38635	6.4551e-06	0.00448629	25.0924	NSUN7	NOP2/Sun_domain_family,_member_7	chr4	+	Multiple_Complex	40749897	40809985	4	40776145	0
rs2183271	TC1000006975.hg.1	-5.37295	6.71206e-06	0.00463572	-13.2197	MLLT10	myeloid/lymphoid_or_mixed-lineage_leukemia	chr10	+	Multiple_Complex	21524675	21743630	10	21668300	0
rs11237249	TC1100008531.hg.1	5.36062	6.95748e-06	0.00477538	21.0742	LOC646029	uncharacterized_LOC646029	chr11	+	NonCoding	77571087	77579732	11	77630090	50358
rs2304748	TC0800012405.hg.1	5.29066	8.52956e-06	0.00581826	17.4619	FUT10	fucosyltransferase_10_(alpha_(1,3)_fucosyltransferase)	chr8	-	Multiple_Complex	33370824	33473422	8	33512426	39004
rs1503381	TC1100012168.hg.1	5.28285	8.72564e-06	0.0059155	15.9316	CASP1P2	caspase_1_pseudogene_2	chr11	-	Multiple_Complex	105062602	105071541	11	105162682	91141
rs9174	TC0400007096.hg.1	5.26391	9.22047e-06	0.00621285	14.1699	ANAPC4	anaphase_promoting_complex_subunit_4	chr4	+	Multiple_Complex	25377213	25418498	4	25417661	0
rs11226623	TC1100012168.hg.1	5.25457	9.47448e-06	0.00634532	15.9479	CASP1P2	caspase_1_pseudogene_2	chr11	-	Multiple_Complex	105062602	105071541	11	105146312	74771
rs2179174	TC0600011246.hg.1	5.24941	9.61805e-06	0.00640267	21.8183	TOB2P1	transducer_of_ERBB2,_2_pseudogene_1	chr6	-	Multiple_Complex	28215338	28218929	6	28271191	52262
rs7573356	TC0200013126.hg.1	-5.24581	9.7193e-06	0.00643132	-20.1269	AC104135.2	novel_transcript	chr2	-	NonCoding	74918695	74940575	2	74941537	962
rs10895780	TC1100012168.hg.1	5.2411	9.85338e-06	0.00644289	15.5515	CASP1P2	caspase_1_pseudogene_2	chr11	-	Multiple_Complex	105062602	105071541	11	105150278	78737
rs10895781	TC1100012168.hg.1	5.2411	9.85338e-06	0.00644289	15.5515	CASP1P2	caspase_1_pseudogene_2	chr11	-	Multiple_Complex	105062602	105071541	11	105168261	96720
rs10517073	TC0400007096.hg.1	5.23508	1.00278e-05	0.00651839	14.0522	ANAPC4	anaphase_promoting_complex_subunit_4	chr4	+	Multiple_Complex	25377213	25418498	4	25415749	0
rs11226619	TC1100012168.hg.1	5.22877	1.02136e-05	0.00660029	15.546	CASP1P2	caspase_1_pseudogene_2	chr11	-	Multiple_Complex	105062602	105071541	11	105129163	57622
rs6568708	TC0600012880.hg.1	5.22245	1.04034e-05	0.00668387	18.2286	RP1-97J1.2	putative_novel_transcript	chr6	-	NonCoding	111900359	111909397	6	111849019	-51340
rs7157567	TC1400010398.hg.1	5.21972	1.04864e-05	0.00669825	18.2748	GPR132	G_protein-coupled_receptor_132	chr14	-	Multiple_Complex	105049389	105065550	14	105055864	0
rs7943892	TC1100012168.hg.1	5.21034	1.07767e-05	0.0068441	15.4907	CASP1P2	caspase_1_pseudogene_2	chr11	-	Multiple_Complex	105062602	105071541	11	105146180	74639
rs11688381	TC0200013126.hg.1	-5.19879	1.11452e-05	0.0070377	-18.7879	AC104135.2	novel_transcript	chr2	-	NonCoding	74918695	74940575	2	74943209	2634
rs4849144	TC0200008949.hg.1	-5.175	1.19442e-05	0.00745703	-15.3059	IL36RN	interleukin_36_receptor_antagonist	chr2	+	Multiple_Complex	113058638	113065382	2	113042472	-16166
rs6724667	TC0200008949.hg.1	-5.175	1.19442e-05	0.00745703	-15.3059	IL36RN	interleukin_36_receptor_antagonist	chr2	+	Multiple_Complex	113058638	113065382	2	113032064	-26574
rs12770228	TC1000006975.hg.1	-5.16206	1.24029e-05	0.00769991	-13.3007	MLLT10	myeloid/lymphoid_or_mixed-lineage_leukemia	chr10	+	Multiple_Complex	21524675	21743630	10	21494705	-29970
rs9320379	TC0600012880.hg.1	5.14637	1.29822e-05	0.00797706	18.9528	RP1-97J1.2	putative_novel_transcript	chr6	-	NonCoding	111900359	111909397	6	111863418	-36941
rs2197578	TC0200008949.hg.1	-5.14459	1.30495e-05	0.00797706	-15.2902	IL36RN	interleukin_36_receptor_antagonist	chr2	+	Multiple_Complex	113058638	113065382	2	113032976	-25662
rs11170917	TC1200010840.hg.1	5.14233	1.31359e-05	0.00797706	24.423	GTSF1	gametocyte_specific_factor_1	chr12	-	Multiple_Complex	54455950	54473602	12	54472204	0
rs2037213	TC0800012405.hg.1	5.14111	1.31826e-05	0.00797706	16.1775	FUT10	fucosyltransferase_10_(alpha_(1,3)_fucosyltransferase)	chr8	-	Multiple_Complex	33370824	33473422	8	33484500	11078
rs6482190	TC1000006975.hg.1	-5.14039	1.32103e-05	0.00797706	-13.5153	MLLT10	myeloid/lymphoid_or_mixed-lineage_leukemia	chr10	+	Multiple_Complex	21524675	21743630	10	21748880	5250
rs12711749	TC0200008949.hg.1	-5.13552	1.33987e-05	0.00804689	-14.2849	IL36RN	interleukin_36_receptor_antagonist	chr2	+	Multiple_Complex	113058638	113065382	2	113072132	6750
rs9889374	TC1700009597.hg.1	5.1062	1.45921e-05	0.0086901	17.2788	SLC13A5	solute_carrier_family_13_(sodium-dependent_citrate_transporter),_member_5	chr17	-	Multiple_Complex	6684713	6713567	17	6662428	-22285
rs10828264	TC1000006975.hg.1	-5.10537	1.4627e-05	0.0086901	-12.6865	MLLT10	myeloid/lymphoid_or_mixed-lineage_leukemia	chr10	+	Multiple_Complex	21524675	21743630	10	21728616	0
rs12713820	TC0200013126.hg.1	-5.07559	1.59509e-05	0.00942595	-18.4801	AC104135.2	novel_transcript	chr2	-	NonCoding	74918695	74940575	2	74962897	22322
rs6693877	TC0100010283.hg.1	-5.06048	1.66674e-05	0.00979695	-14.6196	CASQ1	calsequestrin_1_(fast-twitch,_skeletal_muscle)	chr1	+	Multiple_Complex	160190495	160201886	1	160177000	-13495
rs9374302	TC0600012880.hg.1	5.03331	1.80378e-05	0.0105464	20.0321	RP1-97J1.2	putative_novel_transcript	chr6	-	NonCoding	111900359	111909397	6	111919129	9732
rs10954493	TC0700009248.hg.1	-5.02059	1.87172e-05	0.0108083	-18.5234	AC009542.2	novel_transcript,_antisense_to_WDR91	chr7	+	NonCoding	135198401	135209837	7	135301405	91568
rs1243179	TC1000006975.hg.1	-5.01946	1.87791e-05	0.0108083	-13.4299	MLLT10	myeloid/lymphoid_or_mixed-lineage_leukemia	chr10	+	Multiple_Complex	21524675	21743630	10	21623650	0
rs1243187	TC1000006975.hg.1	-5.01946	1.87791e-05	0.0108083	-13.4299	MLLT10	myeloid/lymphoid_or_mixed-lineage_leukemia	chr10	+	Multiple_Complex	21524675	21743630	10	21618087	0
rs10411688	TC1900011964.hg.1	4.97	2.16818e-05	0.0124143	19.1494	PSG7	pregnancy_specific_beta-1-glycoprotein_7_(gene/pseudogene)	chr19	-	Multiple_Complex	42924132	42937178	19	42889774	-34358
rs16893947	TC0600011246.hg.1	4.92846	2.44619e-05	0.0139338	22.0644	TOB2P1	transducer_of_ERBB2,_2_pseudogene_1	chr6	-	Multiple_Complex	28215338	28218929	6	28316944	98015
rs3809470	TC1400010398.hg.1	4.92365	2.48062e-05	0.0140575	17.3996	GPR132	G_protein-coupled_receptor_132	chr14	-	Multiple_Complex	105049389	105065550	14	105065608	58
rs3732215	TC0200016099.hg.1	-4.91539	2.5408e-05	0.014253	-15.6292	HJURP	Holliday_junction_recognition_protein	chr2	-	Multiple_Complex	233833416	233854566	2	233841896	0
rs2289219	TC1500006969.hg.1	4.91538	2.54091e-05	0.014253	15.7022	ZFYVE19	zinc_finger,_FYVE_domain_containing_19	chr15	+	Multiple_Complex	40807076	40815084	15	40773692	-33384
rs17585974	TC1700008091.hg.1	4.9044	2.62319e-05	0.0146402	24.8058	KANSL1-AS1	KANSL1_antisense_RNA_1	chr17	+	NonCoding	46193573	46196723	17	46171833	-21740
rs2050905	TC1000006975.hg.1	-4.88453	2.77892e-05	0.0154314	-13.0737	MLLT10	myeloid/lymphoid_or_mixed-lineage_leukemia	chr10	+	Multiple_Complex	21524675	21743630	10	21738715	0
rs1623342	TC1100012168.hg.1	4.882	2.79934e-05	0.0154671	15.3671	CASP1P2	caspase_1_pseudogene_2	chr11	-	Multiple_Complex	105062602	105071541	11	105093122	21581
rs562441	TC1100012168.hg.1	4.87192	2.88247e-05	0.0157687	15.403	CASP1P2	caspase_1_pseudogene_2	chr11	-	Multiple_Complex	105062602	105071541	11	105054059	-8543
rs7934144	TC1100012168.hg.1	4.87192	2.88247e-05	0.0157687	15.403	CASP1P2	caspase_1_pseudogene_2	chr11	-	Multiple_Complex	105062602	105071541	11	105109157	37616
rs3816587	TC0400007096.hg.1	4.85149	3.05842e-05	0.0166488	13.638	ANAPC4	anaphase_promoting_complex_subunit_4	chr4	+	Multiple_Complex	25377213	25418498	4	25415622	0
rs13019891	TC0200008949.hg.1	4.8469	3.09944e-05	0.0167894	23.2349	IL36RN	interleukin_36_receptor_antagonist	chr2	+	Multiple_Complex	113058638	113065382	2	113072292	6910
rs2624	TC0100014849.hg.1	-4.83624	3.19668e-05	0.0172317	-15.4341	GBP3	guanylate_binding_protein_3	chr1	-	Multiple_Complex	89006666	89022894	1	89052940	30046
rs672955	TC0600012880.hg.1	4.81964	3.35427e-05	0.0179934	18.211	RP1-97J1.2	putative_novel_transcript	chr6	-	NonCoding	111900359	111909397	6	111987359	77962
rs4145013	TC0200008949.hg.1	-4.80006	3.55017e-05	0.0189522	-14.9827	IL36RN	interleukin_36_receptor_antagonist	chr2	+	Multiple_Complex	113058638	113065382	2	113073111	7729
rs1947862	TC0600011246.hg.1	4.74984	4.10586e-05	0.0213013	18.4983	TOB2P1	transducer_of_ERBB2,_2_pseudogene_1	chr6	-	Multiple_Complex	28215338	28218929	6	28137418	-77920
rs2275508	TC0600011246.hg.1	4.74984	4.10586e-05	0.0213013	18.4983	TOB2P1	transducer_of_ERBB2,_2_pseudogene_1	chr6	-	Multiple_Complex	28215338	28218929	6	28126953	-88385
rs4713137	TC0600011246.hg.1	4.74984	4.10586e-05	0.0213013	18.4983	TOB2P1	transducer_of_ERBB2,_2_pseudogene_1	chr6	-	Multiple_Complex	28215338	28218929	6	28115743	-99595
rs4713142	TC0600011246.hg.1	4.74984	4.10586e-05	0.0213013	18.4983	TOB2P1	transducer_of_ERBB2,_2_pseudogene_1	chr6	-	Multiple_Complex	28215338	28218929	6	28138569	-76769
rs4713145	TC0600011246.hg.1	4.74984	4.10586e-05	0.0213013	18.4983	TOB2P1	transducer_of_ERBB2,_2_pseudogene_1	chr6	-	Multiple_Complex	28215338	28218929	6	28139049	-76289
rs9380057	TC0600011246.hg.1	4.74984	4.10586e-05	0.0213013	18.4983	TOB2P1	transducer_of_ERBB2,_2_pseudogene_1	chr6	-	Multiple_Complex	28215338	28218929	6	28136856	-78482
rs1762598	TC1000012538.hg.1	-4.74464	4.16818e-05	0.0215236	-15.6321	MTPAP	mitochondrial_poly(A)_polymerase	chr10	-	Multiple_Complex	30309801	30349338	10	30352501	3163
rs918233	TC0200010658.hg.1	-4.73605	4.27301e-05	0.0219623	-16.6356	CPS1	carbamoyl-phosphate_synthase_1	chr2	+	Multiple_Complex	210477682	210679107	2	210511692	0
rs7126296	TC1100010113.hg.1	4.7156	4.53353e-05	0.0231934	17.4366	MIR4299	microRNA_4299	chr11	-	Precursor_microRNA	11656651	11656722	11	11556715	-99936
rs11012730	TC1000006975.hg.1	4.71341	4.5623e-05	0.0232179	12.7678	MLLT10	myeloid/lymphoid_or_mixed-lineage_leukemia	chr10	+	Multiple_Complex	21524675	21743630	10	21522558	-2117
rs1243188	TC1000006975.hg.1	-4.71204	4.58034e-05	0.0232179	-12.9272	MLLT10	myeloid/lymphoid_or_mixed-lineage_leukemia	chr10	+	Multiple_Complex	21524675	21743630	10	21619874	0
rs4849152	TC0200008949.hg.1	-4.68573	4.94235e-05	0.0249386	-14.4463	IL36RN	interleukin_36_receptor_antagonist	chr2	+	Multiple_Complex	113058638	113065382	2	113090997	25615
rs12286317	TC1100008532.hg.1	4.67077	5.16072e-05	0.0258579	16.4102	AQP11	aquaporin_11	chr11	+	Multiple_Complex	77589391	77610356	11	77677975	67619
rs2286430	TC0200016099.hg.1	-4.66945	5.18037e-05	0.0258579	-14.3361	HJURP	Holliday_junction_recognition_protein	chr2	-	Multiple_Complex	233833416	233854566	2	233852579	0
rs1553876	TC0400007096.hg.1	-4.6685	5.19475e-05	0.0258579	-15.0322	ANAPC4	anaphase_promoting_complex_subunit_4	chr4	+	Multiple_Complex	25377213	25418498	4	25315655	-61558
rs4690523	TC0400012496.hg.1	-4.66099	5.30857e-05	0.026306	-15.8027	AGA	aspartylglucosaminidase	chr4	-	Multiple_Complex	177430770	177442503	4	177440008	0
rs292708	TC0700009248.hg.1	-4.65737	5.3644e-05	0.026447	-17.238	AC009542.2	novel_transcript,_antisense_to_WDR91	chr7	+	NonCoding	135198401	135209837	7	135304549	94712
rs9575600	TC1300010032.hg.1	4.65422	5.41347e-05	0.026447	16.5331	SOHLH2	spermatogenesis_and_oogenesis_specific_basic_helix-loop-helix_2	chr13	-	Coding	36168208	36214615	13	36223006	8391
rs7950873	TC1100008532.hg.1	4.65304	5.4319e-05	0.026447	16.8977	AQP11	aquaporin_11	chr11	+	Multiple_Complex	77589391	77610356	11	77701806	91450
rs4690522	TC0400012496.hg.1	-4.65299	5.43277e-05	0.026447	-13.3656	AGA	aspartylglucosaminidase	chr4	-	Multiple_Complex	177430770	177442503	4	177439897	0
rs943893	TC1300010032.hg.1	4.64811	5.50982e-05	0.0267045	16.5255	SOHLH2	spermatogenesis_and_oogenesis_specific_basic_helix-loop-helix_2	chr13	-	Coding	36168208	36214615	13	36218513	3898
rs1963656	TC0400007096.hg.1	-4.64135	5.61833e-05	0.0271115	-14.9648	ANAPC4	anaphase_promoting_complex_subunit_4	chr4	+	Multiple_Complex	25377213	25418498	4	25323120	-54093
rs12286317	TC1100008531.hg.1	4.62821	5.83549e-05	0.028037	16.4451	LOC646029	uncharacterized_LOC646029	chr11	+	NonCoding	77571087	77579732	11	77677975	98243
rs3856342	TC0200010658.hg.1	-4.62589	5.8748e-05	0.0281037	-15.9448	CPS1	carbamoyl-phosphate_synthase_1	chr2	+	Multiple_Complex	210477682	210679107	2	210470875	-6807
rs12541098	TC0800012309.hg.1	-4.60887	6.1705e-05	0.0290253	-15.3754	C8orf46	chromosome_8_open_reading_frame_46	chr8	+	Multiple_Complex	66493208	66518524	8	66424147	-69061
rs1328625	TC1300010032.hg.1	-4.60493	6.241e-05	0.0290253	-13.9296	SOHLH2	spermatogenesis_and_oogenesis_specific_basic_helix-loop-helix_2	chr13	-	Coding	36168208	36214615	13	36215499	884
rs2251127	TC1900006739.hg.1	4.60234	6.28767e-05	0.0290253	16.344	CTC-482H14.5	novel_transcript,_antisense_to_PTPRS	chr19	+	NonCoding	5178119	5178464	19	5138218	-39901
rs10888650	TC0100007886.hg.1	-4.6018	6.29761e-05	0.0290253	-13.2665	NDUFS5	NADH_dehydrogenase_(ubiquinone)_Fe-S_protein_5,_15kDa_(NADH-coenzyme_Q_reductase)	chr1	+	Multiple_Complex	39026295	39034636	1	39041489	6853
rs3768324	TC0100007886.hg.1	-4.6018	6.29761e-05	0.0290253	-13.2665	NDUFS5	NADH_dehydrogenase_(ubiquinone)_Fe-S_protein_5,_15kDa_(NADH-coenzyme_Q_reductase)	chr1	+	Multiple_Complex	39026295	39034636	1	39026790	0
rs2515404	TC0200008949.hg.1	-4.60111	6.31004e-05	0.0290253	-14.1227	IL36RN	interleukin_36_receptor_antagonist	chr2	+	Multiple_Complex	113058638	113065382	2	113063540	0
rs1409150	TC0100014849.hg.1	-4.59768	6.37288e-05	0.0290253	-14.7049	GBP3	guanylate_binding_protein_3	chr1	-	Multiple_Complex	89006666	89022894	1	89007492	0
rs1904840	TC0600011246.hg.1	4.59289	6.46144e-05	0.0290253	18.016	TOB2P1	transducer_of_ERBB2,_2_pseudogene_1	chr6	-	Multiple_Complex	28215338	28218929	6	28140454	-74884
rs3173443	TC0600011246.hg.1	4.59289	6.46144e-05	0.0290253	18.016	TOB2P1	transducer_of_ERBB2,_2_pseudogene_1	chr6	-	Multiple_Complex	28215338	28218929	6	28169249	-46089
rs4713152	TC0600011246.hg.1	4.59289	6.46144e-05	0.0290253	18.016	TOB2P1	transducer_of_ERBB2,_2_pseudogene_1	chr6	-	Multiple_Complex	28215338	28218929	6	28169676	-45662
rs868987	TC0600011246.hg.1	4.59289	6.46144e-05	0.0290253	18.016	TOB2P1	transducer_of_ERBB2,_2_pseudogene_1	chr6	-	Multiple_Complex	28215338	28218929	6	28142370	-72968
rs9295759	TC0600011246.hg.1	4.59289	6.46144e-05	0.0290253	18.016	TOB2P1	transducer_of_ERBB2,_2_pseudogene_1	chr6	-	Multiple_Complex	28215338	28218929	6	28156691	-58647
rs9295761	TC0600011246.hg.1	4.59289	6.46144e-05	0.0290253	18.016	TOB2P1	transducer_of_ERBB2,_2_pseudogene_1	chr6	-	Multiple_Complex	28215338	28218929	6	28180209	-35129
rs9348796	TC0600011246.hg.1	4.59289	6.46144e-05	0.0290253	18.016	TOB2P1	transducer_of_ERBB2,_2_pseudogene_1	chr6	-	Multiple_Complex	28215338	28218929	6	28158424	-56914
rs9368555	TC0600011246.hg.1	4.59289	6.46144e-05	0.0290253	18.016	TOB2P1	transducer_of_ERBB2,_2_pseudogene_1	chr6	-	Multiple_Complex	28215338	28218929	6	28141189	-74149
rs7805912	TC0700009248.hg.1	-4.59129	6.49129e-05	0.0290413	-17.6214	AC009542.2	novel_transcript,_antisense_to_WDR91	chr7	+	NonCoding	135198401	135209837	7	135287714	77877
rs12903072	TC1500006969.hg.1	4.58121	6.68268e-05	0.029777	14.004	ZFYVE19	zinc_finger,_FYVE_domain_containing_19	chr15	+	Multiple_Complex	40807076	40815084	15	40796383	-10693
rs11123158	TC0200008949.hg.1	-4.56469	7.00839e-05	0.0311029	-13.5291	IL36RN	interleukin_36_receptor_antagonist	chr2	+	Multiple_Complex	113058638	113065382	2	113053480	-5158
rs1047991	TC1000012538.hg.1	-4.54959	7.31997e-05	0.0323557	-15.198	MTPAP	mitochondrial_poly(A)_polymerase	chr10	-	Multiple_Complex	30309801	30349338	10	30340297	0
rs1156701	TC0200008949.hg.1	4.5421	7.47951e-05	0.0329292	17.102	IL36RN	interleukin_36_receptor_antagonist	chr2	+	Multiple_Complex	113058638	113065382	2	113070268	4886
rs6982159	TC0800012405.hg.1	-4.53424	7.65066e-05	0.0335491	-15.0735	FUT10	fucosyltransferase_10_(alpha_(1,3)_fucosyltransferase)	chr8	-	Multiple_Complex	33370824	33473422	8	33434951	0
rs6725303	TC0200010658.hg.1	-4.51135	8.1714e-05	0.0356909	-15.7868	CPS1	carbamoyl-phosphate_synthase_1	chr2	+	Multiple_Complex	210477682	210679107	2	210489303	0
rs2015481	TC1900010157.hg.1	4.50545	8.31142e-05	0.0361039	13.5872	VN1R84P	vomeronasal_1_receptor_84_pseudogene	chr19	-	Multiple_Complex	21719801	21720035	19	21676192	-43609
rs10982832	TC0900011314.hg.1	4.50462	8.33129e-05	0.0361039	16.7734	LOC101928775	uncharacterized_LOC101928775	chr9	-	NonCoding	115607572	115744239	9	115586676	-20896
rs5011832	TC1000006975.hg.1	4.49693	8.51746e-05	0.0367665	12.5401	MLLT10	myeloid/lymphoid_or_mixed-lineage_leukemia	chr10	+	Multiple_Complex	21524675	21743630	10	21493913	-30762
rs10008104	TC0400007096.hg.1	4.46844	9.24393e-05	0.0397292	15.6551	ANAPC4	anaphase_promoting_complex_subunit_4	chr4	+	Multiple_Complex	25377213	25418498	4	25443140	24642
rs12505006	TC0400007096.hg.1	-4.46725	9.27573e-05	0.0397292	-15.0754	ANAPC4	anaphase_promoting_complex_subunit_4	chr4	+	Multiple_Complex	25377213	25418498	4	25280326	-96887
rs2515405	TC0200008949.hg.1	4.45749	9.53916e-05	0.0402338	17.0407	IL36RN	interleukin_36_receptor_antagonist	chr2	+	Multiple_Complex	113058638	113065382	2	113064310	0
rs2515406	TC0200008949.hg.1	4.45749	9.53916e-05	0.0402338	17.0407	IL36RN	interleukin_36_receptor_antagonist	chr2	+	Multiple_Complex	113058638	113065382	2	113064591	0
rs996878	TC0200008949.hg.1	4.45749	9.53916e-05	0.0402338	17.0407	IL36RN	interleukin_36_receptor_antagonist	chr2	+	Multiple_Complex	113058638	113065382	2	113064558	0
rs996879	TC0200008949.hg.1	4.45749	9.53916e-05	0.0402338	17.0407	IL36RN	interleukin_36_receptor_antagonist	chr2	+	Multiple_Complex	113058638	113065382	2	113064664	0
rs7105655	TC1100011446.hg.1	4.43768	0.000100972	0.0424253	13.6932	FGF19	fibroblast_growth_factor_19	chr11	-	Coding	69698232	69704642	11	69738836	34194
rs11604207	TC1100008531.hg.1	4.43253	0.000102475	0.0428941	19.9565	LOC646029	uncharacterized_LOC646029	chr11	+	NonCoding	77571087	77579732	11	77656497	76765
rs213551	TC0200016099.hg.1	4.42769	0.000103906	0.043329	15.7937	HJURP	Holliday_junction_recognition_protein	chr2	-	Multiple_Complex	233833416	233854566	2	233836743	0
rs4869315	TC0500008156.hg.1	-4.41939	0.000106409	0.0442058	-15.9356	ERAP2	endoplasmic_reticulum_aminopeptidase_2	chr5	+	Multiple_Complex	96875939	96919716	5	96893568	0
rs13235235	TC0700009514.hg.1	-4.41787	0.000106876	0.0442159	-19.3246	OR2F1	olfactory_receptor,_family_2,_subfamily_F,_member_1_(gene/pseudogene)	chr7	+	Multiple_Complex	143954844	143997312	7	143936064	-18780
rs1150666	TC0600007410.hg.1	4.41418	0.000108011	0.0442159	17.3413	ZSCAN9	zinc_finger_and_SCAN_domain_containing_9	chr6	+	Multiple_Complex	28224886	28233486	6	28156150	-68736
rs1225591	TC0600007410.hg.1	4.41418	0.000108011	0.0442159	17.3413	ZSCAN9	zinc_finger_and_SCAN_domain_containing_9	chr6	+	Multiple_Complex	28224886	28233486	6	28180974	-43912
rs1435453	TC0800012087.hg.1	-4.41405	0.00010805	0.0442159	-14.4013	LYNX1	Ly6/neurotoxin_1	chr8	-	Multiple_Complex	142764334	142778224	8	142699357	-64977
rs1623342	TC1100013223.hg.1	4.41167	0.000108792	0.0442159	15.1417	CARD17	caspase_recruitment_domain_family,_member_17	chr11	-	Coding	105092469	105101431	11	105093122	0
rs316783	TC0400007096.hg.1	4.41131	0.000108904	0.0442159	15.7615	ANAPC4	anaphase_promoting_complex_subunit_4	chr4	+	Multiple_Complex	25377213	25418498	4	25340841	-36372
rs7334585	TC1300010032.hg.1	-4.41025	0.000109234	0.0442159	-14.205	SOHLH2	spermatogenesis_and_oogenesis_specific_basic_helix-loop-helix_2	chr13	-	Coding	36168208	36214615	13	36301359	86744
rs562441	TC1100013223.hg.1	4.39884	0.000112864	0.045353	15.1676	CARD17	caspase_recruitment_domain_family,_member_17	chr11	-	Coding	105092469	105101431	11	105054059	-38410
rs7934144	TC1100013223.hg.1	4.39884	0.000112864	0.045353	15.1676	CARD17	caspase_recruitment_domain_family,_member_17	chr11	-	Coding	105092469	105101431	11	105109157	7726
rs2182644	TC0600012880.hg.1	4.38902	0.000116086	0.0464784	21.5615	RP1-97J1.2	putative_novel_transcript	chr6	-	NonCoding	111900359	111909397	6	111817679	-82680
rs982265	TC1800007246.hg.1	-4.38635	0.000116976	0.0466657	-16.5082	MIR4527	microRNA_4527	chr18	+	Precursor_microRNA	47380496	47380565	18	47444531	63966
rs2248978	TC1200008700.hg.1	4.38359	0.000117902	0.0468662	13.64	Y_RNA	Y_RNA_	chr12	+	NonCoding	104851824	104851918	12	104934557	82639
rs2069408	TC1200007823.hg.1	4.36646	0.000123828	0.0490453	13.2565	RPS26	ribosomal_protein_S26	chr12	+	Multiple_Complex	56041853	56044675	12	55970537	-71316

## Sheet: S4. cisQTL for MINUS DISEASE
S4. cisQTLs with FDR < 0.05 - MINUS DISEASE dataset
snps	gene	statistic	pvalue	FDR	beta	Gene.Symbol	Description	Chromosome	Strand	Group	Start	Stop	SNP-Chr	SNP-Position	cisDist
rs1150707	TC0600007410.hg.1	14.9949	1.49676e-16	3.39145e-12	18.8068	ZSCAN9	zinc_finger_and_SCAN_domain_containing_9	chr6	+	Multiple_Complex	28224886	28233486	6	28229827	0
rs1233713	TC0600007410.hg.1	14.9949	1.49676e-16	3.39145e-12	18.8068	ZSCAN9	zinc_finger_and_SCAN_domain_containing_9	chr6	+	Multiple_Complex	28224886	28233486	6	28230503	0
rs1736891	TC0600007410.hg.1	14.9949	1.49676e-16	3.39145e-12	18.8068	ZSCAN9	zinc_finger_and_SCAN_domain_containing_9	chr6	+	Multiple_Complex	28224886	28233486	6	28219323	-5563
rs7206	TC0600007410.hg.1	14.9949	1.49676e-16	3.39145e-12	18.8068	ZSCAN9	zinc_finger_and_SCAN_domain_containing_9	chr6	+	Multiple_Complex	28224886	28233486	6	28233360	0
rs853684	TC0600007410.hg.1	14.9949	1.49676e-16	3.39145e-12	18.8068	ZSCAN9	zinc_finger_and_SCAN_domain_containing_9	chr6	+	Multiple_Complex	28224886	28233486	6	28326773	93287
rs13408	TC0600007410.hg.1	-13.9905	1.14813e-15	1.62594e-11	-18.5313	ZSCAN9	zinc_finger_and_SCAN_domain_containing_9	chr6	+	Multiple_Complex	28224886	28233486	6	28244970	11484
rs1531681	TC0600007410.hg.1	-13.9905	1.14813e-15	1.62594e-11	-18.5313	ZSCAN9	zinc_finger_and_SCAN_domain_containing_9	chr6	+	Multiple_Complex	28224886	28233486	6	28259100	25614
rs1736895	TC0600007410.hg.1	-13.9905	1.14813e-15	1.62594e-11	-18.5313	ZSCAN9	zinc_finger_and_SCAN_domain_containing_9	chr6	+	Multiple_Complex	28224886	28233486	6	28252048	18562
rs1225618	TC0600007410.hg.1	12.9865	9.79313e-15	1.00863e-10	18.8463	ZSCAN9	zinc_finger_and_SCAN_domain_containing_9	chr6	+	Multiple_Complex	28224886	28233486	6	28161935	-62951
rs1225710	TC0600007410.hg.1	12.9865	9.79313e-15	1.00863e-10	18.8463	ZSCAN9	zinc_finger_and_SCAN_domain_containing_9	chr6	+	Multiple_Complex	28224886	28233486	6	28132862	-92024
rs1225715	TC0600007410.hg.1	12.9865	9.79313e-15	1.00863e-10	18.8463	ZSCAN9	zinc_finger_and_SCAN_domain_containing_9	chr6	+	Multiple_Complex	28224886	28233486	6	28145595	-79291
rs2142730	TC0600007410.hg.1	12.9289	1.11126e-14	1.03599e-10	18.8266	ZSCAN9	zinc_finger_and_SCAN_domain_containing_9	chr6	+	Multiple_Complex	28224886	28233486	6	28298372	64886
rs1150711	TC0600007410.hg.1	12.8983	1.18877e-14	1.03599e-10	20.1377	ZSCAN9	zinc_finger_and_SCAN_domain_containing_9	chr6	+	Multiple_Complex	28224886	28233486	6	28240757	7271
rs1654774	TC0600007410.hg.1	-11.9019	1.12911e-13	9.13715e-10	-18.7821	ZSCAN9	zinc_finger_and_SCAN_domain_containing_9	chr6	+	Multiple_Complex	28224886	28233486	6	28128502	-96384
rs1997660	TC0600007410.hg.1	11.582	2.38603e-13	1.42274e-09	19.5259	ZSCAN9	zinc_finger_and_SCAN_domain_containing_9	chr6	+	Multiple_Complex	28224886	28233486	6	28301886	68400
rs707907	TC0600007410.hg.1	11.582	2.38603e-13	1.42274e-09	19.5259	ZSCAN9	zinc_finger_and_SCAN_domain_containing_9	chr6	+	Multiple_Complex	28224886	28233486	6	28323463	89977
rs853690	TC0600007410.hg.1	11.582	2.38603e-13	1.42274e-09	19.5259	ZSCAN9	zinc_finger_and_SCAN_domain_containing_9	chr6	+	Multiple_Complex	28224886	28233486	6	28317705	84219
rs853693	TC0600007410.hg.1	11.582	2.38603e-13	1.42274e-09	19.5259	ZSCAN9	zinc_finger_and_SCAN_domain_containing_9	chr6	+	Multiple_Complex	28224886	28233486	6	28314871	81385
rs9468333	TC0600007410.hg.1	11.582	2.38603e-13	1.42274e-09	19.5259	ZSCAN9	zinc_finger_and_SCAN_domain_containing_9	chr6	+	Multiple_Complex	28224886	28233486	6	28303421	69935
rs2549778	TC0500008156.hg.1	10.885	1.27292e-12	6.63002e-09	18.894	ERAP2	endoplasmic_reticulum_aminopeptidase_2	chr5	+	Multiple_Complex	96875939	96919716	5	96868551	-7388
rs13408	TC0600011246.hg.1	-10.8533	1.37552e-12	6.63002e-09	-17.6075	TOB2P1	transducer_of_ERBB2,_2_pseudogene_1	chr6	-	Multiple_Complex	28215338	28218929	6	28244970	26041
rs1531681	TC0600011246.hg.1	-10.8533	1.37552e-12	6.63002e-09	-17.6075	TOB2P1	transducer_of_ERBB2,_2_pseudogene_1	chr6	-	Multiple_Complex	28215338	28218929	6	28259100	40171
rs1736895	TC0600011246.hg.1	-10.8533	1.37552e-12	6.63002e-09	-17.6075	TOB2P1	transducer_of_ERBB2,_2_pseudogene_1	chr6	-	Multiple_Complex	28215338	28218929	6	28252048	33119
rs1150724	TC0600007410.hg.1	10.8281	1.46302e-12	6.63002e-09	19.0718	ZSCAN9	zinc_finger_and_SCAN_domain_containing_9	chr6	+	Multiple_Complex	28224886	28233486	6	28282459	48973
rs1778484	TC0600007410.hg.1	10.8281	1.46302e-12	6.63002e-09	19.0718	ZSCAN9	zinc_finger_and_SCAN_domain_containing_9	chr6	+	Multiple_Complex	28224886	28233486	6	28273021	39535
rs7248225	TC1900011964.hg.1	10.6165	2.46627e-12	1.03486e-08	26.7572	PSG7	pregnancy_specific_beta-1-glycoprotein_7_(gene/pseudogene)	chr19	-	Multiple_Complex	42924132	42937178	19	42918847	-5285
rs7257922	TC1900011964.hg.1	10.6165	2.46627e-12	1.03486e-08	26.7572	PSG7	pregnancy_specific_beta-1-glycoprotein_7_(gene/pseudogene)	chr19	-	Multiple_Complex	42924132	42937178	19	42928445	0
rs7719705	TC0500008156.hg.1	10.482	3.44682e-12	1.33817e-08	20.8738	ERAP2	endoplasmic_reticulum_aminopeptidase_2	chr5	+	Multiple_Complex	96875939	96919716	5	96950582	30866
rs1150707	TC0600011246.hg.1	10.4451	3.7797e-12	1.33817e-08	17.5415	TOB2P1	transducer_of_ERBB2,_2_pseudogene_1	chr6	-	Multiple_Complex	28215338	28218929	6	28229827	10898
rs1233713	TC0600011246.hg.1	10.4451	3.7797e-12	1.33817e-08	17.5415	TOB2P1	transducer_of_ERBB2,_2_pseudogene_1	chr6	-	Multiple_Complex	28215338	28218929	6	28230503	11574
rs1736891	TC0600011246.hg.1	10.4451	3.7797e-12	1.33817e-08	17.5415	TOB2P1	transducer_of_ERBB2,_2_pseudogene_1	chr6	-	Multiple_Complex	28215338	28218929	6	28219323	394
rs7206	TC0600011246.hg.1	10.4451	3.7797e-12	1.33817e-08	17.5415	TOB2P1	transducer_of_ERBB2,_2_pseudogene_1	chr6	-	Multiple_Complex	28215338	28218929	6	28233360	14431
rs10044354	TC0500008156.hg.1	10.3704	4.55876e-12	1.51905e-08	21.3758	ERAP2	endoplasmic_reticulum_aminopeptidase_2	chr5	+	Multiple_Complex	96875939	96919716	5	96984791	65075
rs4360063	TC0500008156.hg.1	10.3704	4.55876e-12	1.51905e-08	21.3758	ERAP2	endoplasmic_reticulum_aminopeptidase_2	chr5	+	Multiple_Complex	96875939	96919716	5	96957449	37733
rs10793257	TC1100008532.hg.1	10.0233	1.09899e-11	3.36508e-08	20.6926	AQP11	aquaporin_11	chr11	+	Multiple_Complex	77589391	77610356	11	77598488	0
rs4945185	TC1100008532.hg.1	10.0233	1.09899e-11	3.36508e-08	20.6926	AQP11	aquaporin_11	chr11	+	Multiple_Complex	77589391	77610356	11	77607097	0
rs7943742	TC1100008532.hg.1	10.0233	1.09899e-11	3.36508e-08	20.6926	AQP11	aquaporin_11	chr11	+	Multiple_Complex	77589391	77610356	11	77557811	-31580
rs1225618	TC0600011246.hg.1	9.9616	1.28724e-11	3.58979e-08	17.7504	TOB2P1	transducer_of_ERBB2,_2_pseudogene_1	chr6	-	Multiple_Complex	28215338	28218929	6	28161935	-53403
rs1225710	TC0600011246.hg.1	9.9616	1.28724e-11	3.58979e-08	17.7504	TOB2P1	transducer_of_ERBB2,_2_pseudogene_1	chr6	-	Multiple_Complex	28215338	28218929	6	28132862	-82476
rs1225715	TC0600011246.hg.1	9.9616	1.28724e-11	3.58979e-08	17.7504	TOB2P1	transducer_of_ERBB2,_2_pseudogene_1	chr6	-	Multiple_Complex	28215338	28218929	6	28145595	-69743
rs2142730	TC0600011246.hg.1	9.95802	1.29912e-11	3.58979e-08	17.7435	TOB2P1	transducer_of_ERBB2,_2_pseudogene_1	chr6	-	Multiple_Complex	28215338	28218929	6	28298372	79443
rs10466710	TC1100008532.hg.1	9.53586	3.88358e-11	1.04758e-07	19.863	AQP11	aquaporin_11	chr11	+	Multiple_Complex	77589391	77610356	11	77639292	28936
rs9372316	TC0600012880.hg.1	9.08024	1.29973e-10	3.42443e-07	21.4694	RP1-97J1.2	putative_novel_transcript	chr6	-	NonCoding	111900359	111909397	6	111881832	-18527
rs10793257	TC1100008531.hg.1	9.00537	1.58923e-10	3.91409e-07	20.4868	LOC646029	uncharacterized_LOC646029	chr11	+	NonCoding	77571087	77579732	11	77598488	18756
rs4945185	TC1100008531.hg.1	9.00537	1.58923e-10	3.91409e-07	20.4868	LOC646029	uncharacterized_LOC646029	chr11	+	NonCoding	77571087	77579732	11	77607097	27365
rs7943742	TC1100008531.hg.1	9.00537	1.58923e-10	3.91409e-07	20.4868	LOC646029	uncharacterized_LOC646029	chr11	+	NonCoding	77571087	77579732	11	77557811	-13276
rs9487749	TC0600012880.hg.1	8.78757	2.86425e-10	6.90425e-07	21.0148	RP1-97J1.2	putative_novel_transcript	chr6	-	NonCoding	111900359	111909397	6	111911783	2386
rs11171739	TC1200007823.hg.1	8.72584	3.38834e-10	7.99739e-07	18.4602	RPS26	ribosomal_protein_S26	chr12	+	Multiple_Complex	56041853	56044675	12	56076841	32166
rs1150711	TC0600011246.hg.1	8.61861	4.5423e-10	1.05023e-06	18.2235	TOB2P1	transducer_of_ERBB2,_2_pseudogene_1	chr6	-	Multiple_Complex	28215338	28218929	6	28240757	21828
rs1230361	TC0500008156.hg.1	-8.57378	5.13649e-10	1.14104e-06	-17.7462	ERAP2	endoplasmic_reticulum_aminopeptidase_2	chr5	+	Multiple_Complex	96875939	96919716	5	96877467	0
rs2549779	TC0500008156.hg.1	-8.57378	5.13649e-10	1.14104e-06	-17.7462	ERAP2	endoplasmic_reticulum_aminopeptidase_2	chr5	+	Multiple_Complex	96875939	96919716	5	96880683	0
rs7772827	TC0600007410.hg.1	8.48038	6.64165e-10	1.44702e-06	20.9512	ZSCAN9	zinc_finger_and_SCAN_domain_containing_9	chr6	+	Multiple_Complex	28224886	28233486	6	28333366	99880
rs10466710	TC1100008531.hg.1	8.29445	1.11131e-09	2.37555e-06	19.4183	LOC646029	uncharacterized_LOC646029	chr11	+	NonCoding	77571087	77579732	11	77639292	59560
rs10876864	TC1200007823.hg.1	8.05141	2.19196e-09	4.59877e-06	17.3488	RPS26	ribosomal_protein_S26	chr12	+	Multiple_Complex	56041853	56044675	12	56007301	-34552
rs6761276	TC0200008949.hg.1	-7.99937	2.53744e-09	5.22681e-06	-17.2725	IL36RN	interleukin_36_receptor_antagonist	chr2	+	Multiple_Complex	113058638	113065382	2	113074735	9353
rs1654774	TC0600011246.hg.1	-7.94316	2.9731e-09	6.01485e-06	-16.7855	TOB2P1	transducer_of_ERBB2,_2_pseudogene_1	chr6	-	Multiple_Complex	28215338	28218929	6	28128502	-86836
rs1150724	TC0600011246.hg.1	7.84896	3.88051e-09	7.57991e-06	17.3114	TOB2P1	transducer_of_ERBB2,_2_pseudogene_1	chr6	-	Multiple_Complex	28215338	28218929	6	28282459	63530
rs1778484	TC0600011246.hg.1	7.84896	3.88051e-09	7.57991e-06	17.3114	TOB2P1	transducer_of_ERBB2,_2_pseudogene_1	chr6	-	Multiple_Complex	28215338	28218929	6	28273021	54092
rs1997660	TC0600011246.hg.1	7.69058	6.08643e-09	1.11218e-05	17.343	TOB2P1	transducer_of_ERBB2,_2_pseudogene_1	chr6	-	Multiple_Complex	28215338	28218929	6	28301886	82957
rs853690	TC0600011246.hg.1	7.69058	6.08643e-09	1.11218e-05	17.343	TOB2P1	transducer_of_ERBB2,_2_pseudogene_1	chr6	-	Multiple_Complex	28215338	28218929	6	28317705	98776
rs853693	TC0600011246.hg.1	7.69058	6.08643e-09	1.11218e-05	17.343	TOB2P1	transducer_of_ERBB2,_2_pseudogene_1	chr6	-	Multiple_Complex	28215338	28218929	6	28314871	95942
rs9468333	TC0600011246.hg.1	7.69058	6.08643e-09	1.11218e-05	17.343	TOB2P1	transducer_of_ERBB2,_2_pseudogene_1	chr6	-	Multiple_Complex	28215338	28218929	6	28303421	84492
rs12000	TC0600007410.hg.1	7.57803	8.39496e-09	1.50967e-05	22.6099	ZSCAN9	zinc_finger_and_SCAN_domain_containing_9	chr6	+	Multiple_Complex	28224886	28233486	6	28259658	26172
rs2179174	TC0600007410.hg.1	7.52755	9.70176e-09	1.71741e-05	24.4891	ZSCAN9	zinc_finger_and_SCAN_domain_containing_9	chr6	+	Multiple_Complex	28224886	28233486	6	28271191	37705
rs10899397	TC1100008532.hg.1	7.48063	1.11006e-08	1.9348e-05	18.5497	AQP11	aquaporin_11	chr11	+	Multiple_Complex	77589391	77610356	11	77649980	39624
rs16893970	TC0600007410.hg.1	7.3052	1.84071e-08	3.14906e-05	25.0924	ZSCAN9	zinc_finger_and_SCAN_domain_containing_9	chr6	+	Multiple_Complex	28224886	28233486	6	28331518	98032
rs16893947	TC0600007410.hg.1	7.30116	1.86231e-08	3.14906e-05	25.1131	ZSCAN9	zinc_finger_and_SCAN_domain_containing_9	chr6	+	Multiple_Complex	28224886	28233486	6	28316944	83458
rs2549796	TC0500008156.hg.1	-7.24659	2.18102e-08	3.63373e-05	-18.8496	ERAP2	endoplasmic_reticulum_aminopeptidase_2	chr5	+	Multiple_Complex	96875939	96919716	5	96909639	0
rs2515391	TC0200008949.hg.1	-7.2161	2.38262e-08	3.78304e-05	-16.0293	IL36RN	interleukin_36_receptor_antagonist	chr2	+	Multiple_Complex	113058638	113065382	2	113058420	-218
rs1056893	TC0500008156.hg.1	7.20823	2.43759e-08	3.78304e-05	18.9374	ERAP2	endoplasmic_reticulum_aminopeptidase_2	chr5	+	Multiple_Complex	96875939	96919716	5	96909735	0
rs2255546	TC0500008156.hg.1	7.20823	2.43759e-08	3.78304e-05	18.9374	ERAP2	endoplasmic_reticulum_aminopeptidase_2	chr5	+	Multiple_Complex	96875939	96919716	5	96913411	0
rs2287988	TC0500008156.hg.1	7.20823	2.43759e-08	3.78304e-05	18.9374	ERAP2	endoplasmic_reticulum_aminopeptidase_2	chr5	+	Multiple_Complex	96875939	96919716	5	96901622	0
rs2549782	TC0500008156.hg.1	7.20823	2.43759e-08	3.78304e-05	18.9374	ERAP2	endoplasmic_reticulum_aminopeptidase_2	chr5	+	Multiple_Complex	96875939	96919716	5	96895296	0
rs10186133	TC0200008949.hg.1	-7.19744	2.51512e-08	3.85062e-05	-16.8524	IL36RN	interleukin_36_receptor_antagonist	chr2	+	Multiple_Complex	113058638	113065382	2	113079367	13985
rs1023954	TC1100012168.hg.1	7.11246	3.21985e-08	4.76453e-05	19.0032	CASP1P2	caspase_1_pseudogene_2	chr11	-	Multiple_Complex	105062602	105071541	11	105154545	83004
rs1842893	TC1100012168.hg.1	7.11246	3.21985e-08	4.76453e-05	19.0032	CASP1P2	caspase_1_pseudogene_2	chr11	-	Multiple_Complex	105062602	105071541	11	105152832	81291
rs10899397	TC1100008531.hg.1	7.09737	3.36444e-08	4.76453e-05	18.5274	LOC646029	uncharacterized_LOC646029	chr11	+	NonCoding	77571087	77579732	11	77649980	70248
rs1530551	TC0200008949.hg.1	-7.09043	3.43317e-08	4.76453e-05	-16.229	IL36RN	interleukin_36_receptor_antagonist	chr2	+	Multiple_Complex	113058638	113065382	2	113059989	0
rs2252007	TC0200008949.hg.1	-7.09043	3.43317e-08	4.76453e-05	-16.229	IL36RN	interleukin_36_receptor_antagonist	chr2	+	Multiple_Complex	113058638	113065382	2	113062037	0
rs1800930	TC0200008949.hg.1	-7.08473	3.49056e-08	4.76453e-05	-16.1908	IL36RN	interleukin_36_receptor_antagonist	chr2	+	Multiple_Complex	113058638	113065382	2	113062953	0
rs2515401	TC0200008949.hg.1	-7.08473	3.49056e-08	4.76453e-05	-16.1908	IL36RN	interleukin_36_receptor_antagonist	chr2	+	Multiple_Complex	113058638	113065382	2	113062899	0
rs3180235	TC0200008949.hg.1	-7.08473	3.49056e-08	4.76453e-05	-16.1908	IL36RN	interleukin_36_receptor_antagonist	chr2	+	Multiple_Complex	113058638	113065382	2	113063095	0
rs768627	TC0200008949.hg.1	-7.08473	3.49056e-08	4.76453e-05	-16.1908	IL36RN	interleukin_36_receptor_antagonist	chr2	+	Multiple_Complex	113058638	113065382	2	113064076	0
rs10956986	TC0800012087.hg.1	7.07399	3.60159e-08	4.85756e-05	17.1426	LYNX1	Ly6/neurotoxin_1	chr8	-	Multiple_Complex	142764334	142778224	8	142805185	26961
rs2717586	TC0800012087.hg.1	6.98549	4.6629e-08	6.21499e-05	16.6831	LYNX1	Ly6/neurotoxin_1	chr8	-	Multiple_Complex	142764334	142778224	8	142816466	38242
rs705699	TC1200007823.hg.1	6.84022	7.13536e-08	9.39984e-05	16.2015	RPS26	ribosomal_protein_S26	chr12	+	Multiple_Complex	56041853	56044675	12	55991020	-50833
rs705704	TC1200007823.hg.1	6.74641	9.4003e-08	0.000122412	15.8195	RPS26	ribosomal_protein_S26	chr12	+	Multiple_Complex	56041853	56044675	12	56041628	-225
rs2292239	TC1200007823.hg.1	6.73405	9.74845e-08	0.000125503	15.8696	RPS26	ribosomal_protein_S26	chr12	+	Multiple_Complex	56041853	56044675	12	56088396	43721
rs877636	TC1200007823.hg.1	6.72882	9.89974e-08	0.000125981	15.9707	RPS26	ribosomal_protein_S26	chr12	+	Multiple_Complex	56041853	56044675	12	56086799	42124
rs1993602	TC0400007096.hg.1	-6.72513	1.00079e-07	0.000125981	-16.3568	ANAPC4	anaphase_promoting_complex_subunit_4	chr4	+	Multiple_Complex	25377213	25418498	4	25413484	0
rs1150699	TC0600007410.hg.1	6.66853	1.18241e-07	0.000139541	21.6628	ZSCAN9	zinc_finger_and_SCAN_domain_containing_9	chr6	+	Multiple_Complex	28224886	28233486	6	28213897	-10989
rs1150704	TC0600007410.hg.1	6.66853	1.18241e-07	0.000139541	21.6628	ZSCAN9	zinc_finger_and_SCAN_domain_containing_9	chr6	+	Multiple_Complex	28224886	28233486	6	28216593	-8293
rs1233664	TC0600007410.hg.1	6.66853	1.18241e-07	0.000139541	21.6628	ZSCAN9	zinc_finger_and_SCAN_domain_containing_9	chr6	+	Multiple_Complex	28224886	28233486	6	28217948	-6938
rs1233666	TC0600007410.hg.1	6.66853	1.18241e-07	0.000139541	21.6628	ZSCAN9	zinc_finger_and_SCAN_domain_containing_9	chr6	+	Multiple_Complex	28224886	28233486	6	28208637	-16249
rs1736890	TC0600007410.hg.1	6.66853	1.18241e-07	0.000139541	21.6628	ZSCAN9	zinc_finger_and_SCAN_domain_containing_9	chr6	+	Multiple_Complex	28224886	28233486	6	28221611	-3275
rs1736894	TC0600007410.hg.1	6.66853	1.18241e-07	0.000139541	21.6628	ZSCAN9	zinc_finger_and_SCAN_domain_containing_9	chr6	+	Multiple_Complex	28224886	28233486	6	28218776	-6110
rs11756111	TC0600007410.hg.1	6.54692	1.6933e-07	0.000197772	25.075	ZSCAN9	zinc_finger_and_SCAN_domain_containing_9	chr6	+	Multiple_Complex	28224886	28233486	6	28285082	51596
rs1701704	TC1200007823.hg.1	6.52309	1.81698e-07	0.00020793	15.21	RPS26	ribosomal_protein_S26	chr12	+	Multiple_Complex	56041853	56044675	12	56018703	-23150
rs772921	TC1200007823.hg.1	6.52309	1.81698e-07	0.00020793	15.21	RPS26	ribosomal_protein_S26	chr12	+	Multiple_Complex	56041853	56044675	12	56009793	-32060
rs2253215	TC0500007755.hg.1	6.50838	1.89783e-07	0.000215011	22.8025	MIR4804	microRNA_4804	chr5	+	Precursor_microRNA	72878591	72878663	5	72952041	73378
rs2235359	TC0600007410.hg.1	6.49497	1.97468e-07	0.000221502	26.2401	ZSCAN9	zinc_finger_and_SCAN_domain_containing_9	chr6	+	Multiple_Complex	28224886	28233486	6	28247863	14377
rs11758148	TC0600007410.hg.1	6.44135	2.3147e-07	0.000253861	24.0132	ZSCAN9	zinc_finger_and_SCAN_domain_containing_9	chr6	+	Multiple_Complex	28224886	28233486	6	28239959	6473
rs10152371	TC1500006969.hg.1	6.44055	2.32019e-07	0.000253861	16.0125	ZFYVE19	zinc_finger,_FYVE_domain_containing_19	chr15	+	Multiple_Complex	40807076	40815084	15	40811095	0
rs10027814	TC0400007096.hg.1	-6.43908	2.33038e-07	0.000253861	-16.598	ANAPC4	anaphase_promoting_complex_subunit_4	chr4	+	Multiple_Complex	25377213	25418498	4	25384937	0
rs155426	TC0500007755.hg.1	6.39628	2.64577e-07	0.00028278	22.6562	MIR4804	microRNA_4804	chr5	+	Precursor_microRNA	72878591	72878663	5	72821301	-57290
rs4443401	TC0500007755.hg.1	6.39628	2.64577e-07	0.00028278	22.6562	MIR4804	microRNA_4804	chr5	+	Precursor_microRNA	72878591	72878663	5	72917656	38993
rs266443	TC0500007755.hg.1	6.39065	2.69038e-07	0.00028486	22.6225	MIR4804	microRNA_4804	chr5	+	Precursor_microRNA	72878591	72878663	5	72884550	5887
rs1036385	TC0800012087.hg.1	6.33423	3.18109e-07	0.000333699	16.3007	LYNX1	Ly6/neurotoxin_1	chr8	-	Multiple_Complex	142764334	142778224	8	142761483	-2851
rs7822193	TC0800012087.hg.1	6.32699	3.25021e-07	0.000337822	16.3196	LYNX1	Ly6/neurotoxin_1	chr8	-	Multiple_Complex	142764334	142778224	8	142763851	-483
rs10184259	TC0200008949.hg.1	-6.31326	3.38565e-07	0.000348701	-15.5053	IL36RN	interleukin_36_receptor_antagonist	chr2	+	Multiple_Complex	113058638	113065382	2	113081051	15669
rs1631552	TC0600011246.hg.1	6.30035	3.51804e-07	0.000359072	20.6451	TOB2P1	transducer_of_ERBB2,_2_pseudogene_1	chr6	-	Multiple_Complex	28215338	28218929	6	28121921	-93417
rs1150666	TC0600011246.hg.1	6.21484	4.53741e-07	0.000454918	20.4485	TOB2P1	transducer_of_ERBB2,_2_pseudogene_1	chr6	-	Multiple_Complex	28215338	28218929	6	28156150	-59188
rs1225591	TC0600011246.hg.1	6.21484	4.53741e-07	0.000454918	20.4485	TOB2P1	transducer_of_ERBB2,_2_pseudogene_1	chr6	-	Multiple_Complex	28215338	28218929	6	28180974	-34364
rs7573356	TC0200013126.hg.1	-6.18241	4.99761e-07	0.000496662	-20.2611	AC104135.2	novel_transcript	chr2	-	NonCoding	74918695	74940575	2	74941537	962
rs11688381	TC0200013126.hg.1	-6.07356	6.91391e-07	0.000681129	-19.4837	AC104135.2	novel_transcript	chr2	-	NonCoding	74918695	74940575	2	74943209	2634
rs12121223	TC0100014849.hg.1	-6.02461	8.0019e-07	0.00078137	-19.4079	GBP3	guanylate_binding_protein_3	chr1	-	Multiple_Complex	89006666	89022894	1	89015900	0
rs2911134	TC0500008156.hg.1	-6.0218	8.06937e-07	0.00078137	-17.693	ERAP2	endoplasmic_reticulum_aminopeptidase_2	chr5	+	Multiple_Complex	96875939	96919716	5	96867651	-8288
rs12713820	TC0200013126.hg.1	-6.00374	8.51648e-07	0.000817676	-18.7655	AC104135.2	novel_transcript	chr2	-	NonCoding	74918695	74940575	2	74962897	22322
rs7798409	TC0700009514.hg.1	-5.98427	9.02657e-07	0.000859367	-20.1631	OR2F1	olfactory_receptor,_family_2,_subfamily_F,_member_1_(gene/pseudogene)	chr7	+	Multiple_Complex	143954844	143997312	7	143936731	-18113
rs6743376	TC0200008949.hg.1	-5.92045	1.0924e-06	0.00103135	-17.7312	IL36RN	interleukin_36_receptor_antagonist	chr2	+	Multiple_Complex	113058638	113065382	2	113074756	9374
rs2622315	TC0600007410.hg.1	5.90324	1.15007e-06	0.00107682	24.7142	ZSCAN9	zinc_finger_and_SCAN_domain_containing_9	chr6	+	Multiple_Complex	28224886	28233486	6	28184789	-40097
rs1074541	TC0100014849.hg.1	-5.87744	1.24235e-06	0.00115368	-17.3594	GBP3	guanylate_binding_protein_3	chr1	-	Multiple_Complex	89006666	89022894	1	89043816	20922
rs12142922	TC0100014849.hg.1	-5.84975	1.34966e-06	0.00124315	-18.7259	GBP3	guanylate_binding_protein_3	chr1	-	Multiple_Complex	89006666	89022894	1	89024232	1338
rs1062169	TC0600007410.hg.1	5.80647	1.5363e-06	0.00139242	21.3777	ZSCAN9	zinc_finger_and_SCAN_domain_containing_9	chr6	+	Multiple_Complex	28224886	28233486	6	28302474	68988
rs6456811	TC0600007410.hg.1	5.80647	1.5363e-06	0.00139242	21.3777	ZSCAN9	zinc_finger_and_SCAN_domain_containing_9	chr6	+	Multiple_Complex	28224886	28233486	6	28302270	68784
rs11070295	TC1500006969.hg.1	5.77408	1.69271e-06	0.00151002	15.5266	ZFYVE19	zinc_finger,_FYVE_domain_containing_19	chr15	+	Multiple_Complex	40807076	40815084	15	40806141	-935
rs3736286	TC1500006969.hg.1	5.77408	1.69271e-06	0.00151002	15.5266	ZFYVE19	zinc_finger,_FYVE_domain_containing_19	chr15	+	Multiple_Complex	40807076	40815084	15	40813460	0
rs1150685	TC0600007410.hg.1	5.74858	1.82704e-06	0.00161711	24.7756	ZSCAN9	zinc_finger_and_SCAN_domain_containing_9	chr6	+	Multiple_Complex	28224886	28233486	6	28188698	-36188
rs1890809	TC0600007410.hg.1	5.74376	1.85363e-06	0.00162417	24.6054	ZSCAN9	zinc_finger_and_SCAN_domain_containing_9	chr6	+	Multiple_Complex	28224886	28233486	6	28142700	-82186
rs7129556	TC1100008532.hg.1	5.74195	1.86368e-06	0.00162417	19.2671	AQP11	aquaporin_11	chr11	+	Multiple_Complex	77589391	77610356	11	77589003	-388
rs10899394	TC1100008532.hg.1	5.72598	1.95499e-06	0.00169074	18.8174	AQP11	aquaporin_11	chr11	+	Multiple_Complex	77589391	77610356	11	77613216	2860
rs12155581	TC0800012405.hg.1	5.67784	2.25821e-06	0.00193202	17.0332	FUT10	fucosyltransferase_10_(alpha_(1,3)_fucosyltransferase)	chr8	-	Multiple_Complex	33370824	33473422	8	33430284	0
rs7018447	TC0800012405.hg.1	5.67638	2.26808e-06	0.00193202	17.0187	FUT10	fucosyltransferase_10_(alpha_(1,3)_fucosyltransferase)	chr8	-	Multiple_Complex	33370824	33473422	8	33467537	0
rs7046565	TC0900011165.hg.1	5.65637	2.40824e-06	0.0020361	16.7317	MIR3927	microRNA_3927	chr9	-	Precursor_microRNA	109511475	109511545	9	109539940	28395
rs1503381	TC1100012168.hg.1	5.62033	2.68284e-06	0.00225146	16.0878	CASP1P2	caspase_1_pseudogene_2	chr11	-	Multiple_Complex	105062602	105071541	11	105162682	91141
rs1150689	TC0600011246.hg.1	5.60039	2.84806e-06	0.00234136	19.2745	TOB2P1	transducer_of_ERBB2,_2_pseudogene_1	chr6	-	Multiple_Complex	28215338	28218929	6	28197321	-18017
rs1233704	TC0600011246.hg.1	5.60039	2.84806e-06	0.00234136	19.2745	TOB2P1	transducer_of_ERBB2,_2_pseudogene_1	chr6	-	Multiple_Complex	28215338	28218929	6	28199145	-16193
rs11237244	TC1100008532.hg.1	5.59993	2.85197e-06	0.00234136	18.9231	AQP11	aquaporin_11	chr11	+	Multiple_Complex	77589391	77610356	11	77624291	13935
rs11237249	TC1100008532.hg.1	5.595	2.89439e-06	0.0023591	21.4625	AQP11	aquaporin_11	chr11	+	Multiple_Complex	77589391	77610356	11	77630090	19734
rs11226623	TC1100012168.hg.1	5.5908	2.9311e-06	0.00237195	16.1065	CASP1P2	caspase_1_pseudogene_2	chr11	-	Multiple_Complex	105062602	105071541	11	105146312	74771
rs3743034	TC1500006969.hg.1	5.57995	3.02793e-06	0.00243293	15.052	ZFYVE19	zinc_finger,_FYVE_domain_containing_19	chr15	+	Multiple_Complex	40807076	40815084	15	40808947	0
rs2164308	TC0800012087.hg.1	-5.54922	3.32004e-06	0.00259405	-15.7736	LYNX1	Ly6/neurotoxin_1	chr8	-	Multiple_Complex	142764334	142778224	8	142704241	-60093
rs2244152	TC0800012087.hg.1	-5.54922	3.32004e-06	0.00259405	-15.7736	LYNX1	Ly6/neurotoxin_1	chr8	-	Multiple_Complex	142764334	142778224	8	142703467	-60867
rs2585140	TC0800012087.hg.1	-5.54922	3.32004e-06	0.00259405	-15.7736	LYNX1	Ly6/neurotoxin_1	chr8	-	Multiple_Complex	142764334	142778224	8	142725478	-38856
rs2585153	TC0800012087.hg.1	-5.54922	3.32004e-06	0.00259405	-15.7736	LYNX1	Ly6/neurotoxin_1	chr8	-	Multiple_Complex	142764334	142778224	8	142703927	-60407
rs10895780	TC1100012168.hg.1	5.50328	3.81008e-06	0.00293643	15.8187	CASP1P2	caspase_1_pseudogene_2	chr11	-	Multiple_Complex	105062602	105071541	11	105150278	78737
rs10895781	TC1100012168.hg.1	5.50328	3.81008e-06	0.00293643	15.8187	CASP1P2	caspase_1_pseudogene_2	chr11	-	Multiple_Complex	105062602	105071541	11	105168261	96720
rs7157567	TC1400010398.hg.1	5.49872	3.86243e-06	0.00295667	18.7105	GPR132	G_protein-coupled_receptor_132	chr14	-	Multiple_Complex	105049389	105065550	14	105055864	0
rs11226619	TC1100012168.hg.1	5.48914	3.9749e-06	0.00302234	15.8137	CASP1P2	caspase_1_pseudogene_2	chr11	-	Multiple_Complex	105062602	105071541	11	105129163	57622
rs7943892	TC1100012168.hg.1	5.46925	4.21911e-06	0.00318664	15.7579	CASP1P2	caspase_1_pseudogene_2	chr11	-	Multiple_Complex	105062602	105071541	11	105146180	74639
rs11237244	TC1100008531.hg.1	5.46462	4.27807e-06	0.00320977	19.0456	LOC646029	uncharacterized_LOC646029	chr11	+	NonCoding	77571087	77579732	11	77624291	44559
rs12000	TC0600011246.hg.1	5.4484	4.49104e-06	0.00334739	19.3913	TOB2P1	transducer_of_ERBB2,_2_pseudogene_1	chr6	-	Multiple_Complex	28215338	28218929	6	28259658	40729
rs6568708	TC0600012880.hg.1	5.42714	4.78657e-06	0.00354434	18.8782	RP1-97J1.2	putative_novel_transcript	chr6	-	NonCoding	111900359	111909397	6	111849019	-51340
rs672955	TC0600012880.hg.1	5.39348	5.29447e-06	0.00389497	18.6542	RP1-97J1.2	putative_novel_transcript	chr6	-	NonCoding	111900359	111909397	6	111987359	77962
rs1703911	TC0800009331.hg.1	-5.38988	5.35175e-06	0.00390305	-13.8879	ERICH1	glutamate_rich_1	chr8	-	Multiple_Complex	613151	738106	8	651043	0
rs10077575	TC0500007755.hg.1	5.38848	5.37435e-06	0.00390305	20.5342	MIR4804	microRNA_4804	chr5	+	Precursor_microRNA	72878591	72878663	5	72788730	-89861
rs9174	TC0400007096.hg.1	5.36976	5.68432e-06	0.00410187	14.6255	ANAPC4	anaphase_promoting_complex_subunit_4	chr4	+	Multiple_Complex	25377213	25418498	4	25417661	0
rs9320379	TC0600012880.hg.1	5.36382	5.78632e-06	0.00414905	19.4767	RP1-97J1.2	putative_novel_transcript	chr6	-	NonCoding	111900359	111909397	6	111863418	-36941
rs10517073	TC0400007096.hg.1	5.36134	5.82951e-06	0.00415373	14.5239	ANAPC4	anaphase_promoting_complex_subunit_4	chr4	+	Multiple_Complex	25377213	25418498	4	25415749	0
rs17553284	TC1300009954.hg.1	-5.33742	6.26253e-06	0.00443438	-19.4842	DNAJC15	DnaJ_(Hsp40)_homolog,_subfamily_C,_member_15	chr13	+	Multiple_Complex	43023203	43114224	13	43023570	0
rs764282	TC0700009514.hg.1	-5.32004	6.59715e-06	0.00464231	-16.431	OR2F1	olfactory_receptor,_family_2,_subfamily_F,_member_1_(gene/pseudogene)	chr7	+	Multiple_Complex	143954844	143997312	7	143912144	-42700
rs7129556	TC1100008531.hg.1	5.30841	6.83091e-06	0.00477713	18.8465	LOC646029	uncharacterized_LOC646029	chr11	+	NonCoding	77571087	77579732	11	77589003	9271
rs2097877	TC0700009514.hg.1	-5.3043	6.91567e-06	0.00478375	-16.4521	OR2F1	olfactory_receptor,_family_2,_subfamily_F,_member_1_(gene/pseudogene)	chr7	+	Multiple_Complex	143954844	143997312	7	143988702	0
rs6464561	TC0700009514.hg.1	-5.30385	6.92483e-06	0.00478375	-16.4067	OR2F1	olfactory_receptor,_family_2,_subfamily_F,_member_1_(gene/pseudogene)	chr7	+	Multiple_Complex	143954844	143997312	7	143926453	-28391
rs11605638	TC1100008532.hg.1	5.29324	7.14854e-06	0.00490836	23.6501	AQP11	aquaporin_11	chr11	+	Multiple_Complex	77589391	77610356	11	77528289	-61102
rs4849144	TC0200008949.hg.1	-5.28258	7.38024e-06	0.00500676	-15.0229	IL36RN	interleukin_36_receptor_antagonist	chr2	+	Multiple_Complex	113058638	113065382	2	113042472	-16166
rs6724667	TC0200008949.hg.1	-5.28258	7.38024e-06	0.00500676	-15.0229	IL36RN	interleukin_36_receptor_antagonist	chr2	+	Multiple_Complex	113058638	113065382	2	113032064	-26574
rs1669681	TC0800009331.hg.1	-5.26617	7.75194e-06	0.00522763	-13.8284	ERICH1	glutamate_rich_1	chr8	-	Multiple_Complex	613151	738106	8	656117	0
rs2197578	TC0200008949.hg.1	-5.25465	8.02396e-06	0.00537905	-15.0046	IL36RN	interleukin_36_receptor_antagonist	chr2	+	Multiple_Complex	113058638	113065382	2	113032976	-25662
rs923276	TC0200013126.hg.1	-5.22919	8.65931e-06	0.00577082	-18.4099	AC104135.2	novel_transcript	chr2	-	NonCoding	74918695	74940575	2	74996389	55814
rs9374302	TC0600012880.hg.1	5.19135	9.69758e-06	0.00642496	20.5867	RP1-97J1.2	putative_novel_transcript	chr6	-	NonCoding	111900359	111909397	6	111919129	9732
rs4690523	TC0400012496.hg.1	-5.18196	9.97385e-06	0.00656958	-16.3641	AGA	aspartylglucosaminidase	chr4	-	Multiple_Complex	177430770	177442503	4	177440008	0
rs7297949	TC1200012762.hg.1	-5.16619	1.04556e-05	0.00684707	-16.0771	TAS2R64P	taste_receptor,_type_2,_member_64,_pseudogene	chr12	-	Multiple_Complex	11076769	11079171	12	11035541	-41228
rs10954493	TC0700009248.hg.1	-5.15929	1.06734e-05	0.00694952	-18.2316	AC009542.2	novel_transcript,_antisense_to_WDR91	chr7	+	NonCoding	135198401	135209837	7	135301405	91568
rs2179174	TC0600011246.hg.1	5.13526	1.14687e-05	0.00741789	20.3828	TOB2P1	transducer_of_ERBB2,_2_pseudogene_1	chr6	-	Multiple_Complex	28215338	28218929	6	28271191	52262
rs3809470	TC1400010398.hg.1	5.13366	1.15237e-05	0.00741789	17.7927	GPR132	G_protein-coupled_receptor_132	chr14	-	Multiple_Complex	105049389	105065550	14	105065608	58
rs10899394	TC1100008531.hg.1	5.12811	1.17164e-05	0.00749938	18.0825	LOC646029	uncharacterized_LOC646029	chr11	+	NonCoding	77571087	77579732	11	77613216	33484
rs1623342	TC1100012168.hg.1	5.11956	1.20196e-05	0.00765023	15.5821	CASP1P2	caspase_1_pseudogene_2	chr11	-	Multiple_Complex	105062602	105071541	11	105093122	21581
rs562441	TC1100012168.hg.1	5.10751	1.24605e-05	0.00783469	15.6149	CASP1P2	caspase_1_pseudogene_2	chr11	-	Multiple_Complex	105062602	105071541	11	105054059	-8543
rs7934144	TC1100012168.hg.1	5.10751	1.24605e-05	0.00783469	15.6149	CASP1P2	caspase_1_pseudogene_2	chr11	-	Multiple_Complex	105062602	105071541	11	105109157	37616
rs10411688	TC1900011964.hg.1	5.10551	1.25353e-05	0.00783469	18.9457	PSG7	pregnancy_specific_beta-1-glycoprotein_7_(gene/pseudogene)	chr19	-	Multiple_Complex	42924132	42937178	19	42889774	-34358
rs2624	TC0100014849.hg.1	-5.10416	1.25861e-05	0.00783469	-15.9334	GBP3	guanylate_binding_protein_3	chr1	-	Multiple_Complex	89006666	89022894	1	89052940	30046
rs12711749	TC0200008949.hg.1	-5.09223	1.30425e-05	0.00807447	-13.5157	IL36RN	interleukin_36_receptor_antagonist	chr2	+	Multiple_Complex	113058638	113065382	2	113072132	6750
rs11237249	TC1100008531.hg.1	5.07703	1.36485e-05	0.00840371	20.7534	LOC646029	uncharacterized_LOC646029	chr11	+	NonCoding	77571087	77579732	11	77630090	50358
rs11617079	TC1300009954.hg.1	-5.06726	1.4053e-05	0.00860596	-18.6861	DNAJC15	DnaJ_(Hsp40)_homolog,_subfamily_C,_member_15	chr13	+	Multiple_Complex	43023203	43114224	13	43023729	0
rs2037213	TC0800012405.hg.1	5.05778	1.44563e-05	0.00880536	16.3494	FUT10	fucosyltransferase_10_(alpha_(1,3)_fucosyltransferase)	chr8	-	Multiple_Complex	33370824	33473422	8	33484500	11078
rs11170917	TC1200010840.hg.1	5.05482	1.45848e-05	0.00883611	22.3357	GTSF1	gametocyte_specific_factor_1	chr12	-	Multiple_Complex	54455950	54473602	12	54472204	0
rs1503920	TC0300011899.hg.1	5.04504	1.5017e-05	0.00901706	14.7143	CBLB	Cbl_proto-oncogene_B,_E3_ubiquitin_protein_ligase	chr3	-	Multiple_Complex	105655461	105869552	3	105965245	95693
rs3816587	TC0400007096.hg.1	5.04447	1.50426e-05	0.00901706	14.1886	ANAPC4	anaphase_promoting_complex_subunit_4	chr4	+	Multiple_Complex	25377213	25418498	4	25415622	0
rs13019891	TC0200008949.hg.1	5.03896	1.52921e-05	0.009103	23.3881	IL36RN	interleukin_36_receptor_antagonist	chr2	+	Multiple_Complex	113058638	113065382	2	113072292	6910
rs2304748	TC0800012405.hg.1	5.03777	1.53467e-05	0.009103	17.344	FUT10	fucosyltransferase_10_(alpha_(1,3)_fucosyltransferase)	chr8	-	Multiple_Complex	33370824	33473422	8	33512426	39004
rs9575600	TC1300010032.hg.1	5.01261	1.65435e-05	0.0097618	16.14	SOHLH2	spermatogenesis_and_oogenesis_specific_basic_helix-loop-helix_2	chr13	-	Coding	36168208	36214615	13	36223006	8391
rs17585974	TC1700008091.hg.1	5.00912	1.67165e-05	0.0098094	23.86	KANSL1-AS1	KANSL1_antisense_RNA_1	chr17	+	NonCoding	46193573	46196723	17	46171833	-21740
rs4145013	TC0200008949.hg.1	-5.00751	1.67974e-05	0.0098094	-14.77	IL36RN	interleukin_36_receptor_antagonist	chr2	+	Multiple_Complex	113058638	113065382	2	113073111	7729
rs943893	TC1300010032.hg.1	5.00541	1.6903e-05	0.00982044	16.1376	SOHLH2	spermatogenesis_and_oogenesis_specific_basic_helix-loop-helix_2	chr13	-	Coding	36168208	36214615	13	36218513	3898
rs2289219	TC1500006969.hg.1	5.00183	1.70842e-05	0.00987512	15.5388	ZFYVE19	zinc_finger,_FYVE_domain_containing_19	chr15	+	Multiple_Complex	40807076	40815084	15	40773692	-33384
rs2437317	TC0400007330.hg.1	4.99782	1.729e-05	0.00994332	23.4568	NSUN7	NOP2/Sun_domain_family,_member_7	chr4	+	Multiple_Complex	40749897	40809985	4	40789990	0
rs17698176	TC1700008104.hg.1	4.99518	1.74265e-05	0.0099712	20.3675	NSF	N-ethylmaleimide-sensitive_factor	chr17	+	Multiple_Complex	46590669	46757464	17	46742229	0
rs316783	TC0400007096.hg.1	4.98868	1.77678e-05	0.0101154	16.0021	ANAPC4	anaphase_promoting_complex_subunit_4	chr4	+	Multiple_Complex	25377213	25418498	4	25340841	-36372
rs13106136	TC0400007330.hg.1	4.98205	1.81227e-05	0.0101467	23.4175	NSUN7	NOP2/Sun_domain_family,_member_7	chr4	+	Multiple_Complex	40749897	40809985	4	40775130	0
rs2437323	TC0400007330.hg.1	4.98205	1.81227e-05	0.0101467	23.4175	NSUN7	NOP2/Sun_domain_family,_member_7	chr4	+	Multiple_Complex	40749897	40809985	4	40776145	0
rs10888650	TC0100007886.hg.1	-4.98097	1.8181e-05	0.0101467	-13.6203	NDUFS5	NADH_dehydrogenase_(ubiquinone)_Fe-S_protein_5,_15kDa_(NADH-coenzyme_Q_reductase)	chr1	+	Multiple_Complex	39026295	39034636	1	39041489	6853
rs3768324	TC0100007886.hg.1	-4.98097	1.8181e-05	0.0101467	-13.6203	NDUFS5	NADH_dehydrogenase_(ubiquinone)_Fe-S_protein_5,_15kDa_(NADH-coenzyme_Q_reductase)	chr1	+	Multiple_Complex	39026295	39034636	1	39026790	0
rs6693877	TC0100010283.hg.1	-4.95263	1.97847e-05	0.0109876	-14.3094	CASQ1	calsequestrin_1_(fast-twitch,_skeletal_muscle)	chr1	+	Multiple_Complex	160190495	160201886	1	160177000	-13495
rs1328625	TC1300010032.hg.1	-4.94868	2.00188e-05	0.0110634	-14.273	SOHLH2	spermatogenesis_and_oogenesis_specific_basic_helix-loop-helix_2	chr13	-	Coding	36168208	36214615	13	36215499	884
rs4690522	TC0400012496.hg.1	-4.90927	2.25134e-05	0.0123816	-13.1626	AGA	aspartylglucosaminidase	chr4	-	Multiple_Complex	177430770	177442503	4	177439897	0
rs4849152	TC0200008949.hg.1	-4.90183	2.30174e-05	0.0125976	-14.3606	IL36RN	interleukin_36_receptor_antagonist	chr2	+	Multiple_Complex	113058638	113065382	2	113090997	25615
rs4488202	TC1100007843.hg.1	-4.89122	2.37564e-05	0.0129396	-21.4043	NPM1P35	nucleophosmin_1_(nucleolar_phosphoprotein_B23,_numatrin)_pseudogene_35_	chr11	+	Pseudogene	62330946	62331813	11	62418126	86313
rs1105789	TC0500009281.hg.1	4.88385	2.42832e-05	0.0131633	15.4712	PTTG1	pituitary_tumor-transforming_1	chr5	+	Multiple_Complex	160421807	160428744	5	160364224	-57583
rs1409150	TC0100014849.hg.1	-4.82577	2.88634e-05	0.0155715	-14.853	GBP3	guanylate_binding_protein_3	chr1	-	Multiple_Complex	89006666	89022894	1	89007492	0
rs1947862	TC0600011246.hg.1	4.78775	3.2315e-05	0.0169494	18.232	TOB2P1	transducer_of_ERBB2,_2_pseudogene_1	chr6	-	Multiple_Complex	28215338	28218929	6	28137418	-77920
rs2275508	TC0600011246.hg.1	4.78775	3.2315e-05	0.0169494	18.232	TOB2P1	transducer_of_ERBB2,_2_pseudogene_1	chr6	-	Multiple_Complex	28215338	28218929	6	28126953	-88385
rs4713137	TC0600011246.hg.1	4.78775	3.2315e-05	0.0169494	18.232	TOB2P1	transducer_of_ERBB2,_2_pseudogene_1	chr6	-	Multiple_Complex	28215338	28218929	6	28115743	-99595
rs4713142	TC0600011246.hg.1	4.78775	3.2315e-05	0.0169494	18.232	TOB2P1	transducer_of_ERBB2,_2_pseudogene_1	chr6	-	Multiple_Complex	28215338	28218929	6	28138569	-76769
rs4713145	TC0600011246.hg.1	4.78775	3.2315e-05	0.0169494	18.232	TOB2P1	transducer_of_ERBB2,_2_pseudogene_1	chr6	-	Multiple_Complex	28215338	28218929	6	28139049	-76289
rs9380057	TC0600011246.hg.1	4.78775	3.2315e-05	0.0169494	18.232	TOB2P1	transducer_of_ERBB2,_2_pseudogene_1	chr6	-	Multiple_Complex	28215338	28218929	6	28136856	-78482
rs16893947	TC0600011246.hg.1	4.7781	3.32547e-05	0.0173619	20.2804	TOB2P1	transducer_of_ERBB2,_2_pseudogene_1	chr6	-	Multiple_Complex	28215338	28218929	6	28316944	98015
rs2515404	TC0200008949.hg.1	-4.74789	3.63737e-05	0.0189032	-13.9843	IL36RN	interleukin_36_receptor_antagonist	chr2	+	Multiple_Complex	113058638	113065382	2	113063540	0
rs292708	TC0700009248.hg.1	-4.74053	3.71765e-05	0.0190221	-16.6069	AC009542.2	novel_transcript,_antisense_to_WDR91	chr7	+	NonCoding	135198401	135209837	7	135304549	94712
rs7805912	TC0700009248.hg.1	-4.73615	3.76632e-05	0.0190221	-17.3743	AC009542.2	novel_transcript,_antisense_to_WDR91	chr7	+	NonCoding	135198401	135209837	7	135287714	77877
rs1904840	TC0600011246.hg.1	4.73066	3.82817e-05	0.0190221	18.038	TOB2P1	transducer_of_ERBB2,_2_pseudogene_1	chr6	-	Multiple_Complex	28215338	28218929	6	28140454	-74884
rs3173443	TC0600011246.hg.1	4.73066	3.82817e-05	0.0190221	18.038	TOB2P1	transducer_of_ERBB2,_2_pseudogene_1	chr6	-	Multiple_Complex	28215338	28218929	6	28169249	-46089
rs4713152	TC0600011246.hg.1	4.73066	3.82817e-05	0.0190221	18.038	TOB2P1	transducer_of_ERBB2,_2_pseudogene_1	chr6	-	Multiple_Complex	28215338	28218929	6	28169676	-45662
rs868987	TC0600011246.hg.1	4.73066	3.82817e-05	0.0190221	18.038	TOB2P1	transducer_of_ERBB2,_2_pseudogene_1	chr6	-	Multiple_Complex	28215338	28218929	6	28142370	-72968
rs9295759	TC0600011246.hg.1	4.73066	3.82817e-05	0.0190221	18.038	TOB2P1	transducer_of_ERBB2,_2_pseudogene_1	chr6	-	Multiple_Complex	28215338	28218929	6	28156691	-58647
rs9295761	TC0600011246.hg.1	4.73066	3.82817e-05	0.0190221	18.038	TOB2P1	transducer_of_ERBB2,_2_pseudogene_1	chr6	-	Multiple_Complex	28215338	28218929	6	28180209	-35129
rs9348796	TC0600011246.hg.1	4.73066	3.82817e-05	0.0190221	18.038	TOB2P1	transducer_of_ERBB2,_2_pseudogene_1	chr6	-	Multiple_Complex	28215338	28218929	6	28158424	-56914
rs9368555	TC0600011246.hg.1	4.73066	3.82817e-05	0.0190221	18.038	TOB2P1	transducer_of_ERBB2,_2_pseudogene_1	chr6	-	Multiple_Complex	28215338	28218929	6	28141189	-74149
rs9216	TC0500009281.hg.1	4.72505	3.89238e-05	0.0192567	17.1662	PTTG1	pituitary_tumor-transforming_1	chr5	+	Multiple_Complex	160421807	160428744	5	160349040	-72767
rs9547063	TC1300010032.hg.1	4.71349	4.02799e-05	0.0197927	18.4089	SOHLH2	spermatogenesis_and_oogenesis_specific_basic_helix-loop-helix_2	chr13	-	Coding	36168208	36214615	13	36275875	61260
rs12541098	TC0800012309.hg.1	-4.71004	4.0694e-05	0.0197927	-15.621	C8orf46	chromosome_8_open_reading_frame_46	chr8	+	Multiple_Complex	66493208	66518524	8	66424147	-69061
rs11123158	TC0200008949.hg.1	-4.70883	4.084e-05	0.0197927	-13.3838	IL36RN	interleukin_36_receptor_antagonist	chr2	+	Multiple_Complex	113058638	113065382	2	113053480	-5158
rs1020566	TC0800009331.hg.1	-4.70651	4.11223e-05	0.0197927	-12.957	ERICH1	glutamate_rich_1	chr8	-	Multiple_Complex	613151	738106	8	672781	0
rs7334585	TC1300010032.hg.1	-4.70449	4.13695e-05	0.0197927	-14.4856	SOHLH2	spermatogenesis_and_oogenesis_specific_basic_helix-loop-helix_2	chr13	-	Coding	36168208	36214615	13	36301359	86744
rs2597963	TC1200012762.hg.1	-4.7042	4.14048e-05	0.0197927	-15.9204	TAS2R64P	taste_receptor,_type_2,_member_64,_pseudogene	chr12	-	Multiple_Complex	11076769	11079171	12	11105412	26241
rs2599396	TC1200012762.hg.1	-4.7042	4.14048e-05	0.0197927	-15.9204	TAS2R64P	taste_receptor,_type_2,_member_64,_pseudogene	chr12	-	Multiple_Complex	11076769	11079171	12	11134672	55501
rs2708342	TC1200012762.hg.1	-4.7042	4.14048e-05	0.0197927	-15.9204	TAS2R64P	taste_receptor,_type_2,_member_64,_pseudogene	chr12	-	Multiple_Complex	11076769	11079171	12	11126904	47733
rs1998800	TC1300010032.hg.1	4.69875	4.20783e-05	0.0200302	18.3731	SOHLH2	spermatogenesis_and_oogenesis_specific_basic_helix-loop-helix_2	chr13	-	Coding	36168208	36214615	13	36283502	68887
rs1156701	TC0200008949.hg.1	4.66932	4.59106e-05	0.021763	16.2197	IL36RN	interleukin_36_receptor_antagonist	chr2	+	Multiple_Complex	113058638	113065382	2	113070268	4886
rs6472746	TC0800010802.hg.1	-4.66507	4.64913e-05	0.0219464	-17.6197	C8orf89	chromosome_8_open_reading_frame_89	chr8	-	Multiple_Complex	73160655	73285933	8	73118601	-42054
rs2010481	TC1200012762.hg.1	-4.65956	4.72562e-05	0.0221231	-15.7594	TAS2R64P	taste_receptor,_type_2,_member_64,_pseudogene	chr12	-	Multiple_Complex	11076769	11079171	12	11027741	-49028
rs4763602	TC1200012762.hg.1	-4.65956	4.72562e-05	0.0221231	-15.7594	TAS2R64P	taste_receptor,_type_2,_member_64,_pseudogene	chr12	-	Multiple_Complex	11076769	11079171	12	10976834	-99935
rs4635231	TC1300009954.hg.1	-4.64821	4.88688e-05	0.0227839	-17.0665	DNAJC15	DnaJ_(Hsp40)_homolog,_subfamily_C,_member_15	chr13	+	Multiple_Complex	43023203	43114224	13	43101351	0
rs6116828	TC2000009980.hg.1	4.64544	4.92721e-05	0.0228778	12.7402	LINC00654	long_intergenic_non-protein_coding_RNA_654	chr20	-	NonCoding	5496067	5504613	20	5528459	23846
rs1435453	TC0800012087.hg.1	-4.64139	4.98656e-05	0.0230589	-14.5639	LYNX1	Ly6/neurotoxin_1	chr8	-	Multiple_Complex	142764334	142778224	8	142699357	-64977
rs1762598	TC1000012538.hg.1	-4.63929	5.01758e-05	0.023108	-15.0324	MTPAP	mitochondrial_poly(A)_polymerase	chr10	-	Multiple_Complex	30309801	30349338	10	30352501	3163
rs12903072	TC1500006969.hg.1	4.63434	5.09163e-05	0.0233541	14.0131	ZFYVE19	zinc_finger,_FYVE_domain_containing_19	chr15	+	Multiple_Complex	40807076	40815084	15	40796383	-10693
rs1623342	TC1100013223.hg.1	4.62928	5.16834e-05	0.0236103	15.4967	CARD17	caspase_recruitment_domain_family,_member_17	chr11	-	Coding	105092469	105101431	11	105093122	0
rs562441	TC1100013223.hg.1	4.61418	5.40415e-05	0.0244901	15.5188	CARD17	caspase_recruitment_domain_family,_member_17	chr11	-	Coding	105092469	105101431	11	105054059	-38410
rs7934144	TC1100013223.hg.1	4.61418	5.40415e-05	0.0244901	15.5188	CARD17	caspase_recruitment_domain_family,_member_17	chr11	-	Coding	105092469	105101431	11	105109157	7726
rs9889374	TC1700009597.hg.1	4.60893	5.48863e-05	0.0247738	15.8231	SLC13A5	solute_carrier_family_13_(sodium-dependent_citrate_transporter),_member_5	chr17	-	Multiple_Complex	6684713	6713567	17	6662428	-22285
rs6020255	TC2000009937.hg.1	-4.58387	5.91019e-05	0.0265597	-14.1338	LINC01273	long_intergenic_non-protein_coding_RNA_1273	chr20	+	NonCoding	50172207	50176671	20	50094849	-77358
rs12286317	TC1100008532.hg.1	4.58174	5.94745e-05	0.0265597	16.3574	AQP11	aquaporin_11	chr11	+	Multiple_Complex	77589391	77610356	11	77677975	67619
rs10982832	TC0900011314.hg.1	4.58133	5.95461e-05	0.0265597	16.2272	LOC101928775	uncharacterized_LOC101928775	chr9	-	NonCoding	115607572	115744239	9	115586676	-20896
rs2015481	TC1900010157.hg.1	4.57689	6.03321e-05	0.0268047	13.2991	VN1R84P	vomeronasal_1_receptor_84_pseudogene	chr19	-	Multiple_Complex	21719801	21720035	19	21676192	-43609
rs2069408	TC1200007823.hg.1	4.56718	6.20859e-05	0.0274762	13.2218	RPS26	ribosomal_protein_S26	chr12	+	Multiple_Complex	56041853	56044675	12	55970537	-71316
rs2182644	TC0600012880.hg.1	4.56546	6.24015e-05	0.0275084	22.3838	RP1-97J1.2	putative_novel_transcript	chr6	-	NonCoding	111900359	111909397	6	111817679	-82680
rs1553876	TC0400007096.hg.1	-4.54751	6.57921e-05	0.0286731	-15.1399	ANAPC4	anaphase_promoting_complex_subunit_4	chr4	+	Multiple_Complex	25377213	25418498	4	25315655	-61558
rs1028734	TC1300009954.hg.1	-4.54746	6.5803e-05	0.0286731	-16.7665	DNAJC15	DnaJ_(Hsp40)_homolog,_subfamily_C,_member_15	chr13	+	Multiple_Complex	43023203	43114224	13	43063861	0
rs9525735	TC1300009954.hg.1	-4.54746	6.5803e-05	0.0286731	-16.7665	DNAJC15	DnaJ_(Hsp40)_homolog,_subfamily_C,_member_15	chr13	+	Multiple_Complex	43023203	43114224	13	43087170	0
rs1540181	TC1100008531.hg.1	-4.54156	6.6956e-05	0.0290638	-15.1791	LOC646029	uncharacterized_LOC646029	chr11	+	NonCoding	77571087	77579732	11	77548390	-22697
rs6982159	TC0800012405.hg.1	-4.53714	6.78342e-05	0.0293326	-15.3455	FUT10	fucosyltransferase_10_(alpha_(1,3)_fucosyltransferase)	chr8	-	Multiple_Complex	33370824	33473422	8	33434951	0
rs7950873	TC1100008532.hg.1	4.53426	6.84115e-05	0.0294698	16.8335	AQP11	aquaporin_11	chr11	+	Multiple_Complex	77589391	77610356	11	77701806	91450
rs2515405	TC0200008949.hg.1	4.51905	7.15465e-05	0.0303585	15.7106	IL36RN	interleukin_36_receptor_antagonist	chr2	+	Multiple_Complex	113058638	113065382	2	113064310	0
rs2515406	TC0200008949.hg.1	4.51905	7.15465e-05	0.0303585	15.7106	IL36RN	interleukin_36_receptor_antagonist	chr2	+	Multiple_Complex	113058638	113065382	2	113064591	0
rs996878	TC0200008949.hg.1	4.51905	7.15465e-05	0.0303585	15.7106	IL36RN	interleukin_36_receptor_antagonist	chr2	+	Multiple_Complex	113058638	113065382	2	113064558	0
rs996879	TC0200008949.hg.1	4.51905	7.15465e-05	0.0303585	15.7106	IL36RN	interleukin_36_receptor_antagonist	chr2	+	Multiple_Complex	113058638	113065382	2	113064664	0
rs13235235	TC0700009514.hg.1	-4.51594	7.22049e-05	0.0305236	-19.3411	OR2F1	olfactory_receptor,_family_2,_subfamily_F,_member_1_(gene/pseudogene)	chr7	+	Multiple_Complex	143954844	143997312	7	143936064	-18780
rs1963656	TC0400007096.hg.1	-4.51457	7.24965e-05	0.0305329	-15.0561	ANAPC4	anaphase_promoting_complex_subunit_4	chr4	+	Multiple_Complex	25377213	25418498	4	25323120	-54093
rs2250976	TC0200010658.hg.1	4.50978	7.35258e-05	0.0308517	14.8584	CPS1	carbamoyl-phosphate_synthase_1	chr2	+	Multiple_Complex	210477682	210679107	2	210539311	0
rs1047991	TC1000012538.hg.1	-4.50606	7.43352e-05	0.0310762	-14.7738	MTPAP	mitochondrial_poly(A)_polymerase	chr10	-	Multiple_Complex	30309801	30349338	10	30340297	0
rs7115612	TC1100008531.hg.1	-4.49746	7.62398e-05	0.0317553	-15.1023	LOC646029	uncharacterized_LOC646029	chr11	+	NonCoding	77571087	77579732	11	77589500	9768
rs1540181	TC1100008532.hg.1	-4.49336	7.7165e-05	0.0320229	-14.7896	AQP11	aquaporin_11	chr11	+	Multiple_Complex	77589391	77610356	11	77548390	-41001
rs2304583	TC1500006969.hg.1	4.47529	8.13763e-05	0.0336473	14.8993	ZFYVE19	zinc_finger,_FYVE_domain_containing_19	chr15	+	Multiple_Complex	40807076	40815084	15	40739940	-67136
rs11604207	TC1100008531.hg.1	4.4685	8.30179e-05	0.0342013	20.4975	LOC646029	uncharacterized_LOC646029	chr11	+	NonCoding	77571087	77579732	11	77656497	76765
rs7115612	TC1100008532.hg.1	-4.4659	8.36539e-05	0.0343384	-14.7478	AQP11	aquaporin_11	chr11	+	Multiple_Complex	77589391	77610356	11	77589500	0
rs11604207	TC1100008532.hg.1	4.46383	8.41647e-05	0.0343889	20.092	AQP11	aquaporin_11	chr11	+	Multiple_Complex	77589391	77610356	11	77656497	46141
rs10937543	TC0300009880.hg.1	-4.46294	8.43839e-05	0.0343889	-17.0451	FGF12-AS1	FGF12_antisense_RNA_1	chr3	+	NonCoding	192238037	192283097	3	192350438	67341
rs918233	TC0200010658.hg.1	-4.45943	8.52596e-05	0.0346212	-15.923	CPS1	carbamoyl-phosphate_synthase_1	chr2	+	Multiple_Complex	210477682	210679107	2	210511692	0
rs4686605	TC0300009880.hg.1	-4.41538	9.70259e-05	0.0392584	-15.4997	FGF12-AS1	FGF12_antisense_RNA_1	chr3	+	NonCoding	192238037	192283097	3	192342822	59725
rs7925523	TC1100007819.hg.1	4.39759	0.00010222	0.0412128	18.3048	MYRF	myelin_regulatory_factor	chr11	+	Multiple_Complex	61752637	61788518	11	61675020	-77617
rs697845	TC0100017536.hg.1	4.3942	0.000103238	0.0414757	19.4804	ITPKB-IT1	ITPKB_intronic_transcript_1	chr1	-	NonCoding	226656080	226675068	1	226629855	-26225
rs7126296	TC1100010113.hg.1	4.39271	0.000103691	0.0415105	15.0964	MIR4299	microRNA_4299	chr11	-	Precursor_microRNA	11656651	11656722	11	11556715	-99936
rs1150666	TC0600007410.hg.1	4.38544	0.000105923	0.042002	16.9285	ZSCAN9	zinc_finger_and_SCAN_domain_containing_9	chr6	+	Multiple_Complex	28224886	28233486	6	28156150	-68736
rs1225591	TC0600007410.hg.1	4.38544	0.000105923	0.042002	16.9285	ZSCAN9	zinc_finger_and_SCAN_domain_containing_9	chr6	+	Multiple_Complex	28224886	28233486	6	28180974	-43912
rs10008104	TC0400007096.hg.1	4.38398	0.000106377	0.042002	15.8174	ANAPC4	anaphase_promoting_complex_subunit_4	chr4	+	Multiple_Complex	25377213	25418498	4	25443140	24642
rs10854058	TC1900010157.hg.1	4.3839	0.000106402	0.042002	13.1212	VN1R84P	vomeronasal_1_receptor_84_pseudogene	chr19	-	Multiple_Complex	21719801	21720035	19	21676044	-43757
rs9567084	TC1300009954.hg.1	-4.37834	0.000108148	0.0425432	-14.6054	DNAJC15	DnaJ_(Hsp40)_homolog,_subfamily_C,_member_15	chr13	+	Multiple_Complex	43023203	43114224	13	42977509	-45694
rs12286317	TC1100008531.hg.1	4.37421	0.000109463	0.0429115	16.1973	LOC646029	uncharacterized_LOC646029	chr11	+	NonCoding	77571087	77579732	11	77677975	98243
rs137878	TC2200009131.hg.1	-4.36617	0.000112068	0.043781	-17.6681	CITF22-49E9.3	novel_transcript	chr22	-	NonCoding	49933198	49934074	22	50018362	84288
rs4869315	TC0500008156.hg.1	-4.35357	0.000116275	0.0452686	-15.8518	ERAP2	endoplasmic_reticulum_aminopeptidase_2	chr5	+	Multiple_Complex	96875939	96919716	5	96893568	0
rs10505312	TC0800008632.hg.1	4.34913	0.000117796	0.0456672	20.2224	SLC30A8	solute_carrier_family_30_(zinc_transporter),_member_8	chr8	+	Multiple_Complex	116950273	117176714	8	117158022	0
rs12506959	TC0400007096.hg.1	4.34823	0.000118105	0.0456672	13.3309	ANAPC4	anaphase_promoting_complex_subunit_4	chr4	+	Multiple_Complex	25377213	25418498	4	25400444	0
rs923820	TC0300009880.hg.1	-4.34684	0.000118587	0.0456975	-16.5658	FGF12-AS1	FGF12_antisense_RNA_1	chr3	+	NonCoding	192238037	192283097	3	192348240	65143
rs12519408	TC0500009281.hg.1	4.34212	0.000120233	0.0461747	13.1851	PTTG1	pituitary_tumor-transforming_1	chr5	+	Multiple_Complex	160421807	160428744	5	160362085	-59722
rs6725303	TC0200010658.hg.1	-4.34023	0.000120898	0.0462732	-15.3055	CPS1	carbamoyl-phosphate_synthase_1	chr2	+	Multiple_Complex	210477682	210679107	2	210489303	0
rs1483025	TC1100012168.hg.1	4.33812	0.000121645	0.0464024	12.8747	CASP1P2	caspase_1_pseudogene_2	chr11	-	Multiple_Complex	105062602	105071541	11	105135209	63668
rs1410625	TC1300010032.hg.1	4.33582	0.000122468	0.0465598	17.0415	SOHLH2	spermatogenesis_and_oogenesis_specific_basic_helix-loop-helix_2	chr13	-	Coding	36168208	36214615	13	36249628	35013
rs2620833	TC1900006739.hg.1	4.32823	0.000125213	0.0474439	16.0783	CTC-482H14.5	novel_transcript,_antisense_to_PTPRS	chr19	+	NonCoding	5178119	5178464	19	5145949	-32170
rs7900122	TC1000009799.hg.1	-4.3257	0.000126141	0.0475062	-15.424	PROSER2-AS1	PROSER2_antisense_RNA_1	chr10	-	NonCoding	11849608	11894710	10	11890235	0
rs912927	TC1300010032.hg.1	4.3255	0.000126216	0.0475062	17.0215	SOHLH2	spermatogenesis_and_oogenesis_specific_basic_helix-loop-helix_2	chr13	-	Coding	36168208	36214615	13	36274050	59435
rs2035298	TC1900006739.hg.1	4.32029	0.000128148	0.0480738	16.0727	CTC-482H14.5	novel_transcript,_antisense_to_PTPRS	chr19	+	NonCoding	5178119	5178464	19	5154410	-23709
rs2251127	TC1900006739.hg.1	4.31522	0.000130058	0.0486294	15.2131	CTC-482H14.5	novel_transcript,_antisense_to_PTPRS	chr19	+	NonCoding	5178119	5178464	19	5138218	-39901
rs35955682	TC0400012496.hg.1	-4.31404	0.000130507	0.0486368	-11.556	AGA	aspartylglucosaminidase	chr4	-	Multiple_Complex	177430770	177442503	4	177472181	29678
rs10819449	TC0900008881.hg.1	4.30944	0.000132271	0.0491326	19.0429	PKN3	protein_kinase_N3	chr9	+	Multiple_Complex	128702523	128720920	9	128819825	98905
rs753082	TC0800012309.hg.1	4.30801	0.000132825	0.0491769	12.7489	C8orf46	chromosome_8_open_reading_frame_46	chr8	+	Multiple_Complex	66493208	66518524	8	66441023	-52185
rs1699081	TC1100012168.hg.1	4.30342	0.000134616	0.0496778	12.8096	CASP1P2	caspase_1_pseudogene_2	chr11	-	Multiple_Complex	105062602	105071541	11	105087844	16303

## Sheet: S5. Gene Input List ALL COVAR.
S5. Gene Expression dataset for the RV0.85 gene set, used as input for cisQTL analysis of the ALL COVARIATES dataset
ID	r_sq	adj_r_sq	residual_Std	residual_Variance	Gene.Symbol	Description	Chromosome	Strand	Group	Start	Stop	PT85	PT184	PT09010	PT96	PT117	PT05048	PT11016	PT125	PT07007	PT05054	P12003	PT07012	PT07008	P12005	PT08003	PT07009	PT88	PT09003	PT70	PT90	P12010	P13025	P12027	P13042	P13031	P12029	P13045	P12020	P13034	P13001	P13036	P13003	P12023	P13040	P13020	P13024	P001.0298.B.E	P001.0535.M.J
TC0100006486.hg.1	0.361563	-0.0834091	0.983489	0.967251	AGRN	agrin	chr1	+	Multiple_Complex	1020123	1056119	4.76	5.02	4.31	5.01	4.27	4.85	4.49	4.83	4.9	4.54	5.08	4.96	4.64	5.16	5.27	4.86	5.5	5.28	4.92	4.67	4.41	4.8	4.84	4.9	4.31	4.36	4.48	5.11	4.59	4.87	4.78	4.95	4.89	5.5	4.87	5.05	4.39	4.96
TC0100006490.hg.1	0.294063	-0.197954	1.03659	1.07452	LINC01342	long_intergenic_non-protein_coding_RNA_1342	chr1	+	NonCoding	1137017	1144056	4.7	5.41	5.43	4.75	5.04	5.37	4.68	5.26	4.49	4.61	5.16	4.94	4.99	4.84	4.72	4.8	4.57	4.75	5.07	4.51	4.78	4.85	4.91	4.72	4.56	4.96	4.33	4.9	4.74	4.89	4.77	5.36	4.5	4.77	4.8	5.21	4.91	4.72
TC0100006492.hg.1	0.2977	-0.191782	1.03399	1.06913	TTLL10	tubulin_tyrosine_ligase-like_family_member_10	chr1	+	Multiple_Complex	1173884	1197935	7.22	7.02	6.74	6.71	7.01	6.91	6.71	6.77	7.08	6.43	6.95	6.79	7.14	6.91	6.69	6.77	6.66	6.73	7.07	7.07	6.76	6.64	6.75	6.69	6.67	6.81	6.82	7.12	6.27	6.26	6.97	6.76	6.84	6.75	6.64	7.53	6.78	6.96
TC0100006675.hg.1	0.410821	0.00018162	0.944831	0.892705	KCNAB2	potassium_channel,_voltage_gated_subfamily_A_regulatory_beta_subunit_2	chr1	+	Multiple_Complex	5991466	6101193	6.22	7.1	6.3	6.44	6.19	6.55	5.74	6.35	5.71	5.88	6.66	6.1	6.42	6.46	5.98	6.04	6.56	6.19	5.55	5.97	6.05	6	5.76	6.61	5.96	6.43	5.61	6.21	5.82	6.19	5.55	5.33	6.07	6.53	5.82	6.43	5.92	5.99
TC0100006695.hg.1	0.437688	0.0457733	0.925241	0.856071	TAS1R1	taste_receptor,_type_1,_member_1	chr1	+	Coding	6555181	6579757	5.05	5.53	5.27	4.94	4.97	5.15	5.12	4.89	5.2	5.19	5.1	5.45	5.16	5.59	5.07	4.94	5.38	5.13	5.08	5.29	4.59	5.19	4.72	5.36	4.78	4.8	4.77	5	5.05	4.61	4.84	4.6	4.97	4.18	5.12	4.65	4.78	4.67
TC0100006704.hg.1	0.312068	-0.1674	1.02334	1.04722	LOC100505887	uncharacterized_LOC100505887	chr1	+	NonCoding	6724636	6730012	5.45	4.87	4.89	4.8	5.61	4.86	5.03	5.29	5.09	5.45	4.88	5.37	5.06	5.69	5.04	4.89	4.99	4.75	5.07	5.29	4.65	5.08	5.03	4.77	4.81	4.88	4.91	5.11	5.4	4.96	4.68	5.47	4.87	5.96	4.71	5.1	5.6	4.67
TC0100006731.hg.1	0.440195	0.0500283	0.923235	0.852364	RP11-431K24.1	novel_transcript	chr1	+	NonCoding	8026738	8125175	4.47	5.32	4.07	4.75	4.99	4.64	5.05	4.75	4.66	4.48	5.24	4.78	4.67	4.73	4.69	4.68	4.56	4.61	4.05	4.89	4.8	4.88	4.4	4.65	4.35	4.7	4.83	4.9	5.3	4.58	5.04	4.65	4.72	4.82	4.64	4.67	4.26	4.48
TC0100006765.hg.1	0.372346	-0.0651091	0.977617	0.955735	SCARNA16	Small_Cajal_body_specific_RNA_16_	chr1	+	Multiple_Complex	9082696	9082880	4.31	5.01	5.27	4.52	4.69	4.8	3.94	4.62	4.55	6	4.92	4.03	4.37	4.63	4.46	4.45	4.75	4.68	4.26	4.54	4.46	4.81	4.74	4.58	4.56	4.57	5.09	4.82	4.24	4.58	4.4	4.52	4.63	4.8	4.78	4.91	4.19	3.83
TC0100006794.hg.1	0.39814	-0.0213381	0.957504	0.916814	RP11-84A14.5	novel_transcript	chr1	+	NonCoding	9848283	9850802	4.99	5.05	4.93	5.07	5.36	4.75	4.69	4.67	5.05	5.1	4.89	4.84	4.6	5.11	4.85	4.39	4.92	5	5.15	4.69	4.79	4.51	4.5	4.93	4.35	4.71	4.6	5.22	4.89	4.63	4.08	4.31	4.36	4.25	4.81	4.26	5.18	5.33
TC0100006828.hg.1	0.378371	-0.0548855	0.97241	0.945581	RP4-734G22.3	novel_transcript,_antisense_to_CASZ1	chr1	+	NonCoding	10639241	10654333	5.85	5.36	5.32	5.23	5.35	6.26	5.74	5.43	5.18	4.92	5.47	5.09	5.09	5.31	5.38	5.46	5.24	5.17	5.26	5.26	5.26	5.31	5.21	5.4	5.26	5.6	5.97	5.41	5.87	5.5	6	5.15	5.05	5.35	5.36	5.66	4.66	5.72
TC0100006861.hg.1	0.355873	-0.0930642	0.990191	0.980478	FBXO44	F-box_protein_44	chr1	+	Multiple_Complex	11654375	11663327	5.43	5.75	5.16	4.89	5.22	5.1	4.53	5.17	4.92	5.22	4.68	5.15	5.17	5.69	5.06	4.9	5.3	5.63	4.76	5.28	4.7	4.6	5.23	4.89	4.34	4.82	4.57	5.42	5.02	4.54	4.32	5.48	5.26	4.68	4.91	5.76	4.44	5.09
TC0100007002.hg.1	0.437446	0.0453623	0.925565	0.856671	RPL12P14	ribosomal_protein_L12_pseudogene_14_	chr1	+	Pseudogene	15792796	15793285	5.45	5.95	5.43	5.68	6.28	5.89	4.9	6.58	5.08	5.75	4.59	4.86	5.59	4.97	5.59	5.63	5.25	5.48	5.38	5.36	5.73	5.32	5.88	5.6	4.74	5.28	5.28	5.61	5.97	5.25	4.69	5.44	5.4	5.41	4.98	5.5	4.77	6
TC0100007017.hg.1	0.439188	0.0483183	0.924163	0.854077	C1orf64	chromosome_1_open_reading_frame_64	chr1	+	Coding	16004236	16008807	4.22	4.49	4.84	4.58	4.76	4.56	4.47	4.4	4.33	4.65	5.13	3.99	4.33	4.84	4.6	4.52	4.45	4.68	4.69	4.6	4.4	4.3	4.27	4.49	3.82	4.24	3.94	4.51	4.09	4.47	4.15	4.04	4.72	4.34	4.2	4.48	4.56	4.92
TC0100007046.hg.1	0.424786	0.0238792	0.935293	0.874773	RP4-798A10.7	novel_transcript	chr1	+	NonCoding	16514643	16515754	5.42	5.09	5.01	5.49	5.24	5.46	4.64	5.44	5.11	5.63	4.77	5.19	5	5.2	5.28	5.41	5.07	4.85	5.11	4.98	5.09	5.11	4.88	5.39	5.15	4.92	5.36	5.07	5.15	5.41	5.38	5.25	5.4	4.97	5.06	5.11	5.67	5.42
TC0100007047.hg.1	0.380674	-0.0509768	0.970683	0.942226	RP4-798A10.4	novel_trancript	chr1	+	NonCoding	16520694	16521808	4.73	4.98	4.41	4.44	5.05	4.9	4.62	4.85	4.5	5.94	4.57	4.7	4.73	5.15	4.7	5.05	4.6	4.7	4.89	4.67	4.19	4.98	4.32	4.44	4.67	5.36	4.53	4.3	4.72	4.35	4.87	4.69	4.52	4.93	4.7	4.6	4.5	4.69
TC0100007136.hg.1	0.373423	-0.0632825	0.976752	0.954045	IGSF21	immunoglobin_superfamily,_member_21	chr1	+	Multiple_Complex	18107746	18378483	5.62	5.93	5.74	5.85	6	6.33	6.28	6.55	5.8	5.9	5.96	5.74	5.68	6.8	5.92	5.87	6.09	5.92	5.69	5.79	5.95	5.88	6	5.54	5.53	5.97	5.59	5.68	6.23	6.17	5.65	5.61	6.04	5.44	5.74	6.22	5.74	5.93
TC0100007184.hg.1	0.441858	0.0528492	0.921977	0.850042	OTUD3	OTU_deubiquitinase_3	chr1	+	Multiple_Complex	19882395	19912945	8.37	8.93	7.85	8.63	7.76	7.63	7.87	8.01	7.68	7.85	8.43	8.87	7.95	8.32	8.86	8.22	8	8.57	8.65	8.69	8.27	8.33	7.59	8.94	8.78	8.33	7.6	8.18	8.86	7.72	8.32	8.38	8.72	8.9	8.47	7.84	8.07	8.02
TC0100007221.hg.1	0.384875	-0.0438479	0.96769	0.936424	HSPE1P27	heat_shock_protein_family_E_(Hsp10)_member_1_pseudogene_27_	chr1	+	Multiple_Complex	21161475	21162081	4.56	5.34	4.32	4.85	4.95	4.29	4.6	4.79	4.33	4.86	5.63	5.36	5.21	4.65	4.42	4.17	4.98	4.47	4.47	4.59	4.54	5.47	4.97	4.64	4.82	4.6	5.5	4.35	4.21	4.65	4.58	4.55	4.61	5.17	4.62	5.08	4.32	4.65
TC0100007255.hg.1	0.327759	-0.140773	1.01156	1.02325	HSPG2	Jeck2013_ANTISENSE,_CDS,_coding,_INTERNAL,_intronic,_OVCODE,_OVEXON_best_transcript_NM_005529	chr1	+	NonCoding	21847534	21847691	4.88	4.57	4.49	4.45	4.81	4.85	5.08	4.6	5.08	4.53	5.21	5.04	4.82	5.95	4.65	4.69	5.07	4.95	4.61	4.58	4.82	4.74	4.59	4.96	4.7	4.84	4.7	5.29	4.68	4.34	4.41	4.89	4.53	4.73	4.65	4.59	5.14	4.86
TC0100007421.hg.1	0.382973	-0.0470757	0.969385	0.939708	RP1-125I3.2	putative_novel_transcript	chr1	+	NonCoding	25859613	25863420	4.94	4.98	5.72	5.56	5.64	4.07	5.48	5.35	5.49	4.62	4.68	5.63	4.68	5.31	5.68	4.7	5.29	7.06	4.43	5.31	5.99	4.94	4.94	5.55	5.42	5.34	4.21	4.97	5.55	4.79	4.12	5.62	5.09	5.04	5.53	4.93	4.5	6.16
TC0100007424.hg.1	0.385476	-0.0428291	0.967012	0.935112	SNRPFP2	small_nuclear_ribonucleoprotein_polypeptide_F_pseudogene_2_	chr1	+	Multiple_Complex	25887360	25887610	4.95	5.01	4.35	4.78	4.65	4.37	4.37	4.51	4.37	4.93	4.79	4.48	4.61	5.15	4.54	4.86	4.9	3.8	4.91	4.42	4.54	4.39	4.71	4.59	4.27	4.44	4.34	4.69	4.46	4.26	4.22	4.33	4.47	3.92	4.74	4.93	4.52	4.89
TC0100007504.hg.1	0.361477	-0.0835546	0.986138	0.972468	SNRPEP7	small_nuclear_ribonucleoprotein_polypeptide_E_pseudogene_7_	chr1	+	Multiple_Complex	27211265	27211484	5.04	5.36	5.29	5.08	5.11	5.11	4.94	4.95	4.7	5.17	4.31	4.87	4.95	5	5.51	4.77	4.66	4.68	4.21	4.98	4.6	4.79	5	4.96	5.25	4.98	5.75	4.58	5.05	5.31	5.2	5.07	5.2	4.98	4.69	4.22	5.08	5.2
TC0100007564.hg.1	0.319764	-0.15434	1.01738	1.03507	RAB42	RAB42,_member_RAS_oncogene_family	chr1	+	Multiple_Complex	28592200	28595443	5.9	5.53	5.62	5.14	5.31	5.65	5.12	5.62	5.01	5.45	5.92	5.54	5.58	5.93	5.59	4.99	5.47	5.76	5.46	4.96	5.26	5.27	5.44	5.72	5.21	5.34	6.23	5.84	5.37	5.72	5.65	5.37	5.35	5.18	5.46	5.19	5.13	5.26
TC0100007661.hg.1	0.345551	-0.110579	0.998023	0.99605	MIR5585	microRNA_5585	chr1	+	Precursor_microRNA	32086949	32087007	5.5	5.11	5	4.72	4.25	5.07	4.55	4.39	4.66	5.41	4.86	4.86	4.48	5.22	4.87	4.91	4.6	5.34	4.52	4.75	4.82	4.39	5.2	4.42	4.34	5.11	3.96	4.18	4.71	4.84	5.71	5.02	4.48	4.3	5.46	4.34	5.29	5.1
TC0100007670.hg.1	0.396487	-0.024144	0.957957	0.917682	IQCC	IQ_motif_containing_C	chr1	+	Multiple_Complex	32205635	32208687	5.65	5.65	5.71	6.17	5.49	5.44	5.74	5.75	6.02	6.57	5.71	6.08	5.45	6.25	6.17	5.67	6.03	6.64	5.79	6.15	5.77	5.65	5.13	5.69	5.77	5.32	6.04	5.31	4.98	5.38	5.4	5.54	5.69	5.22	5.78	6.14	5.46	5.53
TC0100007702.hg.1	0.304408	-0.180399	1.02923	1.05931	RP1-117O3.2	putative_novel_transcript	chr1	+	Multiple_Complex	32986952	33032469	5.39	5.9	4.88	4.95	5.06	5.55	5.01	5.22	4.96	5.87	5.53	5.31	5.17	5.33	5.71	5.24	5.25	4.89	4.99	5.39	5.65	5.54	5.77	5.22	4.59	5.22	5.24	5.35	5.24	5.11	5.52	5.07	5.27	5.23	5.85	5.11	5.4	5.19
TC0100007705.hg.1	0.385971	-0.0419892	0.967199	0.935475	AZIN2	antizyme_inhibitor_2	chr1	+	Multiple_Complex	33081104	33120531	5.13	4.89	4.8	4.59	4.72	4.38	5.26	4.29	4.94	4.67	5.78	4.98	5.07	4.91	5.59	4.69	4.81	5.09	5.67	4.78	5.11	5.06	4.65	5.19	4.7	5.57	4.45	5.39	4.77	4.39	5.02	4.84	5.2	4.35	5.16	5.81	5.23	4.78
TC0100007748.hg.1	0.430528	0.0336227	0.93066	0.866129	GJA4	gap_junction_protein_alpha_4	chr1	+	Coding	34792998	34795747	4.66	4.6	4.97	4.76	4.49	4.41	4.73	4.75	4.48	4.52	4.94	4.71	5.27	5.26	4.84	4.73	4.74	4.37	4.64	4.91	4.25	4.44	4.9	4.67	4.24	5.03	4.17	4.59	5.15	4.71	4.14	4.65	4.66	4.66	4.27	4.29	4.55	4.74
TC0100007831.hg.1	0.258297	-0.258647	1.0622	1.12827	RPS29P6	ribosomal_protein_S29_pseudogene_6_	chr1	+	Multiple_Complex	37330852	37330996	4.63	4.31	5.34	4.98	5.28	4.44	4.53	5.13	4.69	5.77	5.52	4.17	4.47	4.98	4.34	4.9	4.8	4.89	3.93	4.54	3.76	4.7	4.94	4.72	4.51	4.73	4.23	4.75	4.09	4.69	4.68	4.43	4.65	4.4	4.54	5.13	4.91	4.93
TC0100007850.hg.1	0.402039	-0.0147215	0.954438	0.910953	SNORA63	Small_nucleolar_RNA_SNORA63_	chr1	+	Small_RNA	37884237	37884317	4.85	5.03	5.71	4.29	4.55	5.17	6.6	5.32	5.16	5.67	5.62	4.52	5.31	5.14	5.04	6.16	4.88	5.49	5.74	5.88	5.79	5.97	5.84	5.15	5.24	7.08	6.32	4.8	5.17	5.69	4.72	5.57	5.14	6.7	5.77	5.64	4.83	5.73
TC0100007863.hg.1	0.286878	-0.210146	1.04202	1.0858	MIR3659	microRNA_3659	chr1	+	Precursor_microRNA	38089231	38089329	4.91	4.84	5.03	5.47	4.99	5.3	5.22	4.96	5.07	4.98	6.33	5.3	5.3	5.12	5.08	5.06	5.1	5.02	4.77	5.17	4.84	5.69	4.99	5.24	5.36	5.76	5.02	5.54	4.97	5.94	5.19	5.37	4.73	5.88	5.01	5.56	4.91	5.53
TC0100007886.hg.1	0.418616	0.0134082	0.940771	0.88505	NDUFS5	NADH_dehydrogenase_(ubiquinone)_Fe-S_protein_5,_15kDa_(NADH-coenzyme_Q_reductase)	chr1	+	Multiple_Complex	39026295	39034636	11	11.54	10.79	10.99	10.65	11.56	10.12	11.38	10.68	11.05	11.26	10.6	11.47	10.27	11.44	10.83	10.22	10.66	10.71	10.02	10.83	10.71	11.51	9.49	11.27	10.46	10.57	11.34	10.54	11.39	10.88	11.31	11.23	11.67	11.4	10.41	11.41	10.72
TC0100008060.hg.1	0.432106	0.0363018	0.929865	0.864649	RP1-92O14.6	novel_transcript	chr1	+	NonCoding	43385113	43389155	5.51	5.84	5.49	6.31	6.24	6	5.76	5.96	6.11	6.52	5.48	6.22	6.37	5.47	5.75	5.66	5.94	6.12	6.16	5.62	5.45	5.45	5.73	5.79	5.55	6.12	5.36	5.78	5.61	5.09	5.09	5.72	4.99	5.3	5.82	5.42	5.52	5.96
TC0100008100.hg.1	0.369008	-0.0707746	0.980213	0.960818	C1orf228	chromosome_1_open_reading_frame_228	chr1	+	Multiple_Complex	44674692	44725591	4.54	3.92	4.46	4.72	4.9	4.91	4.46	5.1	4.45	3.86	4.54	4.66	4.37	4.9	4.73	4.39	4.86	4.26	4.16	4.19	4.59	4.78	4.42	4.7	4.74	4.55	4.05	4.46	4.32	4.32	4.52	4.67	4.6	4.31	4.59	4.52	4.93	4.73
TC0100008142.hg.1	0.361129	-0.0841444	0.985475	0.971161	RP4-533D7.4	novel_transcript	chr1	+	NonCoding	46046818	46048368	5.8	5.96	5.58	5.52	6.33	7.06	6.04	6.35	5.33	5.47	5.45	5.92	6.03	5.33	5.4	5.64	6.15	5.59	5.95	5.86	5.09	5.63	5.51	6.15	5.51	5.66	6.68	5.58	5.7	5.59	5.82	5.71	6.05	6.88	5.26	6.41	5.55	6.11
TC0100008258.hg.1	0.432544	0.0370448	0.92857	0.862241	PHBP12	prohibitin_pseudogene_12_	chr1	+	Multiple_Complex	50780340	50781150	4.3	4.98	5.21	4.46	4.39	4.11	4.26	4.67	4.55	5.12	4.66	4.77	4.74	4.45	5.21	5.06	4.84	4.94	5.02	4.76	4.51	5.16	4.77	4.4	4.48	4.45	4.88	4.02	4.57	4.67	3.88	5.2	4.32	4.3	5.03	4.67	4.64	4.47
TC0100008302.hg.1	0.292514	-0.200583	1.03794	1.07731	RN7SL290P	RNA,_7SL,_cytoplasmic_290,_pseudogene_	chr1	+	NonCoding	51995740	51996039	4.95	5.16	5.91	5.63	5.58	6.01	5.76	5.81	5.21	6.33	6.64	5.43	5.75	5.64	5.22	5.69	5.17	5.73	5.57	5.46	5.13	5.41	5.71	6.55	5.78	5.74	6.19	5.51	6.73	6.41	5.98	5.56	5.84	5.35	5.46	5.77	5.48	5.71
TC0100008311.hg.1	0.38892	-0.0369839	0.964486	0.930233	ANAPC10P1	anaphase_promoting_complex_subunit_10_pseudogene_1_	chr1	+	Multiple_Complex	52253621	52254176	4.74	5.65	5.52	5.27	4.79	4.85	5.41	5.17	4.88	4.66	5.68	4.91	5.17	5.67	5.76	5.26	5.49	4.98	5.18	6	4.97	4.73	5.36	6.06	5.27	4.93	4.95	5.32	5.52	4.54	5.21	5.4	5.62	5.95	4.74	5.39	5.54	5.32
TC0100008385.hg.1	0.30603	-0.177646	1.02777	1.0563	SSBP3-AS1	SSBP3_antisense_RNA_1	chr1	+	NonCoding	54236440	54239063	4.88	4.85	4.98	5.37	4.82	5.14	5.37	5.35	5.06	5.09	5.37	5.37	5.04	5.1	4.81	5.07	5.44	5.69	4.94	5.66	5.19	4.97	4.83	5.13	4.96	5.21	4.78	4.86	5.45	4.93	5.18	5.08	5.03	5.12	4.89	5.04	4.71	4.87
TC0100008416.hg.1	0.303172	-0.182497	1.02639	1.05348	BSND	barttin_CLCNK-type_chloride_channel_accessory_beta_subunit	chr1	+	Coding	54998933	55010883	4.64	4.68	4.67	4.78	5.06	4.72	4.84	4.57	4.92	4.54	4.76	4.76	4.34	4.74	5	4.4	4.78	4.73	4.56	4.52	4.68	4.5	4.55	4.96	4.56	4.69	4.78	4.61	4.72	4.76	4.81	4.49	4.65	5.33	4.84	5.04	5.06	4.72
TC0100008424.hg.1	0.422607	0.0201822	0.936728	0.877459	GOT2P1	glutamic-oxaloacetic_transaminase_2_pseudogene_1_	chr1	+	Pseudogene	55367466	55368774	4.76	4.51	4.38	4.8	4.69	4.87	4.35	4.52	4.44	4.81	4.87	4.63	4.44	4.56	4.71	4.91	4.82	4.51	4.61	4.73	4.76	4.47	4.69	4.25	4.81	4.38	4.6	4.51	4.92	4.69	4.87	4.73	4.72	4.25	4.77	4.19	4.45	4.72
TC0100008502.hg.1	0.325335	-0.144886	1.01345	1.02707	LOC101926944	uncharacterized_LOC101926944	chr1	+	NonCoding	59772787	59788848	5.03	4.46	5.14	4.06	4.45	5.41	5.14	4.83	5.07	4.71	3.87	4.52	5.23	4.19	4.65	4.94	4.75	4.89	4.64	4.78	5.02	4.64	4.92	4.55	4.88	5.36	4.29	4.58	5.62	4.93	4.4	4.77	5.01	4.15	4.29	4.23	5.6	4.56
TC0100008677.hg.1	0.368219	-0.0721134	0.980644	0.961663	RP4-694A7.2	putative_novel_transcript	chr1	+	NonCoding	68479129	68483539	4.72	5.37	4.78	5.41	5.25	4.72	4.64	4.82	4.64	6.18	4.55	4.54	4.81	5.06	4.79	4.58	4.59	4.54	5.16	4.44	4.96	4.95	4.78	4.28	5.3	4.83	5	5.21	5.34	4.65	4.78	4.62	4.64	5.36	4.16	4.32	5.63	4.6
TC0100008712.hg.1	0.399442	-0.0191292	0.956213	0.914343	RP3-333A15.1	putative_novel_transcript	chr1	+	NonCoding	70947379	70951493	5.11	5.05	6.24	4.48	4.85	4.55	4.17	5.07	5.4	6.45	5.56	5.28	5.28	5.1	4.53	4.96	4.3	4.73	4.79	5.71	4.41	4.73	4.87	4.9	4.37	4.36	5.18	4.34	4.87	4.67	4.93	5.38	5.24	5.11	4.51	5.29	4.38	4.86
TC0100008725.hg.1	0.374768	-0.0609997	0.975551	0.951699	RPL31P12	ribosomal_protein_L31_pseudogene_12_	chr1	+	Pseudogene	72301472	72301829	5.17	4.39	4.37	4.51	5.19	5.64	4.4	4.19	4.42	4.31	5.09	4.2	5.38	4.66	4.13	5.23	4.51	4.09	4.27	4.09	4.66	4.49	4.15	5.25	4.97	4.54	4.23	4.78	4.38	4.25	3.99	4.4	4.74	4.3	5.21	4.6	4.84	4.36
TC0100008782.hg.1	0.36671	-0.0746741	0.979576	0.95957	RP5-1102E8.3	novel_transcript	chr1	+	NonCoding	76636877	76637339	4.7	5.31	5.24	5.2	4.73	4.72	4.54	4.94	5.04	6.09	4.93	5.01	5	5	5.17	5.23	4.97	4.53	4.73	4.78	4.42	4.61	4.69	4.59	4.29	4.81	5.15	5.42	5.17	5	4.4	4.93	4.79	4.53	4.51	5.17	4.68	4.8
TC0100008879.hg.1	0.406254	-0.00756927	0.950717	0.903862	SAMD13	sterile_alpha_motif_domain_containing_13	chr1	+	Multiple_Complex	84298366	84389957	5.69	5.79	6.21	5.73	6.06	7.52	6.16	6.06	5.9	6.55	6.38	5.95	6.29	5.47	6.35	5.92	5.89	6.4	5.98	5.34	5.3	5.5	6.28	5.6	5.87	6.07	5.07	5.17	5.4	6.35	6.25	5.88	5.6	5.83	5.6	5.73	5.74	5.67
TC0100008882.hg.1	0.386869	-0.0404654	0.966393	0.933915	DNASE2B	deoxyribonuclease_II_beta	chr1	+	Coding	84398532	84415018	4.07	5.62	5.07	4.77	5.2	4.61	4.72	4.77	5.03	5.56	4.64	4.85	5.41	4.97	5.3	5.31	5.2	5.85	4.5	4.96	4.68	4.89	5.06	4.94	4.67	4.96	4.81	5.04	4.49	4.69	4.63	4.58	4.97	5.11	5.48	4.53	5.22	4.85
TC0100008885.hg.1	0.386329	-0.041381	0.966078	0.933307	SPATA1	spermatogenesis_associated_1	chr1	+	Multiple_Complex	84506291	84567106	4.43	5.14	4.55	4.54	4.44	4.87	4.49	5.1	5.5	5.2	5.42	5.07	4.63	4.78	5.33	4.55	4.37	4.69	4.39	4.56	5.86	4.91	4.09	5.08	4.68	4.57	5.12	5.12	5.54	5.03	5.57	5.11	4.04	4.84	4.63	4.63	5.24	4.75
TC0100009032.hg.1	0.349376	-0.104089	0.99555	0.99112	BTBD8	BTB_(POZ)_domain_containing_8	chr1	+	Multiple_Complex	92080305	92147841	6.9	7.44	7.76	7.46	7.28	7.76	7.2	7.31	7.84	7.57	7.95	7.78	6.61	7.53	6.85	7.17	7.74	7.5	7.74	6.83	8.26	7.78	7.89	7.23	7.32	7.46	7.21	7.71	8.18	7.87	6.62	7.94	7.38	7.77	7.77	7.67	7.24	7
TC0100009056.hg.1	0.383519	-0.0461488	0.968926	0.938817	CCDC18	coiled-coil_domain_containing_18	chr1	+	Multiple_Complex	93179919	93278730	6.69	6.09	5.95	5.93	5.58	4.77	5.54	6.04	6.36	4.9	4.86	6.19	6.12	5.5	6.56	5.24	5.85	6.11	5.66	5.8	6.44	5.11	6.82	5.41	6.37	5.61	5.7	5.94	5.31	5.01	6.23	6.6	6.35	5.18	6.17	5.91	5.2	5.18
TC0100009073.hg.1	0.434493	0.040352	0.927574	0.860394	MIR760	microRNA_760	chr1	+	Multiple_Complex	93846810	93846917	4.72	5.1	4.84	4.34	5.05	5.31	4.76	4.69	4.88	4.64	4.94	4.66	5.05	4.82	4.85	5.01	4.78	4.51	4.91	4.93	4.91	4.61	4.54	5.56	4.67	4.91	5.05	4.78	4.78	4.67	4.08	4.67	4.84	4.79	4.89	5.11	4.67	4.72
TC0100009089.hg.1	0.376652	-0.0578019	0.974282	0.949225	RP11-78O9.1	putative_novel_transcript	chr1	+	NonCoding	94145111	94145619	4.67	5.4	4.16	4.55	4.89	4.37	4.31	5.13	4.9	6.02	3.64	4.47	5.05	4.01	4.91	4.73	4.22	4.52	5.31	4.36	4.4	4.6	4.42	4.73	4.7	4.34	4.92	4.86	4.22	4.08	4.38	4.14	4.62	4.47	4.5	4.33	4.31	4.87
TC0100009109.hg.1	0.429562	0.0319846	0.932195	0.868988	SLC44A3	solute_carrier_family_44,_member_3	chr1	+	Multiple_Complex	94820342	94895247	4.94	6.02	5.44	6.05	5.05	6.25	5.25	5.31	5.29	5.36	5.56	5.81	6.55	5.58	5.64	5.1	6.1	5.89	5.81	6.45	5.92	6.53	5.37	5.49	5.45	5.72	4.81	5.3	5.02	5.38	5.77	5.69	6.23	5.62	4.86	5.18	5.48	4.79
TC0100009112.hg.1	0.293219	-0.199386	1.03754	1.0765	LOC729970	hCG2028352-like	chr1	+	NonCoding	94927298	94967461	4.38	6.25	4.95	4.84	4.52	4.42	4.71	4.35	4.75	4.62	4.9	4.94	5.46	5.52	5.21	4.75	5.32	5.01	4.45	5.13	5	5.01	5.47	4.4	4.51	4.9	4.36	5.42	4.92	4.81	4.79	4.23	4.32	4.44	4.34	4.57	4.99	4.69
TC0100009170.hg.1	0.312668	-0.166381	1.02251	1.04553	NFU1P2	NFU1_iron-sulfur_cluster_scaffold_pseudogene_2_	chr1	+	Multiple_Complex	98077000	98077468	5.7	5.18	5.01	4.3	4.78	4.24	4.81	5.2	4.8	6.04	4.45	6.11	5.93	5.22	5.34	5.07	4.43	5.04	5.56	4.47	4.59	5	4.98	4.98	4.46	5.02	5	5.27	5.75	4.38	4.83	5.03	5.56	4.52	4.96	5.21	5.18	4.54
TC0100009185.hg.1	0.367602	-0.0731606	0.981275	0.962901	HMGB3P10	high_mobility_group_box_3_pseudogene_10_	chr1	+	Multiple_Complex	99698242	99699178	5.68	4.87	5.34	5.23	4.86	4.92	5.12	5.29	4.86	5.39	4.69	5.41	4.73	4.48	4.58	4.92	5.53	4.91	5.81	5.89	4.44	4.91	4.52	4.78	4.69	4.54	4.68	4.31	4.92	5.67	5.58	4.62	4.85	5.2	4.86	4.64	4.86	5.63
TC0100009207.hg.1	0.390766	-0.0338513	0.963075	0.927513	RPL23AP90	ribosomal_protein_L23a_pseudogene_90_	chr1	+	Multiple_Complex	100196816	100197051	6.78	6.56	7.29	6.92	6.2	6.86	7.25	6.91	6.59	6.69	6.67	6.28	6.46	6.77	6.83	6.55	6.58	6.17	6.85	6.4	6.74	6.86	6.6	6.9	6.84	6.6	6.81	6.22	6.16	7.2	6.29	6.18	7.16	6.67	6.71	6.52	6.54	6.79
TC0100009212.hg.1	0.428933	0.0309165	0.932682	0.869895	MIR553	microRNA_553	chr1	+	Precursor_microRNA	100281241	100281308	6.29	7.56	7.58	7.89	6.99	7.67	7.54	7.81	7.28	7.05	6.45	5.42	7.5	7.17	6.72	6.77	7.68	6.34	7.13	6.57	6.92	7.58	7.55	6.57	6.9	8.05	7.24	8.28	7.09	7.05	6.17	7.24	6.21	5.38	7.57	7.63	5.97	6.09
TC0100009214.hg.1	0.319465	-0.154847	1.01793	1.03617	RP5-837M10.2	novel_transcript	chr1	+	NonCoding	100344477	100345242	4.59	5.12	4.63	5.45	5.14	4.94	4.68	3.88	4.92	5.83	5.65	4.85	4.38	6.03	4.84	4.57	5.39	5.13	4.66	5.1	4.5	6.09	5.07	5.12	4.63	4.03	5.05	5.74	4.79	5.03	4.99	4.81	4.56	5.2	4.81	4.41	4.92	4.9
TC0100009373.hg.1	0.3955	-0.0258176	0.959521	0.92068	SLC6A17	solute_carrier_family_6_(neutral_amino_acid_transporter),_member_17	chr1	+	Multiple_Complex	110150486	110202202	5.02	5.24	5.38	5.14	4.66	4.96	4.94	5.08	4.96	5.29	6.05	5.18	5.08	5	4.84	4.9	5.37	5.5	5.06	5.14	5.29	5.24	5.32	5.17	5.39	5.45	5.75	5.33	5.19	5.05	4.82	5.25	5.33	5.48	5.31	5.32	5.51	5.47
TC0100009397.hg.1	0.432902	0.0376521	0.929337	0.863667	RP11-96K19.2	Putative_novel_transcript	chr1	+	NonCoding	110943467	110952848	5.25	4.51	6.15	5.78	5.6	5.38	5.56	5.65	6.14	6.94	5.54	6.41	4.99	6.34	5.97	5.72	5.75	6.62	5.88	5.49	6.12	5.54	6.03	5.19	6.36	5.5	4.57	4.96	5.89	6.09	5.65	5.88	5.98	5.03	6.46	5.98	4.96	5.67
TC0100009404.hg.1	0.390647	-0.0340532	0.962443	0.926296	CHIAP1	chitinase,_acidic_pseudogene_1_	chr1	+	Multiple_Complex	111250254	111256715	6.61	6.54	6.62	6.75	7.17	6.8	6.64	6.95	6.79	7.01	6.74	6.44	6.43	6.5	6.96	6.66	6.63	7.18	6.81	7.23	6.66	6.5	6.71	6.49	6.65	6.59	6.37	6.57	6.37	6.52	6.95	6.33	6.65	6.75	7.2	6.59	6.66	6.6
TC0100009439.hg.1	0.345031	-0.111462	0.99802	0.996044	snoU13	Small_nucleolar_RNA_U13_	chr1	+	Small_RNA	112371004	112371107	6.11	6.04	6.29	5.49	5.9	5.6	5.73	5.89	5.09	5.32	6.2	5.84	5.37	5.81	5.67	5.87	6.2	5.73	5.98	5.38	6.06	5.91	5.36	5.4	4.91	5.25	5.21	4.85	5.75	5.47	5.62	5.19	5.99	5.75	5.7	5.74	5.91	4.89
TC0100009454.hg.1	0.426879	0.0274306	0.933965	0.87229	NUTF2P4	nuclear_transport_factor_2_pseudogene_4_	chr1	+	Multiple_Complex	112747249	112748999	7.65	6.76	7.14	7.22	6.93	7.05	7.17	7.21	7.26	7.14	7.18	7.29	7.3	6.65	7.26	7.36	7.03	6.97	6.68	7.55	7.17	7.17	7.42	7.17	7.18	7.63	6.36	6.51	7.26	7.09	6.9	6.86	6.96	7.78	7.23	6.86	6.66	7.15
TC0100009522.hg.1	0.299732	-0.188333	1.03283	1.06673	CNOT7P2	CCR4-NOT_transcription_complex_subunit_7_pseudogene_2_	chr1	+	Pseudogene	115564601	115565432	5.33	4.21	5.02	4.97	4.32	5.26	4.65	5.31	4.51	4.64	4.92	4.72	4.19	4.7	4.61	4.73	4.95	4.94	4.36	4.25	4.61	4.66	4.77	4.63	5.09	4.54	4.24	4.79	5.4	4.38	4.8	5.42	4.93	5.18	4.74	4.92	5.02	4.91
TC0100009534.hg.1	0.42077	0.0170634	0.939009	0.881738	SLC22A15	solute_carrier_family_22,_member_15	chr1	+	Multiple_Complex	115976498	116070054	6.67	6.71	6.65	7.52	6.51	6.83	6.65	6.59	7.47	6.58	7.36	7.03	6.78	7.45	7.38	6.19	7.22	7.12	6.33	6.79	7.09	6.98	6.86	7.49	7.08	6.42	7.02	7.67	7.3	7.26	7.08	7.22	7.45	6.66	6.36	7.8	7.3	6.68
TC0100009553.hg.1	0.441262	0.051839	0.92215	0.850361	C1orf137	chromosome_1_open_reading_frame_137	chr1	+	Multiple_Complex	116694112	116706603	4.45	5.06	4.18	4.45	4.28	4.67	4.74	4.89	3.95	4.18	5.22	4.4	4.61	4.71	4.4	4.22	4.61	5	4.11	4.72	4.75	4.41	4.52	4.69	4.38	4.57	4.53	4.75	4.39	4.13	4.5	4.56	4.29	5.23	4.33	4.74	4.77	4.72
TC0100009640.hg.1	0.283489	-0.215898	1.04465	1.09129	U1	U1_spliceosomal_RNA_	chr1	+	Small_RNA	120354987	120355148	6.28	3.99	6.01	6.66	7.23	7.08	7.56	7.63	7.89	6.17	6.99	6.2	6.87	7.61	5.33	6.02	7.62	7.23	7.52	9.68	6.88	6.71	6.67	6.31	6.09	5.81	6.25	8.05	6.51	5.82	5.99	6.8	6.35	5.79	8.34	6.15	4.71	5.19
TC0100009716.hg.1	0.409934	-0.00132402	0.948033	0.898767	SRGAP2-AS1	Homo_sapiens_SRGAP2_antisense_RNA_1_(SRGAP2-AS1),_long_non-coding_RNA.	chr1	+	NonCoding	144641369	144921594	5.03	4.69	4.77	4.27	4.2	4.41	4.86	4.2	4.34	4.55	4.05	5.22	5.27	5.78	3.75	5.42	4.69	4.74	4.61	4.65	6.13	4.55	4.66	3.86	4.93	4.79	4.59	4.04	4.87	4.25	4.54	4.62	4.88	4.86	3.77	4.57	4.45	4.67
TC0100009719.hg.1	0.42229	0.0196443	0.937855	0.879572	LOC645166	lymphocyte-specific_protein_1_pseudogene	chr1	+	NonCoding	144716079	144740806	9.49	9.06	9.53	9.18	9.05	9.18	9.55	9.52	9.14	9.31	8.88	9.06	9.54	9.44	8.4	8.74	8.35	9.64	8.78	9.06	9.19	9.47	9.06	9.46	9.35	9.13	9.59	8.9	9.94	9.78	9.17	9.75	9.49	9.32	9	9.01	8.87	9.03
TC0100009764.hg.1	0.425508	0.0251041	0.935097	0.874407	U1	U1_spliceosomal_RNA_	chr1	+	Small_RNA	146409903	146410062	8.88	7	8.33	9.72	9.93	9.44	9.91	9.35	10.03	8.82	9.07	8.66	9.25	9.93	7.58	8.87	10.36	9.27	9.76	11.44	9.08	9.05	8.98	8.8	7.78	8.49	9.02	10.35	9.34	8.02	7.91	9	9.05	7.94	10.49	8.72	7.15	7
TC0100009800.hg.1	0.428414	0.030036	0.93309	0.870657	GPR89B	G_protein-coupled_receptor_89B	chr1	+	Multiple_Complex	147928393	147993521	9.47	10.23	9.61	9.79	9.75	9.11	9.97	9.9	10.41	8.74	10.29	9.14	9.97	9.65	10.89	9.03	10.17	10.37	10.17	9.75	9.79	10.13	11.36	9.01	10.12	9.56	9.96	9.66	10.43	10.16	9.36	9.99	10.14	9.43	10.24	8.89	10.04	10.21
TC0100009804.hg.1	0.400902	-0.0166516	0.954558	0.911182	XXyac-YX155B6.7	novel_transcript	chr1	+	NonCoding	148011799	148012228	5.03	4.74	4.97	4.61	4.49	4.74	4.71	4.82	4.59	4.49	4.91	4.69	4.48	4.61	4.34	4.5	4.67	4.54	4.42	4.6	4.77	4.68	4.53	4.59	4.55	4.64	4.69	4.45	4.59	4.42	4.62	4.86	4.59	4.57	4.67	4.98	4.71	4.79
TC0100009807.hg.1	0.348093	-0.106266	0.996457	0.992927	PDE4DIPP1	phosphodiesterase_4D_interacting_protein_pseudogene_1_	chr1	+	Multiple_Complex	148080598	148093883	4.56	4.77	5.3	4.77	5.47	5.17	5.31	4.54	4.63	4.49	4.89	4.7	4.84	4.99	4.69	4.82	4.61	4.6	5.14	4.67	4.68	4.8	5.2	4.54	4.73	4.46	4.57	4.72	4.84	4.73	4.8	4.75	4.37	5.37	4.38	4.14	5.86	5.08
TC0100009881.hg.1	0.379085	-0.0536732	0.972149	0.945074	BOLA1	bolA_family_member_1	chr1	+	Multiple_Complex	149887890	149900798	6.95	7.14	6.63	6.64	7.23	6.36	7.1	6.53	7	6.65	7.28	6.94	6.92	7.33	7.02	7.4	7.06	7.36	6.56	6.76	7.16	6.88	6.82	6.69	6.74	7.21	6.6	6.51	7.19	6.8	7.23	7.33	7.06	7.05	7.14	6.93	6.99	6.73
TC0100009927.hg.1	0.431666	0.0355543	0.930461	0.865758	CYCSP51	cytochrome_c,_somatic_pseudogene_51_	chr1	+	Multiple_Complex	150903896	150904213	4.92	5.67	5.11	4.9	5.75	5.56	5.54	5.29	4.93	5.33	4.77	5.25	5.07	4.63	5.01	5.16	5.42	4.91	5.55	5.49	4.86	5.07	5.72	4.95	5.33	4.64	4.97	4.47	5.24	5.03	5.44	5.4	4.82	5.68	4.99	4.94	5.69	5.12
TC0100009934.hg.1	0.386925	-0.0403689	0.965777	0.932726	ANXA9	annexin_A9	chr1	+	Multiple_Complex	150982017	150995638	4.85	5.73	5.36	5.9	4.56	4.9	5.16	4.83	5.33	4.64	5.23	5.3	5.23	6.13	5.47	5.12	5.79	5.79	4.65	5.51	5.89	5.54	4.88	5.01	5.2	5.01	4.95	5.13	5.03	5.41	4.88	5.05	5.55	4.36	5.51	4.88	5.75	5.74
TC0100009998.hg.1	0.369853	-0.0693401	0.979317	0.959061	LCE2D	late_cornified_envelope_2D	chr1	+	Coding	152663396	152664659	4.25	4.57	4.47	4.28	4.52	5	4.38	4.43	4.72	5.25	5.2	4.97	4.53	4.56	4.46	4.61	4.23	4.4	4.55	4.66	4.62	4.05	4.25	4.55	4.11	4.26	4.36	4.13	4.49	4.46	4.58	4.48	4.7	5	4.11	4.35	4.21	4.31
TC0100010043.hg.1	0.419161	0.0143332	0.939164	0.88203	S100A1	S100_calcium_binding_protein_A1	chr1	+	Multiple_Complex	153627926	153632039	5.26	5.12	5.23	4.7	4.76	4.7	5.34	5.06	4.87	4.64	4.92	5.09	4.93	5.27	4.94	4.99	5.33	4.98	5.23	4.97	4.74	5.1	4.88	5.06	4.87	4.7	5.08	4.94	4.79	5.21	4.99	4.88	5.21	5	5.02	4.81	4.91	4.98
TC0100010084.hg.1	0.38567	-0.0425	0.966267	0.933673	UBE2Q1-AS1	UBE2Q1_antisense_RNA_1	chr1	+	NonCoding	154553609	154555028	4.31	4.81	4.75	4.57	5.35	4.43	4.51	4.76	4.49	4.52	5.19	4.92	4.46	4.93	4.45	5.43	4.61	4.38	4.81	4.95	4.42	4.53	4.27	4.85	4.28	4.35	4.35	4.46	4.41	4.28	4.34	4.42	4.61	4.44	4.49	5.1	4.51	4.3
TC0100010103.hg.1	0.429257	0.031467	0.932255	0.869098	LENEP	lens_epithelial_protein	chr1	+	Coding	154993586	154994315	5.31	5.46	4.94	4.62	4.43	4.73	4.98	4.99	4.91	5.54	4.7	4.6	4.67	5.08	4.68	4.6	4.71	4.99	4.36	4.54	4.89	4.14	4.73	4.39	4.49	4.27	4.41	4.16	4.41	4.57	4.38	4.48	4.72	4.64	4.37	4.77	4.62	4.44
TC0100010129.hg.1	0.426212	0.0262991	0.934313	0.87294	ASH1L-AS1	ASH1L_antisense_RNA_1	chr1	+	NonCoding	155561981	155563984	4.63	5.22	5.13	4.95	4.63	5.48	4.47	4.92	4.81	4.62	4.82	4.62	4.93	5.31	4.61	5.01	4.62	4.58	4.64	4.75	4.91	4.62	5.08	4.86	4.71	4.9	4.72	4.36	4.29	4.72	4.57	4.77	4.81	4.81	4.28	4.52	5.14	4.81
TC0100010197.hg.1	0.436356	0.0435128	0.926051	0.857571	PEAR1	platelet_endothelial_aggregation_receptor_1	chr1	+	Multiple_Complex	156893698	156916434	6.36	5.61	5.71	5.87	5.64	5.76	5.71	6.11	6.21	5.55	5.61	5.58	6.23	6.36	5.39	5.34	6.02	5.46	5.63	5.33	5.73	6.17	5.57	5.14	6.1	5.82	5.52	5.77	5.23	5.56	5.98	6.15	5.78	5.58	5.42	5.31	5.76	5.88
TC0100010207.hg.1	0.428859	0.0307911	0.932434	0.869434	RP11-367J7.3	putative_novel_transcript	chr1	+	NonCoding	157526625	157697947	5.79	5.32	5.37	6.25	5.43	5.59	5.16	5.82	5.7	5.7	5.64	6.11	5.83	5.05	5.49	5.71	5.59	5.71	5.36	5.6	5.53	5.6	5.35	5.17	5.69	5.51	5.71	5.83	5.4	5.56	5.65	5.61	5.55	5.77	5.66	5.34	5.49	5.9
TC0100010227.hg.1	0.364385	-0.0786195	0.98333	0.966938	CD1D	CD1d_molecule	chr1	+	Coding	158179947	158186426	7.51	7.76	7.23	7.32	6.8	7.59	6.93	7.15	7.25	6.97	7.39	7.09	7.49	7.3	7.04	7.05	7.08	6.9	7.03	6.92	6.89	6.92	7.26	7.4	7.21	7.02	7.1	7.18	6.41	6.94	6.92	6.59	7.43	7.07	6.78	7.62	7.01	6.76
TC0100010231.hg.1	0.436076	0.0430387	0.926437	0.858286	CD1E	CD1e_molecule	chr1	+	Multiple_Complex	158353696	158357553	6.69	5.96	6.5	6.88	6.77	6.93	6.34	6.57	6.54	7.17	6.4	6.89	7.09	7.06	6.65	7.02	7.09	6.82	6.69	6.7	7.01	6.66	6.81	6.97	6.78	6.75	7.35	6.5	6.53	6.73	6.26	6.47	6.83	6.71	6.51	7.13	6.6	6.22
TC0100010234.hg.1	0.424812	0.023924	0.935371	0.87492	OR10R2	olfactory_receptor,_family_10,_subfamily_R,_member_2	chr1	+	Coding	158479878	158480885	6.76	6.36	6.41	6.39	6.33	7.13	6.53	6.21	6.53	7.63	6.69	6.41	6.63	6.67	6.42	6.75	6.7	6.22	6.34	6.54	6.28	6.22	6.44	6.08	6.25	6.38	6.08	6.47	6.37	6.64	6.3	6.21	6.37	6.82	5.88	6.13	6.34	6.01
TC0100010276.hg.1	0.415636	0.00835171	0.943431	0.890061	LINC01133	long_intergenic_non-protein_coding_RNA_1133	chr1	+	NonCoding	159961087	160022889	5.18	5.45	5.3	5.35	4.22	4.93	4.34	5.18	4.35	4.5	4.69	3.86	4.84	4.75	4.47	4.37	5.21	4.74	4.74	5.03	4.26	4.13	4.52	3.87	4.49	4.63	3.96	5.46	4.61	4.41	4.73	5.19	4.76	4.83	4.8	5.37	4.64	5.1
TC0100010283.hg.1	0.412859	0.00364013	0.945785	0.894508	CASQ1	calsequestrin_1_(fast-twitch,_skeletal_muscle)	chr1	+	Multiple_Complex	160190495	160201886	6.21	6.77	7.24	7.63	6.17	6.38	8.04	8.87	11.16	6.47	10.07	9.61	9.34	7.01	6.94	8.68	6.46	7.91	6.93	7.85	6.04	10.35	7.51	6.2	7.33	6.26	8.14	8.55	9.42	6.56	7.12	6.8	7.44	8.14	9.52	9.03	7.78	6.57
TC0100010294.hg.1	0.316447	-0.159968	1.02009	1.04058	SUMO1P3	SUMO1_pseudogene_3_(functional)	chr1	+	Multiple_Complex	160317265	160318470	5.93	5.97	6.19	6.56	6.04	6.75	5.86	6.53	6.68	6.54	5.84	6.6	6.52	5.71	6.04	6.07	6.86	6.74	6.76	6.77	5.58	5.85	6.26	6.16	6.79	6.62	5.42	5.89	5.92	6.29	5.75	6.4	6.7	6.75	6.65	6.3	6.03	6.75
TC0100010304.hg.1	0.273523	-0.232809	1.05164	1.10595	RP11-528G1.2	putative_novel_transcript	chr1	+	NonCoding	160537073	160571458	6.84	6.45	6.37	6.61	6.63	7.32	7.03	6.2	6.69	7.09	7.21	6.76	6.94	7.04	6.61	6.95	6.74	6.88	6.58	6.5	6.86	6.52	6.71	6.61	6.58	7.26	6.71	7.08	6.47	6.72	6.42	6.73	7.29	6.62	6.62	6.74	6.73	6.75
TC0100010397.hg.1	0.312818	-0.166128	1.02297	1.04648	NUF2	NUF2,_NDC80_kinetochore_complex_component	chr1	+	Multiple_Complex	163266576	163355764	6.56	6.9	7.84	6.49	6.49	6.76	6.65	8.23	7.5	7.24	6.53	6.86	7.53	6.94	7.48	7.03	7.68	7.07	7.32	6.88	6.97	7.05	7.79	6.23	7.16	6.82	6.88	6.65	7.28	6.62	6.8	7.68	7.35	7.18	6.83	7	6.5	6.37
TC0100010445.hg.1	0.384926	-0.0437625	0.967872	0.936776	RP11-38C18.3	novel_transcript,_antisense_to_LMX1A	chr1	+	NonCoding	165215980	165219104	4.77	4.67	4.83	5.01	4.24	4.29	4.76	4.92	4.56	5.46	5.05	5.05	5.09	4.39	4.42	4.42	4.46	4.91	4.89	4.69	4.87	4.6	4.64	4.81	4.51	5	4.67	5.11	4.44	4.75	4.4	4.8	4.48	4.59	5.15	5.51	4.87	4.65
TC0100010480.hg.1	0.363442	-0.0802197	0.984288	0.968823	FMO8P	flavin_containing_monooxygenase_8_pseudogene	chr1	+	Multiple_Complex	166566178	166580705	4.28	4.52	4.8	4.5	3.79	4.4	3.9	4.16	4.46	5.31	4.51	4.29	5.02	4.49	4.45	4.64	4.46	4.36	4.76	4.48	4.41	4.54	4.71	4.41	4.52	4.4	4.52	4.55	4.45	4.59	4.92	4.53	4.18	4.44	4.35	4.54	4.06	4.78
TC0100010502.hg.1	0.376104	-0.0587321	0.974674	0.949989	RP11-52A20.2	novel_transcript,_sense_intronic_to_POU2F1	chr1	+	NonCoding	167379108	167381000	7.01	5.76	7.48	6.44	6.39	6.3	6.49	7	7.12	6.34	7.1	7.4	6.07	6.62	6.5	6.34	6.19	7.09	6.37	7.11	7.39	6.77	6.46	6.18	7.23	6.69	6.25	6.45	6.09	6.93	7.29	7.26	6.41	7.32	6.49	6.77	6.01	6.51
TC0100010532.hg.1	0.346341	-0.109239	0.996925	0.993859	XCL1	chemokine_(C_motif)_ligand_1	chr1	+	Coding	168576473	168582077	7.14	7.3	7.14	6.86	6.53	7.17	5.65	6.59	7.13	6.85	6.93	6.76	6.32	6.77	5.89	6.74	7.1	6.88	6.47	6.76	6.4	6.66	6.32	5.99	5.58	6.46	5.73	6.37	6.41	6.22	6.49	6.9	6.66	7.36	7.07	6.02	5.99	6.92
TC0100010534.hg.1	0.422094	0.0193111	0.937876	0.879611	LINC00626	long_intergenic_non-protein_coding_RNA_626	chr1	+	NonCoding	168786939	168792888	4.4	4.54	4.61	4.52	4.8	4.61	4.29	5.25	4.71	4.94	4.24	4.85	5.32	4.59	4.9	4.8	4.75	5.09	4.77	4.79	4.67	4.68	3.96	4.3	4.68	4.8	5.04	4.5	4.34	4.37	4.2	4.46	4.59	4.85	4.81	5.05	4.52	4.6
TC0100010625.hg.1	0.428944	0.0309348	0.932566	0.86968	FASLG	Fas_ligand_(TNF_superfamily,_member_6)	chr1	+	Coding	172659008	172666874	4.48	4.67	4.99	4.88	4.81	4.38	3.97	4.26	4.73	4.7	4.44	4.69	4.78	4.53	4.41	4.72	4.48	4.95	3.88	4.3	4.63	4.57	4.8	4.62	4.59	4.47	5.41	4.57	4.11	4.37	4.49	4.52	5.09	4.9	4.24	4.35	4.23	4.9
TC0100010626.hg.1	0.396772	-0.0236589	0.958254	0.918251	SLC25A38P1	solute_carrier_family_25,_member_38_pseudogene_1_	chr1	+	Pseudogene	172748560	172749502	4.62	4.3	5.12	4.64	5.32	4.41	4.88	5.19	5.06	4.35	4.89	5.13	4.92	4.84	4.58	5.05	5.02	4.83	5	4.85	4.88	5.52	5.21	5.11	4.96	4.7	4.28	5.2	5.15	4.58	4.68	5.49	4.55	4.55	5.04	5.22	4.9	5.61
TC0100010740.hg.1	0.419452	0.0148275	0.940033	0.883663	Metazoa_SRP	Metazoan_signal_recognition_particle_RNA_	chr1	+	NonCoding	178484408	178484682	4.7	4.52	5.22	4.84	4.54	5.11	5	4.72	5.11	5.22	5.26	4.6	5.04	4.78	4.08	4.87	4.45	4.36	5.34	5.5	4.71	5.54	4.78	5.21	5.4	4.7	5.27	4.9	4.63	4.67	5.35	5.54	4.95	4.8	4.79	5.15	4.32	4.8
TC0100010810.hg.1	0.246613	-0.278474	1.07092	1.14688	KIAA1614	KIAA1614	chr1	+	Multiple_Complex	180913154	180951614	4.9	5.21	4.94	5.14	5.22	5.54	5.06	4.75	4.9	5.51	4.8	5.06	4.93	5.04	4.81	5.11	5.07	4.82	4.73	4.77	4.93	4.89	4.83	5.03	5.09	4.81	5.29	4.8	4.81	5.07	5.33	4.41	4.94	4.47	5.31	5.05	5.07	5.13
TC0100010911.hg.1	0.425827	0.0256457	0.934943	0.874119	GS1-279B7.2	novel_transcript	chr1	+	NonCoding	185317779	185318530	5	5.17	4.62	4.7	5.25	4.77	5.73	5.58	4.69	5.12	5.55	5.26	5.6	5.42	4.86	5.19	5.68	5.14	5.07	5.59	5.2	5.67	5.38	4.74	5.23	5.29	5.79	5.37	5.14	5.2	5.76	5.14	5.22	5.56	5.27	4.79	5.76	5.2
TC0100010942.hg.1	0.388969	-0.0369005	0.964783	0.930807	LINC01036	long_intergenic_non-protein_coding_RNA_1036	chr1	+	NonCoding	187092665	187360323	6.4	5.05	5.77	6.41	6.25	5.84	6.47	5.79	6.79	6.33	5.84	7.07	6.04	5.98	6.76	6.82	6.41	6.09	6.51	6.3	6.5	6.34	6.2	6.86	6.37	5.95	6.84	6.12	5.34	6.67	7	6.88	6.6	6.27	5.15	5.57	5.88	6.36
TC0100011041.hg.1	0.329942	-0.137068	1.0098	1.01969	RP11-21J7.1	novel_transcript	chr1	+	NonCoding	193678894	193727183	4.76	4.45	4.94	4.84	4.3	4.67	4.38	4.78	4.59	4.61	4.3	4.96	4.55	4.19	5.01	4.91	4.67	4.72	4.54	5.05	4.93	4.28	4.12	4.55	4.52	4.44	4.61	3.75	4.12	4.14	4.31	5.06	4.42	4.38	4.68	4.35	4.82	4.52
TC0100011066.hg.1	0.437266	0.0450567	0.925726	0.856968	CFHR3	complement_factor_H-related_3	chr1	+	Multiple_Complex	196774795	196795406	4.69	4.63	4.38	4.99	4.24	5.02	4.1	4.39	4.2	4.76	4.95	5.15	4.5	5.14	5.04	5.09	4.36	4.51	4.35	4.63	4.25	4.63	4.9	4.77	4.69	4.28	4.92	4.49	4.21	4.95	4.73	4.66	4.28	4.49	4.4	4.98	5.28	4.92
TC0100011073.hg.1	0.382109	-0.0485431	0.969692	0.940302	CRB1	crumbs_family_member_1,_photoreceptor_morphogenesis_associated	chr1	+	Multiple_Complex	197201462	197478455	5.96	5.63	5.83	5.79	6.01	6.03	5.98	5.79	6.44	5.81	6.1	6.49	6.56	6.01	5.28	5.99	6	6.07	6.15	5.45	5.64	5.67	5.33	6.11	5.28	5.74	6.08	5.81	5.49	5.38	5.87	5.45	6.12	5.82	5.25	5.4	5.36	6.13
TC0100011152.hg.1	0.276282	-0.228128	1.04968	1.10183	GPR25	G_protein-coupled_receptor_25	chr1	+	Coding	200872955	200874178	4.86	5.15	4.75	4.75	4.51	4.52	4.24	4.46	4.53	4.56	4.87	5.07	4.71	4.53	4.84	4.37	4.61	4.7	4.34	4.78	4.06	4.61	4.6	4.3	4.54	4.62	4.59	4	4.15	5.02	4.62	4.09	4.58	4.55	4.49	5.06	4.96	4.65
TC0100011204.hg.1	0.41337	0.00450587	0.945179	0.893363	MIR6740	microRNA_6740	chr1	+	Precursor_microRNA	202003124	202003236	5.04	4.85	5.09	4.47	5.6	5.73	4.89	5.74	5.76	5.9	5.59	5.51	4.41	5.2	5.41	5.47	5.08	5.37	4.94	4.73	4.69	4.83	4.58	5.21	4.96	5.35	3.95	5.07	4.7	4.96	5.01	5.37	4.96	4.53	4.95	5.06	4.81	4.65
TC0100011236.hg.1	0.346296	-0.109316	0.997812	0.99563	MGAT4EP	MGAT4_family,_member_E,_pseudogene	chr1	+	Multiple_Complex	202820257	202827225	4.74	4.84	5.47	4.92	5.4	5.69	6.52	4.85	5.32	4.65	5.44	5.27	5.19	5.55	5.1	5.06	4.8	5	5.02	5.25	4.91	4.62	4.89	5.89	5.05	4.6	4.75	4.8	4.74	4.96	4.64	5.64	5.19	4.75	5.31	5.08	5.54	4.59
TC0100011277.hg.1	0.349784	-0.103397	0.995099	0.990223	CBX1P3	chromobox_1_pseudogene_3_	chr1	+	Multiple_Complex	203954640	203955780	5.62	5.78	5.35	5.76	5.34	5.34	5.24	5.19	5.32	5.04	4.9	5.8	5.18	5.27	5.21	5.01	5.72	5.51	5.33	5.2	5.51	4.94	5.13	5.75	5.02	5.27	4.99	5.26	5.23	5.49	5.48	5.06	5.06	5.97	5.32	5.43	5.35	5.27
TC0100011320.hg.1	0.430957	0.0343518	0.930446	0.865729	CNTN2	contactin_2_(axonal)	chr1	+	Multiple_Complex	205043197	205078499	5.94	6.37	5.72	5.49	5.37	5.71	5.83	5.54	5.23	5.8	5.85	5.7	6.15	6.57	5.4	5.84	5.82	5.12	5.51	5.96	5.82	5.47	5.74	5.62	5.25	5.93	5.4	5.92	5.51	5.32	5.31	5.6	5.72	5.51	5.38	6.05	5.92	5.61
TC0100011388.hg.1	0.399113	-0.0196869	0.956298	0.914506	IL19	interleukin_19	chr1	+	Multiple_Complex	206798870	206842981	6.49	6.18	6.09	6.35	5.27	6.92	5.98	5.21	6.03	5.33	5.84	5.88	6.61	6.38	6.35	5.57	5.49	5.87	5.78	5.39	5.23	5.5	5.66	5.68	4.83	5.74	5.89	5.94	5.81	5.39	5.22	5.73	5.64	5.02	4.98	5.96	5.16	5.63
TC0100011402.hg.1	0.336875	-0.125303	1.00464	1.0093	C4BPA	complement_component_4_binding_protein,_alpha	chr1	+	Multiple_Complex	207104166	207144972	5.61	5.01	4.91	5	4.88	5.25	6.11	4.87	5.24	4.72	5.38	4.88	5.34	5.2	5	5.29	5.09	4.7	4.75	5.16	4.79	4.37	4.84	4.88	5.55	5.65	5.31	4.74	4.99	4.7	4.74	4.43	4.87	5.99	4.63	5.24	5.58	4.72
TC0100011404.hg.1	0.399466	-0.0190878	0.956219	0.914354	C4BPAP2	complement_component_4_binding_protein,_alpha_pseudogene_2_	chr1	+	Multiple_Complex	207225798	207229202	5.24	4.72	5.63	5.21	5.36	5.12	5.08	5.08	4.84	5.25	5.63	5.02	5.97	4.74	4.97	5.62	5.34	5.52	4.85	5.61	5.11	5.55	4.61	5.29	5.84	5.63	4.86	5.21	5.07	4.96	5.59	6.1	5.46	5.82	4.84	4.69	5.65	5.4
TC0100011408.hg.1	0.439234	0.0483978	0.924212	0.854168	RP11-357P18.2	novel_transcript	chr1	+	NonCoding	207372559	207373252	4.56	4.69	5.17	4.45	4.53	4.76	4.28	4.92	5.29	5.54	4.36	5.67	5.19	4.79	5.63	4.15	4.63	5.87	4.08	3.82	5.49	5.17	5.11	3.97	5.53	5.61	4.9	4.51	5.37	4.88	5.98	5.51	4.38	4.94	5.53	4.56	4.79	4.52
TC0100011413.hg.1	0.386565	-0.0409804	0.966509	0.934139	CR2	complement_component_(3d/Epstein_Barr_virus)_receptor_2	chr1	+	Multiple_Complex	207454230	207489895	4.98	6.61	5.76	5.49	4.61	5.69	4.89	5.31	4.73	5.82	4.99	5.29	5.47	5.09	5.43	4.94	5.48	4.64	5.68	5.11	5.88	4.82	4.66	4.92	4.92	4.85	4.45	5.1	5.08	5.27	5.25	5.24	5.16	5.45	5.27	4.88	4.96	5.31
TC0100011579.hg.1	0.357329	-0.0905934	0.98875	0.977627	KRT18P12	keratin_18_pseudogene_12_	chr1	+	Pseudogene	214532195	214533467	5.58	6.93	6.25	6.69	6.75	6.89	6.83	6.43	6.16	6.04	6.2	5.98	6.38	6.23	6.7	6.17	7.02	6.47	5.77	5.84	6.3	6.27	6.41	5.7	6.04	6.2	6.33	6.78	6.24	6.44	5.7	6.8	6.08	5.9	7	6.25	6.09	6.61
TC0100011589.hg.1	0.399172	-0.0195869	0.956428	0.914754	VDAC1P10	voltage-dependent_anion_channel_1_pseudogene_10_	chr1	+	Pseudogene	215376484	215377374	5.49	5.3	4.5	4.78	4.88	5.3	4.45	4.58	4.6	6.26	5.17	5.01	4.33	4.67	4.78	4.48	5.06	4.76	4.11	4.47	4.87	3.99	4.36	4.57	4.61	4.77	5.36	4.49	4.32	4.74	4.52	5.12	4.33	4.65	4.6	4.62	4.78	4.75
TC0100011594.hg.1	0.390438	-0.0344085	0.963617	0.928557	RP5-1111A8.3	novel_transcript	chr1	+	NonCoding	215886582	215901464	4.18	4.17	4.52	4.66	4.74	5.36	4.78	4.6	4.43	5.19	5.1	4.45	4.7	4.79	4.51	5.02	4.94	4.3	4.09	4.69	3.83	4.34	4.03	4.65	3.98	4.28	4.61	5.13	4.57	4.7	4.26	4.19	4.64	5.54	4.5	4.93	4.9	4.75
TC0100011664.hg.1	0.398236	-0.0211749	0.95733	0.916481	2002-03-01	mitochondrial_amidoxime_reducing_component_2	chr1	+	Multiple_Complex	220748225	220784815	6.5	6.09	6.44	7.01	6.87	7.22	6.3	6.2	5.99	4.99	6.37	7.38	6.53	7.62	6.22	5.52	6.57	7.13	6.22	7.08	7.3	6.59	6.44	6.64	6.85	5.88	5.12	4.98	7.12	4.8	7.17	7.17	8.07	5.66	8.6	7.22	7.22	6.95
TC0100011696.hg.1	0.428081	0.0294702	0.933356	0.871154	FAM177B	family_with_sequence_similarity_177,_member_B	chr1	+	Multiple_Complex	222737207	222750805	6.33	7.36	6.01	6.07	7.38	5.95	6.24	6.58	7.03	6.96	6.05	6.38	6.75	6.09	5.72	6.62	6.86	6.58	6.38	5.64	6.08	5.76	6.46	5.86	5.9	6.54	6.24	6.18	5.88	5.62	5.56	4.97	5.98	5.44	5.67	5.7	6.19	6.51
TC0100011726.hg.1	0.264457	-0.248194	1.05838	1.12016	CICP5	capicua_transcriptional_repressor_pseudogene_5_	chr1	+	Multiple_Complex	223947605	223950416	5.14	4.32	4.99	4.4	5.1	5.27	5.16	4.77	5.2	4.39	4.94	4.7	5.04	4.47	4.28	4.93	4.63	4.66	4.81	4.79	4.5	5.13	4.49	4.71	5.15	4.76	4.33	4.71	4.68	4.61	4.57	5.19	4.96	4.95	4.25	4.63	4.79	5.09
TC0100011760.hg.1	0.392218	-0.0313868	0.962169	0.925768	RP11-496N12.9	novel_transcipt	chr1	+	NonCoding	225465021	225473837	5.02	5.96	5.75	5.9	5.87	5.25	5.57	5.47	5.74	5.54	5.49	5.35	5.61	5.91	5.26	5.55	6.34	5.12	5.58	5.73	4.98	5.89	5.54	5.79	6.01	5.59	6.33	5.34	5.57	5.55	5.45	5.36	5.06	6.18	5.4	5.38	6.09	5.61
TC0100011802.hg.1	0.369101	-0.0706156	0.980109	0.960613	ITPKB-AS1	ITPKB_antisense_RNA_1_	chr1	+	NonCoding	226668897	226676345	6.03	7.63	6.11	5.35	6.16	6.2	5.29	5.89	5.43	5.52	4.8	6.12	6.43	6.6	5.38	5.45	6.46	5.12	5.78	6.02	5.87	5.49	5.61	5.97	5.76	5.97	5.41	6.54	6.26	5.43	5.38	5.71	5.78	5.83	5.61	6.37	5.54	5.47
TC0100012019.hg.1	0.398963	-0.0199411	0.956224	0.914364	RP5-827C21.6	novel_transcript	chr1	+	NonCoding	234372186	234372811	4.59	5	3.86	4.52	4.47	4.81	4.94	4.3	5.05	4.82	4.5	4.42	4.35	4.88	4.42	4.38	4.59	4.48	4.7	4.38	4.39	4.17	4.55	4.36	4.54	5.24	4.18	4.38	4.65	4.64	4.54	5.13	4.31	5.01	5.09	4.36	5.04	4.35
TC0100012031.hg.1	0.367866	-0.0727117	0.981087	0.962533	RP4-781K5.9	novel_transcript	chr1	+	NonCoding	234644666	234647571	4.68	4.23	4.52	4.22	4.7	4.57	4.13	4.88	4.11	4.41	4.48	4.58	4.83	4.79	4.42	4.55	4.54	4.52	4.76	4.98	4.34	4.77	4.96	4.73	4.75	5.45	5.06	4.34	5.12	4.89	4.23	4.46	4.61	4.72	4.85	4.6	4.28	4.81
TC0100012045.hg.1	0.416673	0.010112	0.942466	0.888243	RP11-443B7.2	novel_transcript	chr1	+	NonCoding	234957231	234959989	5.26	4.68	4.85	4.33	4.62	5.35	4.87	4.88	5.15	5.46	4.26	4.75	4.76	4.51	5.03	4.95	4.59	4.91	4.51	5.31	4.71	4.46	5.11	5.3	4.85	4.64	4.53	5.03	4.96	4.29	4.42	4.56	4.81	4.75	4.78	5.55	4.12	4.83
TC0100012119.hg.1	0.378511	-0.0546473	0.97275	0.946242	MIR4428	microRNA_4428	chr1	+	Precursor_microRNA	237471119	237471191	9.06	8.51	8.93	9.3	9.16	9.51	8.62	8.73	9.09	10	9.38	9.12	8.87	9.78	8.96	9.69	8.99	9.03	9.17	9.23	9.14	8.95	9.08	9.42	8.79	9.12	8.66	9.22	8.87	9.51	9.09	8.8	8.87	9.39	9.23	9.04	9.92	9.62
TC0100012172.hg.1	0.330454	-0.136199	1.00996	1.02002	EXO1	exonuclease_1	chr1	+	Multiple_Complex	241847967	241895148	7.33	6.48	7.21	6.2	7.65	7.73	7.24	6.87	8.03	7.49	8.16	7.27	8.82	6.98	8.26	6.96	7.87	6.94	8.52	7.14	7.29	7.86	8.6	7.15	7.48	8.17	8.13	8.44	7.92	7.4	8.23	9.29	7.48	8.61	7.95	7.03	7.85	7.81
TC0100012182.hg.1	0.389684	-0.0356878	0.963691	0.9287	RP11-561I11.4	novel_transcript,_antisense_to_PLD5	chr1	+	NonCoding	242147514	242209129	4.99	4.91	4.46	4.39	5.28	4.96	5.08	4.89	4.85	5.06	4.67	4.76	4.92	5.3	4.74	4.88	4.67	4.57	4.91	5.3	5.47	4.75	4.56	4.77	4.75	4.9	4.99	4.83	5.15	4.82	4.35	4.55	4.93	4.67	4.72	5.23	4.82	4.95
TC0100012235.hg.1	0.354825	-0.0948432	0.99097	0.982022	RP11-11N7.4	novel_transcript	chr1	+	NonCoding	244864738	244865272	4.37	4.68	4.65	4.63	4.28	5.19	4.48	4.54	4.39	4.97	4.49	4.32	4.02	4.14	4.03	4.43	4.41	4.13	4.38	3.92	4.98	4.54	4.42	5.02	5.06	5.12	4.17	4.79	4.59	4.5	5.19	4.42	4.48	4.26	5.34	4.22	4.37	4.48
TC0100012317.hg.1	0.297702	-0.191779	1.0338	1.06875	OR2W5	olfactory_receptor,_family_2,_subfamily_W,_member_5_(gene/pseudogene)	chr1	+	Multiple_Complex	247491068	247492409	4.54	4.99	5.48	5.15	5.1	5.61	5.1	5.7	4.94	5.58	4.73	5.12	4.83	5.19	4.57	5.65	5.15	5.24	4.5	5.16	4.65	5.12	4.78	4.45	5.01	4.95	5.28	6.2	4.84	4.45	4.47	5.15	5.35	4.5	4.71	5	4.67	4.82
TC0100012335.hg.1	0.433528	0.038715	0.927551	0.860351	OR2AK2	olfactory_receptor,_family_2,_subfamily_AK,_member_2	chr1	+	Coding	247965233	247966385	6.16	5.73	6.73	5.97	6.05	6.17	5.94	6.24	5.94	6.37	5.71	6.15	6.36	6.63	5.56	7.18	5.99	5.72	6.32	6.73	5.43	5.79	6.13	5.62	5.97	6.07	5.86	6.5	7.2	5.73	5.96	5.6	6.14	6.37	6.26	5.88	6.14	5.88
TC0100012350.hg.1	0.415131	0.00749427	0.943784	0.890728	OR2M2	olfactory_receptor,_family_2,_subfamily_M,_member_2	chr1	+	Coding	248179986	248181029	6.51	6.25	6.06	5.94	6.57	5.81	6.28	5.71	5.75	6.8	5.93	6.26	6.29	6.47	6.67	6	6.39	6.39	5.91	6.65	6.33	5.12	5.79	5.79	5.26	5.42	6.12	5.23	5.57	5.7	5.22	6.08	6.68	5.58	5.45	5.82	5.8	5.99
TC0100012360.hg.1	0.342207	-0.116255	1.00095	1.0019	OR2T5	olfactory_receptor,_family_2,_subfamily_T,_member_5	chr1	+	Coding	248488564	248489597	7.33	7.35	6.72	7.17	6.07	6.41	7.16	6.57	7.46	8.79	6.72	6.95	7.31	7.62	6.56	7.52	7.01	7.4	6.89	6.87	7.86	7.47	6.88	6.76	6.4	7.55	7.4	7.58	7.04	6.51	7.14	6.7	6.43	8.09	6.06	6.38	6.73	7.54
TC0100012392.hg.1	0.420477	0.0165678	0.939437	0.882542	LOC102723897	WAS_protein_family_homolog_2-like	chr1	-	Coding	184923	200322	9.08	9.89	9.82	9.25	8.96	8.84	9.1	9.06	9.91	8.59	8.77	9.6	8.42	9.84	9.02	8.96	9.32	9.48	9.46	9.18	9.87	9.16	8.95	9.05	9.95	9.53	9.32	9.53	9.54	9.31	9.26	9.53	9.13	9.14	8.57	8.93	9.13	8.94
TC0100012432.hg.1	0.416735	0.0102171	0.94222	0.887779	PERM1	PPARGC1_and_ESRR_induced_regulator,_muscle_1	chr1	-	Multiple_Complex	975199	982117	4.52	4.52	4.8	4.44	4.16	5.39	4.58	4.51	4.73	4.98	5.19	4.86	4.51	5.13	4.89	4.55	5.55	4.76	4.15	4.99	4.49	4.46	4.59	4.61	4.74	4.63	4.88	4.35	4.6	4.48	4.23	4.41	5.25	5.04	4.57	4.57	4.35	4.6
TC0100012452.hg.1	0.371029	-0.0673452	0.978795	0.95804	TNFRSF18	tumor_necrosis_factor_receptor_superfamily,_member_18	chr1	-	Coding	1203508	1206709	6.53	5.22	6.19	6.13	5.93	6.1	5.82	5.96	6.09	6.23	6.52	5.9	6.49	5.93	5.96	6.01	6.2	5.91	5.73	5.81	5.88	5.83	6.05	6.02	6.23	5.56	5.9	5.66	5.29	6.07	6.22	5.92	5.58	6.17	6.03	5.84	6.2	5.76
TC0100012644.hg.1	0.352373	-0.0990026	0.992465	0.984987	RP11-542C10.1	Putative_novel_transcript	chr1	-	NonCoding	5086459	5090899	4.59	4.25	5.1	4.83	4.9	4.69	4.85	4.86	4.67	4.43	4.66	4.8	4.52	4.75	4.59	4.91	4.58	4.7	4.81	4.61	5.07	4.59	4.52	4.8	4.71	5.01	5.07	4.69	5.45	4.58	4.93	4.88	4.73	4.83	4.8	4.91	4.6	4.73
TC0100012695.hg.1	0.414758	0.00686157	0.94418	0.891475	DNAJC11	Zhang2013_ALT_ACCEPTOR,_ALT_DONOR,_coding,_INTERNAL,_intronic_best_transcript_NM_018198	chr1	-	NonCoding	6653432	6653631	5.45	5.54	6.25	4.96	4.88	5.28	4.82	5.5	5.25	4.6	6.49	6.62	5.42	6.53	5.93	6.04	5.41	6.07	5.42	4.52	5.1	5.4	5.78	5.6	6.63	5.01	4.44	5.42	5.53	6.64	5.7	5.37	5.81	5.59	5.63	5.61	4.83	5.95
TC0100012770.hg.1	0.348017	-0.106396	0.99639	0.992792	RPL7P7	ribosomal_protein_L7_pseudogene_7_	chr1	-	Pseudogene	8786211	8786913	5.54	6.72	6.03	6.45	5.84	6.2	6.5	6.85	5.97	5.66	6.66	6.16	6.11	6.37	6.74	6.13	6.02	7.03	6.39	5.91	5.96	5.9	6.43	5.38	5.97	6.53	6.5	6.43	5.84	5.88	6.29	7.23	6.03	5.64	6.76	5.85	6.97	6.47
TC0100012787.hg.1	0.418613	0.0134038	0.940856	0.88521	SLC2A5	solute_carrier_family_2_(facilitated_glucose/fructose_transporter),_member_5	chr1	-	Multiple_Complex	9035107	9088478	5.45	6.23	5.91	6.22	5.5	5.27	5.19	5.96	6.08	5.49	5.73	5.51	5.79	6.55	5.78	5.28	5.88	5.99	5.31	5.81	5.87	5.82	5.67	5.9	5.73	5.83	5.42	6.2	5.63	6.06	5.63	6.31	5.31	6.07	5.51	5.25	4.74	5.99
TC0100012884.hg.1	0.387607	-0.0392126	0.965776	0.932724	FBXO2	F-box_protein_2	chr1	-	Multiple_Complex	11648361	11655785	5.4	6	5.81	5.76	5.71	6.11	5.63	5.66	5.8	5.68	6.15	6.19	5.85	5.89	5.9	5.83	5.94	5.77	5.64	5.84	6.02	5.92	5.81	5.94	6.09	5.98	5.89	5.5	6.04	5.82	6.04	5.76	6.75	5.74	6.07	5.93	6.04	5.92
TC0100013002.hg.1	0.404268	-0.0109391	0.951909	0.906131	RP4-680D5.8	novel_transcript,_antisense_to_DNAJC16	chr1	-	NonCoding	15565611	15565956	4.26	4.18	4.32	5.03	4.47	4.07	5.33	5.01	4.54	4.16	4.31	6.06	4.46	4.54	4.68	5.64	5	4.15	3.35	4.44	4.35	5.8	5.05	4.43	5.69	3.98	4.32	4.68	4.83	4.71	3.53	3.76	4.81	4.5	4.34	5.8	4.42	4.56
TC0100013003.hg.1	0.414924	0.00714327	0.94343	0.89006	AGMAT	agmatinase	chr1	-	Coding	15571699	15585110	4.62	4.62	4.79	4.84	4.43	4.78	4.22	5.11	4.35	4.53	4.53	4.4	4.88	4.73	4.51	4.68	4.43	4.74	4.53	4.1	4.42	4.44	4.43	4.88	4.52	4.67	4.24	5.05	4.13	4.53	4.59	4.02	4.3	4.79	4.15	4.73	4.67	4.43
TC0100013010.hg.1	0.436296	0.0434112	0.92635	0.858123	RP11-169K16.4	putative_novel_transcript	chr1	-	NonCoding	15740051	15749896	8.35	8.35	8.31	7.74	8.04	7.88	8.27	7.61	7.74	8.39	7.73	7.15	8.09	8.81	8.09	7.63	8.1	8.15	7.82	7.71	7.63	7.7	7.72	7.71	7.63	7.81	8.9	8.15	7.92	8.18	7.49	7.78	8.41	7.94	7.89	8.1	7.86	8.46
TC0100013024.hg.1	0.398768	-0.0202724	0.954636	0.91133	FAM131C	family_with_sequence_similarity_131,_member_C	chr1	-	Multiple_Complex	16057769	16073632	4.78	4.89	5.05	4.54	5.01	5.05	4.65	4.9	4.51	4.82	4.2	4.86	4.74	4.95	4.66	4.54	4.33	4.52	4.5	4.95	4.54	4.28	4.52	5.02	4.33	4.93	4.54	4.47	4.84	4.42	4.32	4.51	4.45	4.35	4.67	4.73	4.6	4.33
TC0100013045.hg.1	0.412532	0.00308544	0.945241	0.89348	CROCCP3	ciliary_rootlet_coiled-coil,_rootletin_pseudogene_3	chr1	-	Multiple_Complex	16467436	16499257	5.29	5.19	5.53	5.6	5.34	5.62	5.49	5.37	5.28	5.25	5.25	5.25	5.42	5.54	5.44	5.4	5.26	5.54	5.29	5.25	5.14	5.07	5.32	5.15	5.38	5.23	5.13	5.21	5.02	5.43	5.19	5.19	5.46	5.06	5.19	5.21	5.39	5.36
TC0100013063.hg.1	0.340715	-0.118786	1.00129	1.00258	MIR3675	microRNA_3675	chr1	-	Precursor_microRNA	16858949	16859021	4.87	4.11	5.34	4.31	4.83	5.25	5.11	5.33	4.17	5.78	4.72	4.62	5.32	4.61	4.89	4.77	4.25	4.39	5.11	5.15	4.62	5.16	5.17	4.16	4.63	4.81	4.49	4.92	4.8	4.37	5.15	4.54	5.41	5.22	4.18	4.65	5.2	4.26
TC0100013066.hg.1	0.42182	0.0188465	0.938014	0.87987	RP11-108M9.4	putative_novel_transcript	chr1	-	NonCoding	16888538	16894292	4.46	4.09	4.11	3.98	4.75	5.47	5.49	6.31	4.08	4.99	5.36	4.99	4.56	4.34	4.93	5.16	5.25	4.74	4.28	4.94	3.99	4.4	4.76	4.71	4.72	3.96	4.49	4.65	4.13	4.61	5.27	4.71	4.09	4.67	5.36	4.99	5.09	4.79
TC0100013260.hg.1	0.430116	0.0329233	0.931701	0.868066	RP11-69E9.1	putative_novel_transcript	chr1	-	NonCoding	22835713	22836849	7.12	6.53	6.79	6.48	6.61	6.76	6.72	6.92	6.21	6.78	6.46	6.66	6.88	6.81	6.16	6.63	6.9	6.21	6.35	6.73	6.16	6.59	6.62	6.38	6.66	6.15	6.05	6.42	6.65	7.19	6.51	6.57	6.41	6.59	6.49	6.09	5.77	6.62
TC0100013277.hg.1	0.353385	-0.0972865	0.992031	0.984125	RP5-1057J7.7	novel_transcript	chr1	-	NonCoding	23378380	23379029	5.39	5.35	5.47	6.07	5.59	5.43	5.52	6.11	5.26	5.57	6.12	5.81	5.84	5.75	5.75	6.22	5.87	5.32	5.14	6.03	5.34	5.74	5.11	5.74	5.53	5.32	5.26	5.71	5.77	5.82	6.11	5.76	5.32	5.17	5.84	5.76	5.85	5.53
TC0100013400.hg.1	0.416751	0.0102439	0.939815	0.883252	snoU13	Small_nucleolar_RNA_U13_	chr1	-	Small_RNA	26642286	26642389	4.72	4.52	4.68	4.53	5.19	4.78	4.92	5.17	5.18	4.84	5.15	4.93	4.53	5.24	4.47	4.49	4.74	5.14	5.12	4.57	5.29	4.67	5.02	5.2	5.12	5.62	4.82	4.86	5.62	4.87	4.86	4.95	4.58	5.23	4.93	5.03	5	4.93
TC0100013490.hg.1	0.42286	0.020611	0.936783	0.877562	RP1-212P9.3	putative_novel_transcript	chr1	-	NonCoding	28870483	28877336	4.66	4.63	4.87	4.64	4.43	4.65	4.72	4.77	4.54	4.94	4.41	4.65	4.52	4.83	4.67	4.58	4.13	4.4	4.86	5.29	4.49	4.44	4.42	4.94	4.6	4.65	4.94	4.97	4.75	4.99	4.59	4.77	4.74	4.77	4.08	5.26	4.15	4.68
TC0100013529.hg.1	0.40961	-0.00187392	0.943328	0.889868	RP4-591L5.1	putative_novel_transcript	chr1	-	NonCoding	30409560	30411638	4.37	4.66	4.76	4.08	4.46	4.85	4.7	4.51	4.33	5.36	4.27	4.08	4.59	5.35	4.65	4.35	4.4	4.85	4.27	5	4.94	4.65	4.39	5.12	4.53	4.41	4.63	4.69	4.95	4.98	4.87	4.71	4.58	4.61	4.13	4.18	4.61	4.3
TC0100013581.hg.1	0.324426	-0.146428	1.01421	1.02863	SPOCD1	SPOC_domain_containing_1	chr1	-	Multiple_Complex	31790422	31816051	4.77	5.42	4.74	4.73	4.41	4.5	4.29	5.23	4.52	5.16	5.11	4.87	4.76	4.54	5.32	4.65	5.37	4.66	5.5	4.83	5.16	4.14	4.62	4.4	4.16	4.1	4.73	4.08	4.4	4.79	4.62	4.88	4.66	4.25	4.47	4.69	4.41	4.7
TC0100013672.hg.1	0.394359	-0.0277538	0.960483	0.922528	RP1-34M23.5	novel_transcript,_antisense_to_GJB4_and_GJB3	chr1	-	NonCoding	34761426	34788097	5.09	5.05	5.1	5.56	4.97	4.98	5.36	5.53	5.15	5.28	5.16	5.13	5.14	5.8	5.35	5.54	5.65	4.96	5.42	4.95	5.12	5.13	5.26	5.1	4.85	6.09	5.4	5.56	5.31	5.11	4.99	5.21	5.03	5.75	5.33	5.71	6.11	5.5
TC0100013699.hg.1	0.425414	0.0249453	0.935322	0.874827	C1orf216	chromosome_1_open_reading_frame_216	chr1	-	Multiple_Complex	35713875	35719472	4.66	4.87	4.8	5.25	5.03	4.75	4.44	4.96	5.59	5.02	5.41	5.76	5.28	5.44	4.88	5.01	5.22	5.03	5.04	4.45	4.75	5.03	4.99	4.58	5.1	5.12	5.57	4.86	4.92	5.01	5.09	4.75	5.22	4.91	4.85	4.81	4.3	4.8
TC0100013711.hg.1	0.346191	-0.109494	0.997986	0.995975	UBE2V2P4	ubiquitin_conjugating_enzyme_E2_variant_2_pseudogene_4_	chr1	-	Multiple_Complex	36241898	36242156	5.5	5.02	5.53	5.94	5.89	5.77	5.04	5.51	5.34	5.88	5.86	6.37	5.14	5.34	5.75	5.52	5.2	5.76	5.48	4.72	6.56	5.93	6.33	5.09	5.9	6.07	5.01	6.43	6.12	5.18	5.69	5.82	6.57	4.45	6.2	5.39	5.48	5.33
TC0100013739.hg.1	0.438534	0.0472094	0.924577	0.854843	RNA5SP43	5S_ribosomal_pseudogene_43_	chr1	-	Ribosomal	37264677	37264786	5.55	5.33	5.48	5.54	5.96	5.97	5.34	5.2	5.59	7.13	5.67	5.33	5.21	5.76	5.62	5.68	5.28	5.34	5.17	5.6	6	4.6	5.46	5.9	5.46	5.68	5.58	5.82	5.81	5.9	5.62	5.28	5.44	5.49	5.44	5.73	6.15	6.47
TC0100013867.hg.1	0.367448	-0.0734213	0.981206	0.962766	RP11-399E6.4	putative_novel_transcript	chr1	-	NonCoding	41375004	41375669	5.23	4.84	5.3	5.16	4.77	5.27	4.42	4.77	5.71	5.04	4.78	5.35	5.4	5.45	5	4.67	4.56	4.93	4.22	4.27	5.65	5	4.81	5.89	4.39	5.32	4.64	5.06	5.42	5.1	4.78	4.5	5.36	5.04	5.27	5.47	5.35	4.36
TC0100013927.hg.1	0.266419	-0.244865	1.05517	1.11338	SZT2-AS1	SZT2_antisense_RNA_1_	chr1	-	NonCoding	43447776	43448644	5.55	5.83	5.83	5.19	5.54	5.47	6.59	5.49	5.9	5.56	5.97	5.97	5.35	6.55	5.74	5.79	5.35	5.91	5.7	5.73	5.61	5.85	5.44	5.09	5.06	4.95	5.44	5.5	5.49	5.63	5.07	4.85	5.75	5.84	5.97	5.14	5.64	6.11
TC0100014013.hg.1	0.270175	-0.238491	1.05412	1.11117	CCDC163P	coiled-coil_domain_containing_163,_pseudogene	chr1	-	Multiple_Complex	45493866	45500079	5.96	6.79	6.65	5.58	5.96	5.87	6.22	6.06	5.59	5.83	7.08	6.26	5.64	6.49	5.48	5.91	6.02	5.89	5.89	6.2	6.48	5.58	5.87	5.55	5.93	5.77	6.54	5.43	5.74	5.89	6.38	6.04	6.5	5.8	5.72	5.41	5.96	5.99
TC0100014063.hg.1	0.355851	-0.0931021	0.990398	0.980888	NENFP1	neudesin_neurotrophic_factor_pseudogene_1_	chr1	-	Multiple_Complex	46665910	46666375	5.11	5.19	4.45	5.05	4.54	5.16	5.3	4.82	5.02	4.92	4.74	6.08	4.96	4.75	5.14	4.5	4.91	4.97	5.02	4.7	4.6	4.59	4.73	4.79	4.92	4.36	4.86	4.93	4.64	5.79	5.21	4.55	5.01	4.83	4.87	4.59	4.89	5.23
TC0100014072.hg.1	0.416101	0.00914154	0.942971	0.889195	CYP4A43P	cytochrome_P450_family_4_subfamily_A_member_43,_pseudogene_	chr1	-	Multiple_Complex	46994382	46994502	5.62	5.24	4.9	5.33	5.38	6	5.36	4.9	5.44	5.24	6.86	5.16	5.33	5.61	6.08	5.74	5.26	5.43	5	5.62	5.07	5.01	5.34	5.76	4.8	5.79	5.31	5.7	5.82	5.11	4.81	5.05	5.07	6.19	5.55	5.86	5.57	4.75
TC0100014149.hg.1	0.294003	-0.198055	1.03664	1.07463	HMGB1P45	high_mobility_group_box_1_pseudogene_45_	chr1	-	Multiple_Complex	50398825	50399773	5.15	5.64	5.27	4.68	5.24	6.37	5.35	5.19	5.39	5.1	5.9	5.11	5.46	5.55	5.05	5.65	5.34	5.24	5.41	5.28	5.07	4.78	5.07	4.44	4.61	5.14	4.86	5.36	5.48	5.26	4.79	5.37	5.3	5.74	4.98	4.3	5.13	5.43
TC0100014268.hg.1	0.441119	0.0515958	0.922372	0.85077	RP5-866L20.1	novel_transcript	chr1	-	NonCoding	54516412	54517259	5.38	5.32	5	5.34	5.48	5.17	4.98	5.48	5.35	6.32	5.74	5.66	5.29	5.82	4.89	5.77	5.66	5.48	5.31	5.22	4.8	5.52	5.93	5.48	5.95	5.54	5.04	5.44	5.19	4.97	5.32	5.67	5.63	5.25	5.53	5.95	5.86	5.23
TC0100014361.hg.1	0.405533	-0.00879168	0.951606	0.905553	MIR4711	microRNA_4711	chr1	-	Precursor_microRNA	59733227	59733296	5.46	5.37	4.73	4.88	5.26	5.14	5.62	4.87	4.94	4.86	5.45	4.79	6.2	5.71	5.37	5.35	5.63	5.42	5.18	5.15	4.4	4.85	4.43	5.7	4.98	5.34	6.11	5.65	4.76	4.72	5.47	4.76	5.38	5.73	5.04	5.98	4.95	4.94
TC0100014377.hg.1	0.427921	0.0291988	0.933081	0.870639	NFIA-AS2	NFIA_antisense_RNA_2	chr1	-	NonCoding	60940239	60970776	5.29	5.34	5.06	4.89	4.96	5.28	4.09	4.89	4.97	4.25	5.27	4.52	5.03	4.63	4.51	4.97	4.62	4.63	4.24	4.67	4.68	4.34	4.05	4.53	4.31	4.32	4.36	5.53	4.66	5.01	4.52	4.45	4.64	3.95	4.5	4.62	4.69	4.53
TC0100014431.hg.1	0.410399	-0.000534982	0.947549	0.897848	DLEU2_6	Deleted_in_lymphocytic_leukemia_2_conserved_region_6_	chr1	-	NonCoding	63548977	63549112	4.29	4.08	4.49	4.44	4.2	5.04	4.4	4.67	4.48	4.67	4.45	5.31	4.36	5.09	4.13	5.35	4.63	4.75	4.03	4.5	4.95	4.27	4.61	5.93	4.59	4.6	4.57	5.05	4.49	5.06	5.39	4.78	5.23	4.17	4.48	4.66	4.18	4.84
TC0100014441.hg.1	0.398819	-0.0201857	0.956853	0.915568	CFL1P3	cofilin_1_(non-muscle)_pseudogene_3_	chr1	-	Pseudogene	63843196	63843685	8.81	8.42	8.38	8.6	8.54	8.58	8.76	10.13	8.52	8.38	8.42	8.99	8.91	8.53	9.63	8.69	8.65	8.74	8.54	8.74	8.14	8.86	9.12	8.36	8.45	8.45	8.79	8.83	8.47	8.91	8.86	8.46	9.1	8.49	9.38	8.54	8.72	8.47
TC0100014453.hg.1	0.347017	-0.108092	0.995283	0.990589	RNU7-62P	RNA,_U7_small_nuclear_62_pseudogene_	chr1	-	Small_RNA	64384398	64384459	6.14	7.53	6.82	6.18	7.27	7.46	6.55	6.79	6.45	6.39	6.3	6.99	6.68	6.7	6.78	7.1	6.48	6.13	6.58	5.96	6.64	6.99	6.33	6.49	6.81	5.91	6.93	7.03	7.47	7.53	6.66	6.23	6.49	6.96	6.63	6.86	6.24	5.74
TC0100014472.hg.1	0.437265	0.0450559	0.925899	0.857289	RP4-535B20.1	putative_novel_transcript	chr1	-	NonCoding	65066627	65067737	6.08	7.22	6.01	6.21	6.25	6.92	6.11	6.41	5.76	5.75	6.32	6.24	6.03	6.74	6.15	5.81	6.7	5.86	5.72	6.41	6.45	6.43	6.38	5.82	6.05	6.18	5.92	6.37	6.28	5.9	6.3	6.21	6.17	6.87	6.36	6.76	6.4	6.49
TC0100014502.hg.1	0.438373	0.0469357	0.924743	0.855149	WDR78	WD_repeat_domain_78	chr1	-	Multiple_Complex	66812885	66924887	5.56	5.65	5.91	5.72	5.33	5.8	5.52	5.35	5.88	5.67	6.17	5.78	5.21	6.3	5.89	5.67	6.42	5.85	5.62	6.56	5.78	5.28	5.83	5.88	6.17	5.43	4.93	5.19	6.05	5.01	5.7	6.12	5.58	5.95	5.54	5.21	5.38	5.91
TC0100014540.hg.1	0.322545	-0.14962	1.01556	1.03136	TCEB1P18	transcription_elongation_factor_B_(SIII),_polypeptide_1_pseudogene_18_	chr1	-	Multiple_Complex	68375327	68375663	4.8	4.26	5.46	4.75	4.84	4.45	4.77	5.37	4.63	4.67	4.15	4.37	5.3	3.78	4.56	4.41	4.86	4.45	4.31	4.57	4.84	4.11	4.93	4.2	4.26	4.26	4.44	4.27	4.74	4.37	4.21	4.71	4.61	5.26	5.03	4.99	4.92	4.72
TC0100014543.hg.1	0.427207	0.0279877	0.933823	0.872026	DEPDC1	DEP_domain_containing_1	chr1	-	Multiple_Complex	68474152	68497221	6.09	6.77	7.34	6.72	7.96	7.51	7.17	7.78	7.62	6.54	7.41	7.55	8.44	7.18	8.06	7.01	7.89	6.91	9.61	6.8	6.11	7.97	8.84	6.91	7.07	7.79	7.61	7.56	7.63	7.56	6.47	8.8	7.35	7.88	7.85	7.15	7.2	6.28
TC0100014568.hg.1	0.359832	-0.0863452	0.987519	0.975193	AL158839.1	Uncharacterized_protein__	chr1	-	Coding	70363780	70366135	6.84	4.98	4.08	5.28	3.06	4.62	4.37	4.26	4.15	8.16	5.32	5.52	4.17	4.75	5.9	5.78	4.22	4.41	4.26	3.88	4.16	3.7	4.92	3.61	6.56	4.28	4.12	5.16	4.89	4.41	4.63	4.35	4.94	4.41	4.46	6.46	4.82	3.27
TC0100014591.hg.1	0.41245	0.00294578	0.945884	0.894697	RP4-660H19.1	putative_novel_transcript	chr1	-	NonCoding	72748921	72899140	5.88	5.95	5.67	5.4	6.31	5.84	5.26	5.77	6.03	6.42	6.33	5.79	5.55	6.5	5.22	6.03	5.42	5.48	5.23	5.54	5.66	5.16	5.55	5.77	5.65	5.72	5.12	5.37	5.16	5.24	5.7	5.64	5.95	5.74	6.28	5.05	5.64	4.93
TC0100014608.hg.1	0.256493	-0.261708	1.06411	1.13233	LRRC53	leucine_rich_repeat_containing_53	chr1	-	Coding	74469878	74512614	5.4	5.13	5.08	4.63	4.27	4.94	4.65	4.86	4.74	5.51	5.27	4.73	5.08	5.7	5	4.9	5.37	5.54	4.37	4.86	4.7	4.77	4.88	4.8	4.61	4.68	4.67	5.43	4.9	4.87	4.36	4.28	5.01	4.89	4.19	4.38	4.67	4.87
TC0100014622.hg.1	0.396156	-0.0247051	0.95871	0.919125	RP4-682C21.5	novel_transcript	chr1	-	Multiple_Complex	75638167	75724011	6.1	5.72	6.08	6.07	5.8	5.95	6.78	5.88	5.6	5.85	5.39	6.11	6.34	6.16	5.48	6.51	5.51	5.44	5.33	5.94	5.81	6.45	6.24	5.53	5.85	5.47	6.5	6.31	6.2	5.75	6.11	6.27	5.9	6.09	6.07	5.87	5.53	5.9
TC0100014798.hg.1	0.43568	0.0423662	0.926594	0.858577	CDCA4P2	cell_division_cycle_associated_4_pseudogene_2_	chr1	-	Pseudogene	86552625	86553342	4.45	4.46	4.67	4.53	4.69	4.3	4.51	4.59	4.57	4.62	4.54	5.01	4.55	4.94	4.43	4.51	4.55	4.68	4.06	4.6	4.35	4.52	4.59	4.61	4.67	4.55	4.83	4.58	4.56	4.23	4.57	4.32	5.24	4.79	4.38	4.5	4.74	4.35
TC0100014802.hg.1	0.362223	-0.082288	0.984926	0.970078	RP4-612B15.3	novel_transcript_antisense_to_SH3GLB1	chr1	-	NonCoding	86703502	86704462	4.79	5.4	4.69	5.11	5.56	5.19	5.75	5.08	4.85	5.82	5.09	5.02	5.29	5.06	5.5	5.22	4.63	4.78	4.95	4.85	5.12	4.92	4.78	5.26	4.91	4.8	4.81	4.9	5.17	4.65	4.99	4.93	4.66	5.33	4.8	4.75	4.92	4.86
TC0100014823.hg.1	0.289817	-0.205159	1.03943	1.08042	LINC01364	long_intergenic_non-protein_coding_RNA_1364	chr1	-	NonCoding	87352849	87371699	4.62	4	4.9	4.89	4.58	4.98	4.17	4.68	4.49	4.69	4.98	4.25	4.89	4.25	4.7	4.61	4.48	4.33	4.62	5.06	4.8	4.66	5.15	4.6	4.59	4.42	5.15	4.78	4.78	4.06	4.42	4.43	4.3	4.59	4.34	4.76	4.6	4.41
TC0100014849.hg.1	0.383544	-0.0461065	0.969005	0.93897	GBP3	guanylate_binding_protein_3	chr1	-	Multiple_Complex	89006666	89022894	11.45	10.71	10.7	11.85	12.17	11.11	12.18	11.14	10.73	12.13	10.8	11.92	9.2	11.7	12.03	10.87	11.96	12.18	11.14	11.77	11.62	8.81	10	9.79	11.74	10.53	7.97	11.37	11.57	11.7	10.22	11.1	12.14	12.55	12.31	11.21	11.26	11.09
TC0100014857.hg.1	0.391346	-0.0328677	0.962862	0.927103	GBP5	guanylate_binding_protein_5	chr1	-	Multiple_Complex	89258950	89272861	5.2	5.52	4.96	5.73	5.03	6.46	5.01	5.59	5.71	5.71	5.08	5.69	5.84	6.11	5.97	6.08	5.65	5.04	5.1	5.72	5.49	5.32	5.2	5.38	5.14	5.43	5.24	5.18	5.54	5.68	5.07	4.74	5.41	5.08	5.15	5.39	4.92	5.38
TC0100014919.hg.1	0.425374	0.0248763	0.935472	0.875107	GAPDHP46	glyceraldehyde_3_phosphate_dehydrogenase_pseudogene_46_	chr1	-	Pseudogene	92114803	92115796	4.96	5.69	4.32	4.63	4.57	5.24	4.29	4.79	4.51	4.66	4.28	4.69	4.9	5.05	4.89	4.7	5.44	4.56	4.31	4.2	4.84	4.59	4.06	4.36	4.05	4.35	4.62	4.5	4.41	4.69	4.7	4.25	4.58	4.76	4.78	4.35	4.37	4.44
TC0100015016.hg.1	0.407949	-0.00469284	0.947422	0.897609	NDUFS5P2	NADH:ubiquinone_oxidoreductase_subunit_S5_pseudogene_2_	chr1	-	Multiple_Complex	96584417	96584734	5.72	5.74	5.3	5.57	6.43	6.04	5.43	5.89	5.37	6.13	5.51	6.16	5.72	5.53	5.93	5.64	5.59	5.6	5.62	5.25	5.68	5.68	5.18	5.44	5.1	5.63	5.46	5.74	5.8	5.54	5.08	5.23	5.51	6.15	6.02	5.65	5.14	5.47
TC0100015089.hg.1	0.440923	0.0512627	0.922707	0.851389	PPIAP7	peptidylprolyl_isomerase_A_(cyclophilin_A)_pseudogene_7_	chr1	-	Pseudogene	101270875	101271363	5.16	4.97	4.99	5	5.31	4.52	4.35	5.7	5.3	5.34	4.59	4.49	5.64	5.06	5.5	4.6	4.89	4.85	4.82	5.19	4.81	5.82	5.37	5.12	5.45	4.77	5.34	5.66	5.38	5.04	4.97	5.13	4.86	5.32	5.19	4.99	5.47	5.34
TC0100015174.hg.1	0.433429	0.0385456	0.928602	0.862302	RP11-293A10.3	novel_transcript,_antisense_to_FNDC7	chr1	-	NonCoding	108734256	108736272	5.31	5.27	5.26	4.79	5.31	5.3	5.32	5.06	5.04	5.14	6.27	4.99	4.89	5.46	5.06	5.37	5.07	5.04	5.43	5.03	4.89	5.42	4.92	5.05	4.92	4.98	5.04	5.12	5.23	5.06	5.68	5.15	5.27	4.5	5	5.08	5.32	5.32
TC0100015212.hg.1	0.31317	-0.16553	1.0228	1.04611	EPS8L3	EPS8-like_3	chr1	-	Multiple_Complex	109750080	109764027	4.32	4.76	4.64	4.4	4.94	5.24	4.95	4.97	4.25	4.35	5.2	4.83	4.79	5.07	5.04	4.47	4.99	4.63	4.83	4.94	4.75	4.53	4.44	5.41	4.58	4.65	4.95	4.91	4.85	5	4.61	4.43	4.78	4.41	4.83	4.84	4.75	4.73
TC0100015244.hg.1	0.369966	-0.0691492	0.97922	0.958872	KCNA2	potassium_channel,_voltage_gated_shaker_related_subfamily_A,_member_2	chr1	-	Multiple_Complex	110593580	110631474	5.44	5.28	5.53	5.04	4.81	5.89	5.06	4.74	5.02	5.09	5.47	5.52	5.19	5.54	4.98	5.18	5.39	5.17	4.88	5.2	5.04	4.88	5.65	4.77	5.22	4.95	5.09	5.19	4.74	5.2	4.82	4.93	5.55	4.68	5.09	4.6	4.92	4.68
TC0100015258.hg.1	0.433779	0.0391399	0.928752	0.86258	DRAM2	DNA-damage_regulated_autophagy_modulator_2	chr1	-	Multiple_Complex	111117332	111140216	11.79	11.04	11.3	11.46	11.14	11.77	11.44	10.48	11.35	10.47	12.26	11.15	10.99	11.61	12.13	11.11	11.39	12.17	11.36	11.33	11.2	11.33	11.8	11.4	11.97	11.26	12.18	11.71	11.38	10.9	11.93	11.45	11.76	11.67	12.29	10.96	10.98	12.19
TC0100015287.hg.1	0.416672	0.0101101	0.94195	0.887269	FAM212B	family_with_sequence_similarity_212,_member_B	chr1	-	Multiple_Complex	111745299	111755537	5.83	5.04	5.71	5.19	5.23	5.53	5.15	5.34	5.16	4.97	5.13	5.12	4.7	5.67	4.96	4.98	5.71	5.15	4.77	4.92	5.37	4.68	5.07	5.17	5.01	5.11	5.1	4.99	5.29	4.78	4.71	5.01	5	5.33	4.85	4.98	5.18	5.11
TC0100015290.hg.1	0.43148	0.0352388	0.930306	0.86547	KCND3-IT1	KCND3_intronic_transcript_1	chr1	-	NonCoding	111853762	111856905	4.19	4.85	4.9	4.4	4.84	4.55	4.88	4.37	4.74	4.58	4.65	4.89	4.21	4.57	4.8	4.73	4.25	4.43	4.63	4.47	5.03	4.69	4.5	4.67	4.36	4.96	4.11	4.37	4.38	4.61	4.92	4.2	4.55	4.37	4.46	5.07	4.88	4.65
TC0100015295.hg.1	0.344451	-0.112447	0.998252	0.996506	RP5-965F6.2	novel_transcript	chr1	-	NonCoding	112177234	112360528	4.46	5.04	4.97	4.95	4.83	4.81	4.56	4.5	4.47	4.51	4.91	4.85	4.57	4.69	4.58	5.12	4.65	4.69	4.85	4.67	4.63	4.99	4.51	5.17	4.67	4.76	5.04	4.75	4.39	4.81	5	4.65	4.83	5.13	5.01	4.84	4.92	4.23
TC0100015364.hg.1	0.386006	-0.041929	0.964885	0.931002	TSPAN2	tetraspanin_2	chr1	-	Multiple_Complex	115048011	115089500	5.02	4.9	4.74	4.59	4.62	5.04	3.92	4.99	4.56	5.55	5.03	4.01	4.95	4.96	4.39	4.46	5.21	4.86	4.14	4.61	4.6	4.41	4.55	4.31	3.99	4.35	4.05	5.36	4.95	4.08	5.57	5.08	4.46	5.84	4.05	4.26	4.6	4.35
TC0100015380.hg.1	0.433275	0.0382842	0.928958	0.862964	HNRNPA1P43	heterogeneous_nuclear_ribonucleoprotein_A1_pseudogene_43_	chr1	-	Pseudogene	115856910	115857819	8.39	8.08	8.48	8.44	8.31	7.96	7.94	7.7	8.13	7.64	8.16	8.07	8.74	8.47	8.41	7.85	8.34	7.9	7.93	8.09	7.74	7.62	8.08	7.89	8.13	7.57	7.69	7.84	7.65	7.84	7.82	8.11	8.12	8.14	7.99	8.13	8.38	8.27
TC0100015396.hg.1	0.405346	-0.00910965	0.951054	0.904503	RP5-1086K13.1	novel_transcript	chr1	-	NonCoding	116493016	116499212	5.13	5.39	5.34	4.92	4.87	5.26	5.03	5.42	5.04	5.24	5.39	5.46	5.1	4.96	5.29	5.16	5.07	5.6	5.17	5.12	5.26	5.16	5.43	5.1	5.29	5.65	5.28	4.83	5.04	5.15	5.23	4.98	5.28	5.09	4.82	5.42	5.29	4.91
TC0100015436.hg.1	0.319556	-0.154693	1.01783	1.03598	SPAG17	sperm_associated_antigen_17	chr1	-	Multiple_Complex	117953665	118185225	4.56	5.72	4.68	5.02	4.41	4.59	4.91	4.9	4.79	5.67	4.49	5.25	5.46	4.95	5.46	4.65	4.74	4.98	4.69	4.65	5.23	4.64	5.26	4.85	4.53	4.82	4.38	4.89	4.74	4.49	4.67	4.74	4.56	4.89	4.73	4.62	4.97	4.86
TC0100015499.hg.1	0.33633	-0.126228	1.00363	1.00728	LOC100996720	uncharacterized_LOC100996720	chr1	-	Coding	120913151	120914238	5.23	5.68	5	4.68	5.3	5.12	5.25	5.03	4.64	4.68	5.06	5.06	5.21	5.12	4.88	4.92	5.17	4.92	5.15	4.77	4.55	4.65	4.88	4.59	4.99	5.04	4.59	4.83	5.05	4.83	5.06	4.62	4.9	4.74	4.86	4.85	5.31	5.06
TC0100015502.hg.1	0.430973	0.0343787	0.930949	0.866665	U1	U1_spliceosomal_RNA_	chr1	-	Small_RNA	121008362	121008507	5.68	6.08	5.42	6	5.59	7.47	6.19	6.19	5.68	7.42	6.09	6.38	6.25	6.08	5.72	6.1	5.88	5.65	6	6.32	5.52	5.11	5.79	5.98	5.86	5.61	5.75	5.99	5.67	5.73	6.2	5.95	5.91	5.86	5.88	6.15	5.31	6.11
TC0100015504.hg.1	0.440629	0.0507648	0.923116	0.852143	RP11-439A17.10	novel_transcript,_antisense_to_FCGR1B	chr1	-	NonCoding	121087528	121116676	4.18	4.57	4.89	5.04	4.75	5.04	5.55	4.52	5.15	5.38	5.23	5.27	4.9	4.79	5.85	5.64	5.43	4.93	4.93	5.12	4.97	5.34	5.02	5.33	4.62	5.13	4.98	5.63	4.75	5.09	5.41	5.54	4.92	6.21	5.12	5.16	4.58	4.69
TC0100015506.hg.1	0.318176	-0.157035	1.0188	1.03796	HIST2H2BA	histone_cluster_2,_H2ba_(pseudogene)	chr1	-	Multiple_Complex	121108210	121117257	8.31	8.25	7.75	7.93	8.34	8.06	7.72	8.49	8.24	8.8	8.25	8.5	8.33	8.38	9.16	8.4	8.19	8.13	8.24	8.04	8.01	8.31	8.27	7.21	8.52	8.1	7.32	8.32	7.68	8.14	8.22	9.02	8.52	7.88	9	7.2	7.96	8.19
TC0100015538.hg.1	0.430973	0.0343787	0.930949	0.866665	RNU1-143P	RNA,_U1_small_nuclear_143,_pseudogene_	chr1	-	Small_RNA	143791542	143791687	5.68	6.08	5.42	6	5.59	7.47	6.19	6.19	5.68	7.42	6.09	6.38	6.25	6.08	5.72	6.1	5.88	5.65	6	6.32	5.52	5.11	5.79	5.98	5.86	5.61	5.75	5.99	5.67	5.73	6.2	5.95	5.91	5.86	5.88	6.15	5.31	6.11
TC0100015556.hg.1	0.254648	-0.264841	1.06538	1.13504	LOC645166	Homo_sapiens_lymphocyte-specific_protein_1_pseudogene_(LOC645166),_transcript_variant_1,_non-coding_RNA.	chr1	-	NonCoding	144225570	144250297	6.41	5.85	6.28	6.23	6.05	5.66	6.34	6.01	6.12	6.15	5.67	6.07	6.45	6	6.23	6.42	5.48	6.61	5.89	5.85	5.98	6.66	5.86	6.15	5.89	6.18	5.63	5.74	6.44	6	6.48	6.31	6.6	5.78	5.57	5.68	6.04	6.51
TC0100015647.hg.1	0.406609	-0.00696588	0.950761	0.903947	RP11-495P10.6	novel_transcript	chr1	-	NonCoding	148271884	148280749	5.28	6.11	5.05	4.91	4.49	8.85	7.03	4.47	5.24	5.97	5.21	5.45	4.91	8.17	4.55	4.8	4.43	4.55	4.3	7.25	6.6	4.78	6.57	4.77	5.37	4.9	4.98	4.87	4.86	4.51	4.32	5.59	4.87	4.74	5.17	4.86	6.49	5.04
TC0100015651.hg.1	0.359093	-0.0875992	0.988093	0.976327	MIR5087	microRNA_5087	chr1	-	Multiple_Complex	148334479	148334554	6.47	5.19	6.31	6.44	6.16	6.81	6.32	6.45	6.05	6.13	6.24	6.49	7.64	7	6.46	6.19	5.94	4.91	5.42	7.44	7.04	6.93	6.35	6.38	6.93	6.37	5.49	7.15	6.14	6.73	6.87	6.05	6.32	5.93	7.84	6.8	6.39	5.52
TC0100015682.hg.1	0.437573	0.0455791	0.92545	0.856458	RNU1-59P	RNA,_U1_small_nuclear_59,_pseudogene_	chr1	-	Multiple_Complex	149151705	149162944	7.39	7.58	7.02	8.48	7.91	7.87	7.25	7.8	7.82	8.16	7.48	7.21	8.02	7.2	6.96	7.49	8.64	7.27	7.85	8.28	7.65	7.77	7.75	7.57	7.76	7.25	7.34	8.56	7.24	7.36	6.7	7.73	7.36	7.48	8.52	7.18	7.04	7.33
TC0100015693.hg.1	0.430973	0.0343787	0.930949	0.866665	RNU1-68P	RNA,_U1_small_nuclear_68,_pseudogene_	chr1	-	Small_RNA	149700151	149700296	5.68	6.08	5.42	6	5.59	7.47	6.19	6.19	5.68	7.42	6.09	6.38	6.25	6.08	5.72	6.1	5.88	5.65	6	6.32	5.52	5.11	5.79	5.98	5.86	5.61	5.75	5.99	5.67	5.73	6.2	5.95	5.91	5.86	5.88	6.15	5.31	6.11
TC0100015726.hg.1	0.41266	0.00330171	0.945889	0.894707	RP4-790G17.7	novel_transcript,_antisense_to_CA14	chr1	-	NonCoding	150255095	150257286	6.13	6.11	5.43	5.22	5.46	5.69	5.77	4.78	5.75	7.38	6.08	6.19	5.55	5.6	5.82	6.58	5.87	5.27	5.62	5.71	5.46	5.76	5.51	5.51	6.32	5.69	5.57	5.17	4.96	5.02	6.44	6.22	5.5	5.81	6.05	5.16	5	5.12
TC0100015750.hg.1	0.372015	-0.065672	0.978072	0.956624	HORMAD1	HORMA_domain_containing_1	chr1	-	Multiple_Complex	150698059	150720888	5.7	5.78	4.64	4.36	5.32	5.59	5.04	6.24	4.8	4.03	4.65	5.79	5.05	7.25	4.69	4.96	5.12	7.16	4.47	5.63	4.53	5.3	4.63	4.63	5.86	4.04	8.07	3.78	6.83	4.58	3.9	4.9	4.86	4.98	4.3	4.52	7.61	5.53
TC0100015824.hg.1	0.383726	-0.0457976	0.967484	0.936026	LOC100131107	putative_UPF0607_protein_ENSP00000383783	chr1	-	Coding	152079413	152080924	4.29	4.61	4.71	4.88	4.19	4.83	4.82	4.84	4.58	4.34	5	4.7	4.32	4.96	4.33	4.14	4.45	4.48	4.4	4.62	4.4	4.34	4.07	4.49	4.14	4.53	4.68	4.32	4.24	4.21	5.26	4.32	4.45	4.45	4.24	4.74	4.39	4.24
TC0100015943.hg.1	0.426103	0.0261142	0.934427	0.873154	DPM3	dolichyl-phosphate_mannosyltransferase_polypeptide_3	chr1	-	Multiple_Complex	155139891	155140595	4.82	4.52	5.32	4.84	5.18	5.57	4.81	5.23	4.9	5.23	5.07	4.81	4.74	4.92	5.29	4.59	4.83	4.52	4.79	4.4	4.87	4.8	5.19	4.55	5.37	4.59	4.36	4.4	4.48	4.71	5.02	5.05	4.38	5.03	4.85	4.3	4.52	4.74
TC0100015945.hg.1	0.384269	-0.0448769	0.968333	0.937668	THBS3	thrombospondin_3	chr1	-	Multiple_Complex	155195588	155209178	7.29	7.96	8.12	7.17	7.42	7.26	7.68	7.53	8.05	6.67	7.45	8.4	6.78	8	7.67	7.44	7.94	8.51	7.47	8.59	7.95	7.23	7.59	7.39	7.65	7.41	7.31	7.7	7.28	7.76	7.27	7.58	7.56	8.06	7.31	7.7	7.39	7.3
TC0100016049.hg.1	0.413347	0.00446741	0.94498	0.892987	FCRL3	Fc_receptor-like_3	chr1	-	Multiple_Complex	157674321	157700857	5.29	5.28	5.22	4.9	4.3	5.3	4.71	4.89	5.24	5.39	5.1	5.5	4.47	4.79	5.07	5.03	4.7	5.11	4.96	4.65	5.26	4.39	5.53	4.83	5.02	4.75	4.68	4.75	4.96	4.83	4.66	5.13	4.68	5.41	4.75	5.16	4.59	5.22
TC0100016053.hg.1	0.342185	-0.116291	0.995872	0.99176	CD5L	CD5_molecule-like	chr1	-	Multiple_Complex	157830914	157898256	5.82	6.05	5.79	5.6	5.71	5.95	5.97	5.16	5.68	5.47	5.87	5.64	6.88	6.75	5.77	5.87	5.9	5.61	5.3	5.09	5.55	5.92	5.64	6.18	5.36	5.38	6.01	6.14	5.82	5.7	6.04	5.09	6.44	5.81	5.09	6.23	6.29	5.41
TC0100016205.hg.1	0.346389	-0.109158	0.99776	0.995525	C1orf111	chromosome_1_open_reading_frame_111	chr1	-	Multiple_Complex	162373203	162376870	7.03	6.34	6.83	5.91	5.75	6.47	6.37	6.05	5.72	5.61	6.44	6.31	6.33	6.05	5.53	6.09	5.81	6.13	6.1	5.85	5.62	5.76	5.58	6.01	5.6	6.06	5.75	6.23	5.1	5.89	5.49	5.79	5.73	5.87	5.57	6.04	5.37	5.78
TC0100016276.hg.1	0.333276	-0.131411	1.00724	1.01454	FAM78B	family_with_sequence_similarity_78,_member_B	chr1	-	Coding	166057426	166166969	5.47	5.89	5.68	5.06	5.41	5.85	5.49	5.61	5.42	6.01	5.87	5.3	5.15	5.46	5.89	5.53	5.45	5.01	5.25	4.98	5.18	5.3	5.18	4.91	5.12	4.9	4.62	5.16	5.22	5.57	5.31	5.47	5.36	5.17	4.91	5.76	5.2	5.93
TC0100016371.hg.1	0.390058	-0.0350539	0.96355	0.928429	MIR3119-1	microRNA_3119-1	chr1	-	Multiple_Complex	170151378	170151462	5.06	5.42	5.25	5.56	5.7	5.75	5.55	5.73	5.29	6.42	4.99	5.74	5.76	6.02	5.53	5.31	5.6	5.25	5.23	5.43	5.39	6.11	5.01	5.66	5.76	5.37	5.22	5.38	5.33	5.85	5.61	5.54	5.38	5.12	5.52	5.38	5.54	6.02
TC0100016386.hg.1	0.32615	-0.143503	1.01303	1.02622	RP1-45C12.1	novel_transcript,_antisense_to_FMO1	chr1	-	NonCoding	171168104	171251794	5.66	5.56	5.71	5.66	5.35	5.28	5.24	5.44	5.68	5.66	6.06	5.67	5.52	5.68	5.15	5.81	5.77	5.76	5.34	5.98	5.38	5.84	5.21	5.19	5.29	5.34	5.17	5.08	5.56	5.44	5.69	5.5	5.39	5.92	5.39	5.38	5.35	5.58
TC0100016390.hg.1	0.437342	0.045186	0.923692	0.853208	HMGB1P11	high_mobility_group_box_1_pseudogene_11_	chr1	-	Pseudogene	171270954	171271590	4.93	5.37	5.29	5.84	5.35	5.13	5.29	5.73	5.47	6.09	4.62	5.1	5.56	4.67	5.43	6.31	5.45	5.33	5.74	4.89	5.45	4.62	5.31	5.07	5.2	5.06	5.35	5.62	4.99	5.99	5.84	5.91	5.01	5.1	5.16	5.2	6.32	5.19
TC0100016391.hg.1	0.441234	0.0517911	0.922342	0.850714	TOP1P1	topoisomerase_(DNA)_I_pseudogene_1	chr1	-	Multiple_Complex	171345105	171345307	6.42	5.97	6.22	6.46	6.04	6.08	6.39	6.1	6.55	5.6	5.84	6.25	5.33	6.05	5.12	5.93	5.75	6.59	5.11	5.51	6.52	6.65	5.86	6.05	6.15	5.89	5.82	5.93	5.99	6.12	5.82	7.06	6.19	5.09	5.71	6.96	5.44	5.65
TC0100016423.hg.1	0.413081	0.00401604	0.945386	0.893755	AIMP1P2	aminoacyl_tRNA_synthetase_complex-interacting_multifunctional_protein_1_pseudogene_2_	chr1	-	Multiple_Complex	172885947	172886258	5.33	5.22	5.05	4.77	4.74	5.82	5.74	5.27	5.1	5.25	5.4	5.2	5.07	5.2	4.83	5.5	5.02	4.9	5.24	4.96	4.81	4.77	5.04	5.78	4.53	5.01	5.08	5.38	4.89	5.29	4.95	5.15	5.31	5.04	4.93	5.36	5.06	4.98
TC0100016631.hg.1	0.393068	-0.0299459	0.961562	0.924602	RGS16	regulator_of_G-protein_signaling_16	chr1	-	Coding	182598623	182604413	5.03	4.97	6.06	5.53	4.87	5.13	5.27	5.62	5.13	5.85	5.13	5.06	6.59	5.28	6.02	5.57	4.88	5.64	5.56	5.44	4.06	5.3	4.81	5.07	4.52	4.46	4.22	4.71	5.63	4.94	4.95	4.76	6.29	7.57	5.05	4.91	5.46	5.1
TC0100016694.hg.1	0.27161	-0.236055	1.05332	1.10947	IVNS1ABP	influenza_virus_NS1A_binding_protein	chr1	-	Multiple_Complex	185296388	185317329	8.92	10.78	9.28	8.93	8.97	8.82	9	8.93	8.81	9.38	11.25	9.98	10.09	10.2	11.68	10.17	9.9	10.9	10.7	9.46	10.43	9.32	9.58	9.4	9.33	9.87	11.02	9.62	9.43	10.23	10.87	9.64	10.13	11.39	9.94	9.57	11.55	10.27
TC0100016710.hg.1	0.376697	-0.0577268	0.97417	0.949008	AL596220.1	Uncharacterized_protein__	chr1	-	Coding	186394991	186396776	6.98	6	7.83	6.9	6.42	6.18	6.83	6.73	7.8	6.92	5.85	6.13	5.49	6.79	6.28	6	6.47	8.01	5.16	7.68	7.47	6.68	6.94	6.27	7.6	6.16	5.06	6.92	8.89	7.35	6.84	7.71	7.31	6.64	6.68	7.86	6.9	6.96
TC0100016715.hg.1	0.370177	-0.0687907	0.979467	0.959355	PTGS2	prostaglandin-endoperoxide_synthase_2_(prostaglandin_G/H_synthase_and_cyclooxygenase)	chr1	-	Multiple_Complex	186671791	186680427	5.94	5.85	5.68	6.9	4.87	5.82	5.44	5.84	5.31	5.23	5.97	5.17	5.3	6.1	6.77	5.24	7.46	5.59	5.64	5.37	5.74	5.77	5.31	5.61	5.21	5.54	5.15	5.8	5.5	5.35	5.32	5.17	5.22	8.98	4.71	5.07	6.28	5.5
TC0100016777.hg.1	0.431313	0.0349549	0.930719	0.866239	RP5-1011O1.2	novel_transcript	chr1	-	NonCoding	192517639	192567217	4.58	4.96	5.25	4.65	4.6	4.92	4.29	5.52	5.18	6.24	5.96	6.41	5.64	5.36	5.1	5.44	5.1	4.58	6.01	4.95	4.87	6.36	4.48	6.29	7.12	5.54	5.64	5.18	5.06	4.39	4.88	5.25	5.33	5.5	5.65	5.32	4.34	5.5
TC0100016799.hg.1	0.429675	0.0321763	0.932033	0.868686	RP11-98G13.1	novel_transcript	chr1	-	NonCoding	193684246	193688429	4.9	4.96	6.22	5.13	4.6	4.83	5.59	5.18	4.69	5.69	5.44	5.18	4.97	5.07	5.31	4.62	4.97	4.57	5.04	5.11	4.63	5.06	4.49	5.05	4.49	4.26	4.74	4.34	5.01	4.08	5.45	4.65	4.39	5.2	4.5	4.15	4.28	5.03
TC0100016832.hg.1	0.409	-0.00290914	0.947909	0.898532	SEPT14P12	septin_14_pseudogene_12_	chr1	-	Multiple_Complex	197138748	197139307	4.33	4.67	4.43	4.6	5.01	4.74	4.95	4.91	5.03	5.38	4.66	5.04	5.02	4.89	4.53	4.78	4.94	4.21	4.47	4.85	5.18	5.05	4.7	4.62	4.54	4.8	4.75	4.64	4.57	4.9	4.62	5.32	4.86	4.98	4.65	4.42	5.04	4.88
TC0100016914.hg.1	0.407398	-0.00562784	0.949666	0.901865	TNNI1	troponin_I_type_1_(skeletal,_slow)	chr1	-	Coding	201403767	201429866	5.2	4.93	4.96	4.93	4.73	5.45	4.6	5.08	4.7	4.7	4.74	4.95	4.83	4.81	4.85	4.74	4.7	4.58	4.59	4.69	4.53	4.5	4.74	4.66	4.75	4.44	4.87	4.31	4.29	4.33	4.85	4.6	4.79	4.81	4.5	4.72	4.85	5.09
TC0100017069.hg.1	0.426209	0.0262933	0.934904	0.874045	LOC284578	uncharacterized_LOC284578	chr1	-	NonCoding	205554273	205558189	5.01	5.25	4.63	4.16	4.6	4.96	4.66	4.89	4.87	6.14	4.95	4.8	5.14	4.43	5.17	4.89	4.83	4.98	4.83	4.52	5.01	4.68	4.8	5.15	4.25	4.35	5.42	4.47	4.44	4.96	4.94	5.36	4.57	5.77	4.71	4.09	5.21	4.67
TC0100017089.hg.1	0.429301	0.0315408	0.931287	0.867295	AVPR1B	arginine_vasopressin_receptor_1B	chr1	-	Multiple_Complex	206109692	206117699	4.9	5.38	4.69	5.4	5.36	5.43	4.91	4.87	4.76	5.27	4.87	5.02	5.78	5.01	5.42	4.9	5.52	5.37	5.26	4.63	4.67	5.06	5.03	5.27	4.87	5.01	4.78	4.42	4.92	4.77	4.81	5.56	5.18	5.04	4.55	4.46	4.68	5.21
TC0100017101.hg.1	0.359358	-0.0871504	0.986853	0.973879	RP11-343H5.6	novel_transcript	chr1	-	NonCoding	206634320	206635905	4.82	5.25	4.85	5	5.04	6.03	4.89	4.82	5.02	5.2	5.03	5.22	4.94	4.88	4.78	4.75	4.98	4.87	4.56	5.1	4.95	4.73	5.02	5.1	5.09	5.13	4.74	4.95	4.92	4.73	4.72	4.66	5.22	4.69	5.76	5.11	4.49	4.6
TC0100017110.hg.1	0.433036	0.0378796	0.929225	0.86346	FCMR	Fc_fragment_of_IgM_receptor	chr1	-	Multiple_Complex	206903286	206923247	5.32	5.26	4.87	5.22	5	5.87	5.15	5.38	5.65	5.04	5.1	5.42	4.92	5.13	5.14	5.14	5.28	4.78	5.75	4.95	5.56	5.3	4.83	4.95	5.07	5.19	4.8	4.84	5.23	4.86	4.89	5.05	5.35	5.88	5.14	5.33	4.74	4.85
TC0100017167.hg.1	0.392686	-0.0305927	0.961778	0.925017	LAMB3	laminin,_beta_3	chr1	-	Multiple_Complex	209614870	209652475	4.29	5.28	4.94	6.01	5.05	5.76	5.93	6.68	5.33	6.97	4.95	6.03	5.28	6.28	6.56	5.03	6.48	7.24	5.01	5.23	6.45	5.02	5.06	4.85	7.27	4.52	6.59	5.32	6.57	5.14	4.8	5.81	4.93	5	5.16	5.38	6.26	5.93
TC0100017177.hg.1	0.423577	0.0218276	0.936675	0.87736	SERTAD4-AS1	SERTAD4_antisense_RNA_1	chr1	-	NonCoding	210231456	210234121	5.78	6.54	5.84	6.04	6.43	6.21	6.01	6.5	6.13	6.66	5.65	5.62	5.47	5.89	6.28	5.43	6.29	6.39	5.91	6.39	6.18	6.04	5.98	5.78	5.61	5.63	6.12	6.54	6.2	5.34	6.25	6.06	6.2	6.16	6.37	5.6	5.86	6.11
TC0100017179.hg.1	0.406179	-0.00769663	0.950399	0.903257	ST13P19	suppression_of_tumorigenicity_13_(colon_carcinoma)_(Hsp70_interacting_protein)_pseudogene_19_	chr1	-	Multiple_Complex	210265503	210267241	6.12	5.51	6.32	6.36	5.91	5.63	5.44	6.19	5.95	6.47	5.67	5.89	5.34	6.15	5.77	5.89	6.32	5.72	6.31	6.05	5.42	5.12	5.79	5.28	5.53	6.24	5.19	5.46	5.08	6.04	6.23	5.83	5.61	5.71	5.57	5.32	6.28	6.02
TC0100017193.hg.1	0.38133	-0.049865	0.970241	0.941369	KCNH1	potassium_channel,_voltage_gated_eag_related_subfamily_H,_member_1	chr1	-	Multiple_Complex	210678315	211134115	4.65	5	4.94	5.13	4.64	4.66	4.3	4.78	4.45	5.27	4.55	4.62	5.21	4.59	4.74	4.37	5.27	4.92	4.56	4.98	4.23	4.49	4.72	4.52	4.2	4.41	4.45	4.47	4.68	4.64	4.86	4.71	5.32	4.54	4.44	4.06	4.52	5.05
TC0100017248.hg.1	0.37439	-0.0616419	0.975269	0.95115	RP11-61J19.5	novel_transcript	chr1	-	NonCoding	212557833	212559731	4.7	4.32	4.45	4.63	4.68	4.89	4.69	4.54	4.17	4.23	4.88	4.86	4.78	5.04	4.26	4.15	4.61	4.75	4.85	4.13	5.61	4.15	4.48	4.11	5.28	4.52	4.7	4.34	4.69	4.26	4.94	4.63	4.56	4.3	4.73	4.17	4.65	4.67
TC0100017340.hg.1	0.398644	-0.0204831	0.956382	0.914667	NXNP1	nucleoredoxin_pseudogene_1_	chr1	-	Multiple_Complex	218881600	218882650	4.91	4.92	5.07	4.93	4.81	4.38	4.71	4.58	4.53	5.35	4.66	4.42	4.1	4.98	4.75	4.58	4.58	4.81	4.78	5	4.46	5.09	4.62	4.74	4.44	4.63	5.53	4.69	4.42	4.78	4.77	4.9	4.47	4.99	4.8	4.7	4.48	4.64
TC0100017451.hg.1	0.419447	0.0148183	0.940311	0.884185	TP53BP2	tumor_protein_p53_binding_protein_2	chr1	-	Multiple_Complex	223777591	223845972	8.18	8.31	8.82	9.08	9.11	8.87	9.18	8.55	9.01	8.96	10.05	9.21	9.01	9.63	9.71	8.83	9.02	9.08	9.23	9.07	8.84	9.03	9.76	9.51	9.09	9.22	9.16	8.36	9.6	8.68	9.01	9.46	9.27	10.07	9.72	9.21	8.43	9.11
TC0100017453.hg.1	0.393928	-0.0284866	0.960371	0.922312	PHBP11	prohibitin_pseudogene_11_	chr1	-	Pseudogene	223856579	223857387	5.89	7.02	6.78	6.12	6.84	7.32	6.58	6.94	6.69	6.62	6.05	6.7	6.87	6.06	7.17	6.12	6.82	6.68	7.23	6.4	5.99	6.44	7.05	5.17	6.26	6.55	6.92	6.05	6.08	6.44	6.55	7.01	6.71	6.79	7.21	6.06	6.46	7.25
TC0100017468.hg.1	0.283526	-0.215834	1.04474	1.09147	MIR320B2	microRNA_320b-2	chr1	-	Precursor_microRNA	224257004	224257141	6.2	4.84	5.69	5.74	4.87	5.87	5.16	4.58	5.72	4.99	5.83	5.2	5.32	5.84	4.57	5.36	5.14	5.19	5.55	4.38	5.39	5.67	5.17	4.2	5.52	5.63	4.75	5.42	5.58	6.18	5.9	6.19	4.86	5.92	4.98	4.92	4.92	6.31
TC0100017613.hg.1	0.376057	-0.0588124	0.974778	0.950192	TRIM17	tripartite_motif_containing_17	chr1	-	Coding	228407935	228416882	6.35	7.1	6.54	6.33	5.7	6.53	6.46	6.32	6.28	6.47	6.59	7.31	6	6.52	6.23	6.4	6.63	6.65	6.2	6.86	5.5	6.56	6.73	5.86	6.3	6.36	5.83	6.35	5.64	6.14	6.3	5.99	6.49	6.94	6.79	5.99	6.24	6.97
TC0100017667.hg.1	0.438198	0.0466389	0.924072	0.853909	RNU4-21P	RNA,_U4_small_nuclear_21,_pseudogene_	chr1	-	Small_RNA	229535064	229535189	5.33	6.05	5.57	5.76	5.97	5.27	5.64	5.75	5.46	5.26	5.12	5.69	5.4	5.97	5.2	5.69	6.05	5.35	5.45	5.38	5.68	5.98	4.95	5.64	5.37	5.24	5.84	5.58	5.53	5.5	5.64	4.96	5	5.5	5.01	5.59	5.4	5.41
TC0100017699.hg.1	0.40966	-0.00178861	0.9482	0.899083	LOC101927553	uncharacterized_LOC101927553	chr1	-	NonCoding	230592660	230595583	5.93	5.31	5.47	5.74	5.16	5.65	6.03	5.1	5.03	6.44	4.86	5.96	5.2	5.63	5.24	6.1	5.78	4.78	5.4	5.78	6.27	5.93	5.09	5.3	5.29	4.89	5.29	5.05	5.28	5.72	5.45	4.9	5.21	5.4	5.48	5.01	4.81	5.08
TC0100017784.hg.1	0.341402	-0.11762	1.00149	1.00298	RP4-799P18.3	novel_transcript	chr1	-	NonCoding	234268583	234272500	4.72	4.62	4.52	4.54	4.59	5.02	5.72	4.8	5.01	4.71	5.08	4.65	4.86	5.59	4.74	5.06	5.38	4.64	4.67	5.03	6.05	4.53	4.75	4.99	4.64	4.85	5.65	5.08	5.58	4.72	4.54	4.45	4.58	4.64	4.7	5.04	4.3	5.28
TC0100017814.hg.1	0.277455	-0.226138	1.04859	1.09954	RP4-597N16.4	novel_transcript	chr1	-	NonCoding	235104180	235104609	5.68	6.37	5.49	5.3	5.65	5.6	5.66	5.85	5.6	5.41	5.83	5.26	5.92	6.15	5.82	5.65	5.73	5.42	5.67	5.46	5.78	6.26	5.84	5.22	5.18	5.61	5.96	5.67	5.87	5.64	5.45	5.65	5.37	5.66	5.28	5.91	5.45	6.15
TC0100017821.hg.1	0.413176	0.00417828	0.945252	0.893501	MIR4753	microRNA_4753	chr1	-	Precursor_microRNA	235190034	235190116	5.81	6.7	5.84	6.15	5.78	6.68	6.38	6.02	5.42	5.91	6.6	6	5.56	5.88	6.01	5.94	6.45	5.72	5.85	6.37	6.32	6.2	5.6	6.4	5.89	5.85	5.69	6.42	6.12	6.16	5.68	6.13	6.12	5.36	5.53	6.38	6.32	6.88
TC0100017834.hg.1	0.437789	0.045945	0.925474	0.856502	GNG4	guanine_nucleotide_binding_protein_(G_protein),_gamma_4	chr1	-	Multiple_Complex	235547685	235650754	5.66	5.61	5.84	5.68	5.5	6.42	5.57	5.61	5.95	5.67	5.2	5.97	5.79	5.73	6.28	6.71	5.88	5.65	6.59	5.53	6	5.12	5.8	6.26	5.36	6.04	5.05	6.14	4.87	5.09	5.79	6.2	5.8	6.31	7.69	4.66	5.47	6.25
TC0100017839.hg.1	0.440667	0.0508286	0.922936	0.851811	MIR1537	microRNA_1537	chr1	-	Precursor_microRNA	235853000	235853060	5.82	6.05	4.75	6.34	5.34	5.96	5.65	5.67	6.07	5.25	6.05	5.47	5.39	7.03	6.08	5.96	5.73	5.8	5.73	6.12	6.13	6.18	6.12	6.31	5.45	6.21	6.61	5.35	5.98	5.3	5.33	6.25	6.13	5.44	6.28	6.1	5.54	6.09
TC0100017936.hg.1	0.426498	0.0267839	0.934086	0.872517	RFKP1	riboflavin_kinase_pseudogene_1_	chr1	-	Multiple_Complex	240823006	240823433	4.85	5.47	5.48	5.11	5.25	4.61	4.66	4.91	5.13	5.13	5.16	5.25	5.18	5.52	5.36	4.57	5.22	4.86	5.22	5.22	5.29	4.9	4.97	4.75	4.86	5.17	4.9	4.98	4.85	4.94	5.24	4.88	4.66	5.96	4.78	4.67	5.23	4.77
TC0100017952.hg.1	0.40174	-0.0152292	0.954521	0.911111	MAP1LC3C	microtubule_associated_protein_1_light_chain_3_gamma	chr1	-	Coding	241995490	241999083	5.54	5.24	4.65	5.25	6.51	5.01	4.8	5.82	4.88	5.2	4.82	4.39	4.89	4.69	4.55	4.39	5.55	6.6	4.7	4.81	4.38	5.44	4.2	4.28	4.26	4.14	4.08	4.5	4.34	4.17	4.13	4.45	4.68	4.74	4.07	4.38	4.26	5.76
TC0100017958.hg.1	0.357939	-0.0895584	0.988105	0.976352	RN7SKP12	RNA,_7SK_small_nuclear_pseudogene_12_	chr1	-	NonCoding	242188647	242188789	4.81	4.96	4.72	5.06	4.38	4.59	4.79	5.13	4.57	4.41	4.73	4.76	4.98	4.61	5.17	4.85	4.9	5.39	4.57	5.2	4.49	4.84	5.16	5.09	4.98	4.21	4.3	4.91	4.82	5	4.76	4.81	4.73	5.24	5.28	5.14	5.37	5.21
TC0100018007.hg.1	0.400512	-0.0173138	0.955111	0.912236	TGIF2P1	TGFB-induced_factor_homeobox_2_pseudogene_1	chr1	-	Multiple_Complex	244394976	244395660	5.52	5.18	5.38	4.72	5.53	4.94	5.34	4.93	5.05	4.81	4.69	4.95	4.96	5.19	4.97	4.46	5.75	4.74	4.63	4.82	4.62	4.94	4.73	4.96	4.95	4.99	5.18	5	5.03	5.48	4.97	5.07	4.57	5.16	4.77	5.44	4.57	4.57
TC0100018095.hg.1	0.399162	-0.019604	0.956209	0.914336	VN1R17P	vomeronasal_1_receptor_17_pseudogene_	chr1	-	Pseudogene	247236868	247237957	5.76	6.17	5.49	5.91	5.32	5.8	6.1	6.08	5.59	5.68	5.88	6.29	5.79	5.71	5.4	6.36	5.77	5.68	5.27	5.44	5.55	6	5.58	5.45	5.82	5.64	5.62	5.48	5.43	5.37	5.68	5.63	5.82	5.81	5.11	6.14	5.27	5.72
TC0100018100.hg.1	0.392713	-0.0305485	0.961687	0.924841	OR2B11	olfactory_receptor,_family_2,_subfamily_B,_member_11	chr1	-	Coding	247450953	247452006	5.25	5.75	5.66	4.55	5.54	5.79	5.58	5.61	4.62	5.5	4.63	5.1	5.09	5.17	5.19	5.54	5.2	4.41	5.34	5.33	5.56	4.93	5.16	5.17	5	4.91	4.83	5.51	4.75	4.94	5.31	5.01	5.36	5.1	4.96	4.88	5.12	4.44
TC0100018106.hg.1	0.413992	0.00556166	0.944456	0.891997	OR6F1	olfactory_receptor,_family_6,_subfamily_F,_member_1	chr1	-	Multiple_Complex	247711743	247724043	5.37	4.89	5.4	5.15	4.39	4.62	5.3	4.66	4.85	4.48	5.05	5.16	5.1	4.58	4.92	5.98	4.88	5.56	4.51	5.12	5.27	4.24	4.58	4.99	4.23	4.78	4.85	4.67	4.85	4.75	4.08	4.79	4.47	5.4	4.78	4.47	4.98	4.61
TC0100018112.hg.1	0.413293	0.00437617	0.944315	0.89173	OR11L1	olfactory_receptor,_family_11,_subfamily_L,_member_1	chr1	-	Coding	247840897	247841952	5.52	6.06	5.39	5.56	6.02	6.36	5.88	5.3	5.35	5.89	5.92	5.29	5.61	5.72	5.37	6.58	6.18	5.75	5.76	5.68	5.58	5.17	5.8	6.18	5.64	5.26	6.19	5.17	5.7	5.01	5.24	5.75	5.73	6.18	5.54	5.67	5.66	5.51
TC0100018121.hg.1	0.388541	-0.0376282	0.964473	0.930207	OR2T12	olfactory_receptor,_family_2,_subfamily_T,_member_12	chr1	-	Coding	248294616	248295578	4.83	5.51	4.78	4.61	4.29	5.09	4.54	4.88	4.34	4.66	4.52	4.56	5.11	4.72	4.68	5.03	4.85	4.06	4.82	5.59	4.72	4.69	4.29	4.41	4.9	4.21	4.66	4.65	4.72	4.23	4.14	4.75	4.53	4.7	4.05	4.81	4.96	4.29
TC0100018126.hg.1	0.416717	0.0101867	0.942356	0.888034	RP11-407H12.8	novel_transcript	chr1	-	NonCoding	248484245	248499287	6.5	5.94	5.47	6.05	6.57	5.57	5.73	4.7	4.85	6.08	5.51	5.47	4.76	6.4	5.13	6.06	4.92	4.85	5.73	5.69	5.88	6.59	4.95	4.9	5.75	5	4.41	5.53	5.29	4.4	4.72	4.9	5.03	6.32	5.04	4.7	5.16	5.12
TC0100018131.hg.1	0.322339	-0.14997	1.01587	1.032	OR2T10	olfactory_receptor,_family_2,_subfamily_T,_member_10	chr1	-	Coding	248592751	248593799	5.96	5.57	5.73	5.37	5.25	5.77	5	5.32	5.55	4.95	5.58	5.99	5.25	6.54	5.6	5.69	5.35	6.92	5.59	4.64	5.94	5.25	4.82	5.74	5.11	5.15	4.73	5.17	4.83	5.14	5.67	4.91	5.44	5.55	4.95	5.92	5.73	5.26
TC0100018133.hg.1	0.330441	-0.136222	1.00974	1.01958	OR2T11	olfactory_receptor,_family_2,_subfamily_T,_member_11_(gene/pseudogene)	chr1	-	Multiple_Complex	248626119	248627190	5.76	4.85	4.72	4.39	4.66	4.82	4.25	4.61	4.43	4.94	4.26	4.82	4.61	5.81	4.02	4.26	4.24	4.37	4.49	4.32	4.66	4.17	3.94	4.58	3.66	4.15	4.4	4.26	4.06	4.3	4.48	4.42	4.44	4.76	4.01	4.79	4.36	4.12
TC0100018159.hg.1	0.383732	-0.0457883	0.96875	0.938477	MMP23A	matrix_metallopeptidase_23A_(pseudogene)	chr1	+	Multiple_Complex	1699939	1701808	4.67	4.86	5.02	4.31	4.53	4.44	5.26	4.44	4.75	4.39	5.06	4.43	6.29	4.48	4.85	4.47	4.3	4.04	4.82	4.87	4.61	4.88	4.52	4.11	4.52	4.6	4.67	4.49	4.23	4.99	4.46	4.79	4.6	4.57	4.53	4.4	4.97	4.8
TC0100018171.hg.1	0.41349	0.00471112	0.94445	0.891986	PRAMEF25	PRAME_family_member_25	chr1	+	Coding	13068677	13078038	5.68	6.2	5.68	6.04	5.27	6.3	6.01	5.84	5.5	5.49	6.17	5.71	6.05	6.61	6.95	6.39	5.88	5.86	6.09	6.03	6.25	5.78	5.85	5.54	5.6	6.43	5.66	5.61	6.11	5.98	5.97	5.97	6.33	6.38	5.89	5.56	6.39	5.95
TC0100018172.hg.1	0.394747	-0.0270966	0.957599	0.916995	PRAMEF33P	PRAME_family_member_33,_pseudogene	chr1	+	Multiple_Complex	13303539	13308907	5.51	5.77	5.68	5.51	5.75	6.95	5.62	5.53	5.77	5.87	6.02	5.72	5.66	5.69	5.55	5.56	5.67	5.68	5.64	5.67	5.61	6.03	5.42	5.75	5.56	5.68	5.78	5.24	5.43	5.48	5.56	5.22	5.51	5.38	5.19	5.79	5.99	6.09
TC0100018173.hg.1	0.401129	-0.0162654	0.95416	0.910421	PRAMEF15	PRAME_family_member_15	chr1	+	Coding	13315581	13322598	4.83	5.07	5.16	4.58	4.23	6.58	4.34	5.49	4.61	5.49	5.19	5.27	5.19	5.17	5.99	4.96	5.01	4.7	4.2	5.07	4.71	4.88	5.14	4.47	4.5	4.43	4.48	4.87	4.46	5.12	4.46	4.51	5.18	4.81	5.06	5.12	4.57	4.63
TC0100018202.hg.1	0.382454	-0.0479575	0.969841	0.940592	LOC101928303	uncharacterized_LOC101928303	chr1	+	Multiple_Complex	26216112	26225162	4.98	5.31	5.27	5.42	5.2	4.72	5.52	5.64	5.09	5.32	5.79	5.34	5.5	5.18	6.1	5.43	5.1	5.35	5.17	5.2	5.18	4.69	5.94	5.91	5.49	5.83	5.38	4.95	4.81	4.77	5.89	5.45	5.28	4.85	4.87	5.93	5.46	5.4
TC0100018250.hg.1	0.343409	-0.114214	0.999565	0.99913	LOC100129138	THAP_domain_containing,_apoptosis_associated_protein_3_pseudogene	chr1	+	Multiple_Complex	104073010	104077087	6.43	6.42	6.82	6.31	6.26	6.15	6.07	6.35	6.17	7.26	6.61	6.22	6.22	6.28	6.22	6.39	6.38	6.28	6.85	7.04	6.03	6.1	6.36	6.43	6.12	6.24	5.78	5.79	6.12	6.28	6.06	6.36	6.29	6.65	6.25	5.84	6.7	6.24
TC0100018255.hg.1	0.361492	-0.0835287	0.985763	0.971729	SLC25A24P1	SLC25A24_pseudogene_1_	chr1	+	Multiple_Complex	108272943	108338104	5.86	5.68	6.01	5.9	5.7	5.35	5.37	6.06	6.22	6.32	6.27	5.53	5.59	6.15	6.81	6.4	5.48	5.7	6.16	5.54	6.32	5.5	6.13	5.65	6.1	6.25	6.74	5.91	6.02	6.7	6.05	5.63	6.7	5.78	5.64	5.78	7.01	6.05
TC0100018262.hg.1	0.416872	0.0104494	0.942454	0.88822	GSTM2	glutathione_S-transferase_mu_2_(muscle)	chr1	+	Multiple_Complex	109668022	109683997	7.01	6.8	7.17	6.94	6.93	6.81	6.46	6.69	7.58	6.43	6.73	7.38	7.21	6.87	6.58	6.66	6.4	6.8	5.98	7.14	6.36	6.62	6.37	6.83	6.12	7.04	6.07	6.41	9.55	5.9	5.63	7.02	6.9	6.38	6.52	6.75	6.28	6.55
TC0100018263.hg.1	0.307661	-0.174879	1.02668	1.05406	GSTM1	glutathione_S-transferase_mu_1	chr1	+	Multiple_Complex	109687796	109693745	5.73	5.88	6.03	6.47	6.38	6.07	5.39	5.66	6.11	5.58	5.83	6.45	6.42	6.12	5.67	6.46	5.41	5.45	5.48	6.68	5.85	5.79	5.86	5.68	6.06	5.99	5.39	5.5	10.03	5.47	5.78	7.11	6.21	6.15	5.9	6.58	5.91	5.5
TC0100018265.hg.1	0.28706	-0.209838	1.04171	1.08516	GSTM5	glutathione_S-transferase_mu_5	chr1	+	Multiple_Complex	109712242	109718268	6.04	6.18	5.67	5.29	5.32	5.24	5.08	5.27	6.43	5.02	4.97	5.8	6.14	5.09	5.85	5.51	5.33	5.09	5.11	5.66	4.72	4.88	5.04	6.09	5.06	5.67	5.39	5	8.15	4.99	4.92	6.91	5.54	6.04	5.24	5.65	5.97	5.54
TC0100018291.hg.1	0.424744	0.0238087	0.935853	0.875821	FLG-AS1	FLG_antisense_RNA_1	chr1	+	NonCoding	152313459	152366692	4	3.96	4.16	5	4.71	4.47	4.19	3.99	4.68	4.12	4.95	4.47	4.45	5.01	5.26	5.32	4.03	5.29	5.24	4.3	4.24	4.33	5.27	4.14	4.59	4.64	5.48	4.97	4.36	4.21	4.05	3.95	3.88	4.15	4.6	5.06	4.3	4.6
TC0100018301.hg.1	0.392859	-0.0302996	0.961554	0.924586	DCST1	DC-STAMP_domain_containing_1	chr1	+	Multiple_Complex	155033806	155050930	4.93	4.98	4.96	4.52	4.77	5.75	5.24	4.92	4.92	4.55	5.31	5.26	4.77	5.19	4.78	5.07	4.89	4.88	4.42	4.62	4.77	5.15	4.91	4.99	4.67	4.69	5.02	4.8	4.86	4.69	4.51	4.81	5.03	4.71	4.56	5.29	5.39	4.79
TC0100018322.hg.1	0.424976	0.0242011	0.93549	0.875142	C1orf220	chromosome_1_open_reading_frame_220	chr1	+	Multiple_Complex	178542752	178548889	5.29	6.54	5.4	5.9	5.53	5.53	5.24	5.75	5.41	5.21	6.05	5.89	5.86	6.21	5.56	5.11	5.95	5.61	5.82	5.96	5.83	5.72	5.5	5.38	5.17	5.63	5.33	5.85	5.84	5.43	4.92	5.31	6.1	5.62	4.95	5.64	5.66	5.08
TC0100018398.hg.1	0.394295	-0.027863	0.960534	0.922626	TNFRSF25	tumor_necrosis_factor_receptor_superfamily,_member_25	chr1	-	Multiple_Complex	6461151	6466195	7.57	7.09	7.22	7.28	6.88	7.37	7.33	6.93	7.21	7.09	7.72	7.42	7.79	8	7.1	7.23	7.35	7.15	7.02	6.89	6.95	7.18	7.44	7.64	7.34	7.58	6.82	7.58	7.69	7.63	7.37	7.24	7.43	7.41	7.23	6.87	6.99	7.81
TC0100018399.hg.1	0.370423	-0.0683729	0.979174	0.958781	PLEKHG5	pleckstrin_homology_domain_containing,_family_G_(with_RhoGef_domain)_member_5	chr1	-	Multiple_Complex	6466092	6520061	6.6	7.57	6.41	6.1	6.27	6.35	6.32	6.61	6.72	5.88	6.61	6.33	6.9	6.8	6.34	6.23	6.39	6.67	6.27	5.69	6.43	5.84	6.05	6.12	6.09	5.79	6.03	5.97	6.57	6.17	6.78	5.97	6.16	6.69	6.1	5.97	6.59	6.05
TC0100018408.hg.1	0.42885	0.0307758	0.932663	0.86986	PRAMEF27	PRAME_family_member_27	chr1	-	Coding	13049476	13056491	5.49	5.6	5.34	5.2	5.57	4.93	4.64	4.54	5.29	5.15	5.62	5.12	4.96	5.38	5.12	4.63	4.64	5.73	4.63	5.41	4.79	5.01	5.08	4.73	4.84	4.96	4.18	5.08	4.49	5.1	4.8	5.42	5.09	4.88	5.27	5.14	5.46	5.19
TC0100018411.hg.1	0.412204	0.00252881	0.945195	0.893393	ESPNP	espin_pseudogene	chr1	-	Multiple_Complex	16691218	16720157	5.21	4.76	4.55	5.32	4.94	5.16	4.77	4.69	5.06	5.41	5.21	5.2	5.26	5.37	4.48	4.86	4.94	5.05	5.06	4.54	5	4.53	4.74	4.89	5.11	5.17	5.17	5.2	4.54	4.67	4.94	4.92	4.76	4.35	4.72	5.08	5.36	4.5
TC0100018445.hg.1	0.42197	0.0191013	0.937796	0.879462	DAB1	Dab,_reelin_signal_transducer,_homolog_1_(Drosophila)	chr1	-	Multiple_Complex	56994778	58250539	4.12	5.13	5.21	5.34	4.41	5.26	4.36	4.56	4.36	4.74	4.55	4.96	4.47	4.66	5.2	4.1	4.5	4.7	4.19	4.41	4.68	4.29	4.88	4.07	4.67	4.27	5.13	5.2	4.59	4.6	4.27	4.63	4.65	5.68	4.41	4.22	5.21	5.2
TC0100018464.hg.1	0.33411	-0.129996	1.00673	1.01351	PPM1J	protein_phosphatase,_Mg2+/Mn2+_dependent,_1J	chr1	-	Multiple_Complex	112709994	112715477	4.78	5.22	4.83	4.92	5.03	4.59	4.65	5.01	4.5	4.41	5.17	4.4	4.8	5.23	4.52	5.18	4.91	4.52	4.76	4.69	4.43	4.65	4.86	5.17	4.17	4.53	4.82	4.77	5.34	4.48	4.54	4.81	5.03	4.78	4.43	4.98	5.35	4.61
TC0100018493.hg.1	0.411559	0.00143278	0.941696	0.886792	SPRR2C	small_proline-rich_protein_2C_(pseudogene)	chr1	-	Multiple_Complex	153140118	153141493	5.35	5.84	4.66	5.33	5.05	4.94	5.48	5.07	5.11	5.06	5.4	5.24	5.35	5.28	5.11	5.38	5.75	5.29	4.87	5.05	5.08	5.12	4.84	5.22	5.23	4.84	5.15	4.9	4.89	4.78	5.32	5.78	5.8	4.88	5.07	5.09	5.28	5.7
TC0100018511.hg.1	0.346806	-0.10845	0.997243	0.994494	C1orf61	chromosome_1_open_reading_frame_61	chr1	-	Multiple_Complex	156398666	156430701	6.74	7	6.79	6.42	6.48	6.79	6.18	6.76	6.88	6.35	7.4	6.87	6.92	7.72	6.14	6.11	6.69	6.98	6.68	6.87	6.93	6.67	6.68	6.97	6.64	6.23	7.12	6.52	6.38	6.71	6.3	6.51	6.61	6.82	6.71	6.83	6.54	6.74
TC0100018572.hg.1	0.37444	-0.0615562	0.975656	0.951905	LYPD8	LY6/PLAUR_domain_containing_8	chr1	-	Coding	248739415	248755787	4.76	5.38	5	4.87	4.44	4.47	4.87	5.18	4.3	4.82	5.36	5.58	4.96	5.49	4.68	4.38	5.4	5.84	4.78	4.65	5.42	5.39	5.26	4.35	4.63	4.84	4.02	5.6	4.46	4.69	4.59	4.36	5.29	4.52	4.47	4.48	4.04	4.6
TC0200006465.hg.1	0.387119	-0.0400403	0.966226	0.933592	AC092159.1	HCG1990398	chr2	+	Coding	687799	688348	4.64	5.4	5.56	4.18	4.08	4.7	4.85	5.34	4.16	5.27	4.99	4.64	4.65	6.96	4.46	6.54	5.58	4.59	4.89	4.8	3.92	4.81	4.73	6.28	6.2	4.22	4.4	5.76	4.7	4.71	4.87	4.58	5	4.95	4.52	4.69	4.89	4.66
TC0200006480.hg.1	0.319555	-0.154694	1.0177	1.03572	TPO	thyroid_peroxidase	chr2	+	Multiple_Complex	1374223	1543711	5.07	5.22	4.82	4.89	4.64	5.75	4.88	4.67	4.7	5.19	4.8	4.72	4.65	5.14	4.91	5.07	4.94	4.6	4.5	4.74	4.93	4.04	5.01	4.84	4.78	4.72	4.81	5.27	4.82	4.85	4.52	4.71	4.84	5.04	4.6	4.58	5.27	4.97
TC0200006532.hg.1	0.328059	-0.140264	1.01156	1.02326	AC142528.1	novel_transcript_antisense_to_ADI1	chr2	+	NonCoding	3519275	3524367	5.76	6.58	5.77	5.97	5.58	6.76	5.95	5.71	5.96	5.63	5.78	5.93	6.14	6.07	5.84	5.61	6.43	5.84	5.93	5.87	5.47	6.31	6.16	6.21	6.16	6.19	5.75	6.17	5.88	5.74	5.67	5.97	6.05	5.62	5.49	6.5	5.7	6.05
TC0200006656.hg.1	0.424556	0.0234889	0.935914	0.875935	RP11-521D12.1	novel_transcript	chr2	+	NonCoding	9638771	9649642	5.1	5.02	5.08	5	4.77	5.25	4.65	4.91	5.07	5.55	4.24	4.95	6	4.92	4.98	4.73	4.78	4.72	4.97	5.42	4.72	5.23	4.83	4.36	4.89	5.27	4.93	4.7	4.85	4.82	4.77	4.82	4.72	5.08	4.52	4.72	5.14	4.99
TC0200006704.hg.1	0.390635	-0.0340734	0.963376	0.928093	RNU7-138P	RNA,_U7_small_nuclear_138_pseudogene_	chr2	+	Small_RNA	10744186	10744249	6.1	6.1	6.26	6.09	6.27	5.32	5.19	5.48	5.83	5.77	5.49	5.98	6.42	5.86	5.75	5.54	6.25	6.7	5.74	6.04	5.54	6.3	5.93	6.46	5.53	6.08	5.39	6.58	5.82	5.78	5.57	5.95	6.11	5.97	5.97	6.19	5.27	5.68
TC0200006963.hg.1	0.325381	-0.144808	1.01349	1.02716	AC009228.1	novel_transcript	chr2	+	NonCoding	24214381	24221516	5.93	4.92	5.52	5.75	5.19	5.07	5.64	5.15	5.55	5.18	4.9	5.93	5.46	5.36	5.46	5.07	5.54	5.5	5.99	4.96	5.2	5.87	5.39	5.86	4.82	5.37	6.14	5.56	5.77	5.39	5.5	5.42	4.97	4.68	5.25	4.89	4.79	5.27
TC0200006978.hg.1	0.291662	-0.202028	1.03854	1.07856	RP11-443B20.1	novel_transcript,_antisense_to_ADCY3	chr2	+	NonCoding	24825610	24826717	5.51	5.77	5.04	5.26	5.7	5.48	5.99	5.08	5.26	5.22	6.07	5.43	5.79	5.53	5.88	5.42	5.59	5.45	5.29	5.41	4.98	5.49	4.99	5.32	5.03	5.17	4.89	5.44	5.24	5.64	5.3	4.93	5.58	4.99	5.3	5.36	5.17	4.96
TC0200007077.hg.1	0.420305	0.0162747	0.939496	0.882652	SLC4A1AP	solute_carrier_family_4_(anion_exchanger),_member_1,_adaptor_protein	chr2	+	Multiple_Complex	27663471	27694980	10.06	9.46	10.41	10.41	9.97	10.41	9.93	9.95	10.21	9.54	10.21	10.06	8.76	10.33	9.85	10.39	10.03	10.3	10.05	10.14	9.6	10.36	9.82	10.22	10.43	10	10.1	9.77	9.83	10.43	10.91	10.24	10.67	10.05	10.42	9.64	9.8	10.18
TC0200007172.hg.1	0.400952	-0.0165659	0.955214	0.912434	CTC-336P14.1	novel_transcript,_antisense_to_DPY30	chr2	+	NonCoding	32013061	32013368	4.56	5.86	3.36	5.22	5.06	5.17	4.78	4.45	5.94	6.13	5.86	5.7	5.21	5.56	5.9	6	4.94	4.84	5.01	5.01	5.11	4.89	6.21	5.11	6.34	6.31	4.76	5.04	5.39	5.52	5.57	6.14	5.15	4.44	6.48	5.52	5.02	4.96
TC0200007212.hg.1	0.410153	-0.00095322	0.947726	0.898185	HNRNPA1P61	heterogeneous_nuclear_ribonucleoprotein_A1_pseudogene_61_	chr2	+	Multiple_Complex	33635813	33637425	4.46	4.26	4.6	5.44	4.74	4.32	4.39	3.8	4.15	6.04	4.26	4.81	5.05	5.38	4.63	5.04	4.69	4.31	4.66	4.99	4.79	4.72	4.65	4.81	4.85	4.23	4.22	4.66	4.88	4.39	6.47	4.81	4.42	4.87	4.18	4.72	5.67	4.99
TC0200007332.hg.1	0.357562	-0.0901981	0.988813	0.97775	HNRNPA1P57	heterogeneous_nuclear_ribonucleoprotein_A1_pseudogene_57_	chr2	+	Multiple_Complex	41143780	41157555	5.83	6.73	5.51	5.69	5.7	5.6	5.25	5.3	5.43	5.31	5.74	5.51	5.57	5.21	5.38	5.55	6.01	5.54	5.52	5.76	5.04	5.16	5.54	5.26	5.54	5.77	5.35	5.88	5.03	5.74	5.94	5.53	5.8	5.53	5.5	5.47	6.2	6.18
TC0200007348.hg.1	0.422421	0.0198657	0.937559	0.879018	PKDCC	protein_kinase_domain_containing,_cytoplasmic	chr2	+	Multiple_Complex	42048020	42058528	6.41	6.04	5.45	5.48	6.38	5.9	6	5.98	5.59	5.51	6.18	6.08	5.81	6.39	6.47	5.48	5.85	5.83	5.98	5.98	5.71	5.83	5.92	5.91	5.82	5.94	5.44	5.71	5.42	5.86	5.51	5.45	5.89	5.68	5.88	5.89	5.71	6.24
TC0200007419.hg.1	0.356771	-0.0915396	0.989536	0.979182	CAMKMT	calmodulin-lysine_N-methyltransferase	chr2	+	Multiple_Complex	44361904	44772592	5.65	6.62	5.83	6.08	6.51	5.87	5.1	5.65	6.28	5.74	6.11	6.48	5.88	6.03	6.67	5.66	5.64	6.16	5.13	5.75	6.34	6.02	7.1	5.04	6.48	6.47	5.83	5.83	5.23	6.23	6.72	6.78	5.46	7.16	6.43	6.16	6.62	5.73
TC0200007432.hg.1	0.417497	0.0115104	0.941737	0.886868	SIX3	SIX_homeobox_3	chr2	+	Coding	44941898	44946077	4.45	5.24	4.48	4.87	4.47	5.36	5.16	4.47	4.46	4.39	4.64	4.34	4.9	4.68	4.8	4.47	4.46	4.38	4.64	4.75	4.16	4.15	4.22	4.28	4.01	4.49	3.98	4.53	4.37	4.77	4.05	3.99	4.98	4.04	4.19	4.88	4.02	4.58
TC0200007474.hg.1	0.348939	-0.104832	0.994659	0.989346	RP11-536C12.1	TEC	chr2	+	NonCoding	46638197	46670778	4.06	4.31	5.38	4.97	4.61	4.73	4.03	5.13	5.93	5.55	4.24	5.12	5.41	4.98	4.24	4.24	5.19	5.93	4.03	5.94	4.73	4.47	3.99	4.7	5.36	5.55	4.71	4.9	5.44	4	5.08	4.58	5.19	4.35	4.61	3.55	4.53	4.54
TC0200007485.hg.1	0.400925	-0.0166124	0.951956	0.90622	AC016722.4	novel_transcript,_antisense_to_MCFD2	chr2	+	NonCoding	46899275	46908678	8	7.89	8.21	7.51	8.02	8.1	8.75	8.53	8.25	8.51	8.75	8.11	7.63	8.02	7.9	7.8	7.8	8.04	7.91	8.42	8.22	7.62	7.68	8.19	7.47	7.76	8.51	8.04	8.46	7.71	7.72	8.07	7.95	8.3	8.08	8.1	8.53	8.17
TC0200007551.hg.1	0.385979	-0.0419755	0.966761	0.934627	RPL7P13	ribosomal_protein_L7_pseudogene_13_	chr2	+	Pseudogene	49878623	49879363	5.3	5.93	5.38	5.88	6.74	6.83	5.59	5.71	5.36	5.55	5.82	5.4	6.62	5.93	6.05	5.73	6.24	6.21	5.47	5.93	5.7	6.29	6.26	5.56	6.16	6.46	5.19	4.64	5.44	5.18	5.94	5.38	6.23	6.25	6.28	5.8	6.43	6.16
TC0200007639.hg.1	0.376891	-0.0573968	0.973439	0.947583	RP11-554J4.1	novel_transcript	chr2	+	NonCoding	55617909	55619767	4.72	4.89	5.62	4.8	5.87	4.64	4.82	5.06	5.33	5.47	5.99	5.65	5.65	6.16	5.42	4.73	5.09	5.15	5.98	5.02	6.34	5.52	6.15	4.87	5.19	6.08	5.17	5.01	5	5.28	6.5	5.38	5.67	5.8	5.79	5.55	5.43	4.72
TC0200007707.hg.1	0.327235	-0.141662	1.01194	1.02401	RNU4-51P	RNA,_U4_small_nuclear_51,_pseudogene_	chr2	+	Small_RNA	60911303	60911442	5.04	4.84	4.94	5.88	4.91	5.69	5.13	5.55	5.04	5.89	4.45	4.83	5.63	4.94	5.19	4.62	5.16	4.83	5.55	5.4	5.32	4.41	5.27	4.95	5.42	4.44	4.79	4.52	5.07	4.36	5.43	4.87	5.01	4.69	5.93	5.5	4.61	4.78
TC0200007842.hg.1	0.429877	0.0325192	0.931359	0.867429	RP11-418H16.1	novel_transcript	chr2	+	NonCoding	65623272	65628424	6.04	5.58	5.37	5.53	5.17	5.46	5.49	5.3	5.32	6.09	5.55	5.54	5.72	5.66	5.38	6.01	5.69	5.95	5.38	5.34	5.78	5.62	5.84	5.96	5.67	5.47	5.42	5.45	4.95	5.36	5.36	5.43	5.38	5.37	5.63	5.25	6.01	6.16
TC0200007915.hg.1	0.388752	-0.0372697	0.96421	0.929701	Y_RNA	Y_RNA_	chr2	+	NonCoding	69334600	69334692	4.45	4	4.32	4.65	4.67	5	4.44	4.48	4.07	4.82	4.69	4.69	4.94	3.87	5.2	3.98	4.65	4.75	4.69	4.15	4.58	3.91	4.21	5.5	4.47	5.65	4.04	4.09	4.23	3.88	4.69	5.24	4.66	4.63	4.39	4.44	4.99	4.76
TC0200007923.hg.1	0.311049	-0.16913	1.02229	1.04507	B3GALNT1P1	beta-1,3-N-acetylgalactosaminyltransferase_1_pseudogene_1_	chr2	+	Multiple_Complex	69597353	69598951	5.63	6.34	5.76	6.62	5.56	6.26	5.97	5.92	5.69	5.74	6.06	6.11	6.08	5.29	4.76	6.07	5.77	6.07	6.27	5.87	6.37	5.93	5.93	6.06	5.62	5.76	6.84	6.57	6.09	6.45	5.34	6.18	5.27	5.8	5.36	6.31	6.47	5.11
TC0200007970.hg.1	0.441534	0.0522998	0.922275	0.850591	HMGN2P21	high_mobility_group_nucleosomal_binding_domain_2_pseudogene_21_	chr2	+	Multiple_Complex	70803157	70803426	6.54	7.35	6.74	6.65	6.92	7.7	6.97	7.13	6.38	6.56	5.58	6.32	7.97	6.54	6.98	6.92	6.92	6.5	7	6.86	6.46	6.83	6.59	6.84	6.59	6.61	7.6	6.88	6.8	7.03	6.87	6.97	6.73	7.03	6.9	7.16	7.06	7.27
TC0200007983.hg.1	0.436291	0.0434036	0.926359	0.858141	OR7E46P	olfactory_receptor,_family_7,_subfamily_E,_member_46_pseudogene	chr2	+	Multiple_Complex	71037685	71038703	4.88	4.58	4.72	5.21	4.7	4.74	4.59	4.54	4.63	5.55	4.25	4.78	4.88	4.86	5.08	5.24	4.96	4.31	4.33	4.67	4.24	4.71	4.7	4.25	3.97	4.83	4.78	4.91	4.48	4.53	4.51	4.75	4.49	4.81	4.2	4.34	4.38	4.58
TC0200008044.hg.1	0.441746	0.0526604	0.922048	0.850172	RNU6-111P	RNA,_U6_small_nuclear_111,_pseudogene_	chr2	+	Small_RNA	73298683	73298787	4.95	5.94	4.28	5.12	4.6	4.78	5.85	4.6	4.23	4.81	4.34	4.39	4.6	4.17	5.03	3.78	4.61	4.18	4.2	5.31	5.03	3.81	4.42	5.49	3.96	4.75	5.38	5.07	4.1	5.65	3.82	4.41	5.07	3.73	4.06	4.66	4.53	4.04
TC0200008076.hg.1	0.435494	0.0420503	0.92439	0.854498	NECAP1P2	NECAP_endocytosis_associated_1_pseudogene_2_	chr2	+	Pseudogene	74350069	74351009	5.22	4.83	4.62	4.79	5.37	5.31	4.77	5.14	4.81	5.24	4.7	4.65	4.72	4.99	5.07	4.94	4.75	5.01	5.01	5.23	5.69	4.7	4.78	5.06	4.91	4.98	5.46	4.63	4.91	4.94	4.83	4.48	4.85	4.69	4.83	4.73	4.88	5.69
TC0200008094.hg.1	0.386426	-0.0412173	0.965886	0.932937	SEMA4F	sema_domain,_immunoglobulin_domain_(Ig),_transmembrane_domain_(TM)_and_short_cytoplasmic_domain,_(semaphorin)_4F	chr2	+	Multiple_Complex	74654228	74683854	4.54	4.58	4.97	4.73	4.33	4.75	4.62	4.34	4.8	4.55	5.3	4.83	5.07	4.98	4.94	4.62	5.25	4.94	4.32	4.57	4.78	4.45	4.68	4.84	4.59	4.54	4.42	4.78	5.25	4.01	4.9	4.59	4.6	5.07	4.67	4.92	4.52	4.49
TC0200008168.hg.1	0.398847	-0.0201391	0.956889	0.915636	REG1A	regenerating_islet-derived_1_alpha	chr2	+	Multiple_Complex	79120362	79123419	4.73	4.51	4.46	4.7	4.74	5.22	5.44	5.04	4.09	4.94	4.86	5.02	4.94	5.41	5.27	4.89	5.06	4.68	4.31	4.15	4.76	4.52	4.22	4.79	4.1	4.55	4.14	4.54	4.53	4.99	5.1	4.06	4.22	4.36	3.99	4.69	4.07	5.32
TC0200008223.hg.1	0.42505	0.0243265	0.935512	0.875182	DNAH6	dynein,_axonemal,_heavy_chain_6	chr2	+	Multiple_Complex	84516455	84819589	5.83	5.76	6	5.35	5.78	6.02	5.51	5.54	5.16	5.9	5.56	6.47	5.39	5.73	6.34	6.09	5.82	5.91	5.35	5.53	6.29	6.02	5.81	6	5.58	4.56	5.28	5.63	5.87	5.7	5.77	5.65	5.64	6.1	5.66	5.52	5.18	5.82
TC0200008253.hg.1	0.292376	-0.200816	1.03735	1.0761	SH2D6	SH2_domain_containing_6	chr2	+	Multiple_Complex	85418721	85437029	4.56	5.19	4.86	5.02	4.72	4.85	5.17	4.93	5	4.81	4.87	4.99	5.08	5.15	4.8	4.91	4.94	5.05	4.81	4.68	4.62	4.75	4.39	4.71	4.78	4.86	5.2	4.62	4.58	4.96	4.77	5.12	4.93	4.8	4.58	4.54	4.73	4.64
TC0200008323.hg.1	0.439834	0.0494158	0.923604	0.853045	PLGLB2	plasminogen-like_B2	chr2	+	Multiple_Complex	87748085	87767377	4.41	5.23	5.29	6.17	5.32	4.92	4.91	5.86	5.47	4.43	4.87	5.19	5.69	5.82	5.29	5.52	5.47	5.49	5.34	4.33	5.13	4.92	5.96	5.55	4.76	6.08	4.8	5.59	5.31	5.58	5.2	6.1	5.55	5.59	5.79	5.35	5.1	5.4
TC0200008407.hg.1	0.372124	-0.0654868	0.977468	0.955443	IGKV1D-8	immunoglobulin_kappa_variable_1D-8	chr2	+	Coding	90220727	90221384	4.88	3.95	4.34	4.81	4.49	4.46	4.1	4.15	4.74	5.46	4.27	4.79	3.85	4.3	4.42	4.84	4.66	4.65	4.73	4.44	4.87	4.45	5.03	5.25	4.92	4.59	4.48	4.42	4.46	4.14	4.54	4.41	4.99	4.45	4.35	4.04	4.93	4.45
TC0200008440.hg.1	0.422893	0.0206669	0.937468	0.878846	CNN2P8	calponin_2_pseudogene_8_	chr2	+	Pseudogene	94737337	94738249	4.84	4.77	4.54	5.21	5.11	4.8	4.5	4.77	4.93	4.6	4.42	4.59	4.68	4.44	4.48	4.56	4.68	4.56	5.4	4.5	4.38	4.53	4.17	4.82	4.52	4.25	4.87	4.86	4.36	4.88	4.58	4.3	4.72	4.69	4.63	4.8	4.45	4.99
TC0200008447.hg.1	0.377333	-0.0566466	0.972955	0.946641	TEKT4	tektin_4	chr2	+	Multiple_Complex	94871433	94876829	4.92	5.15	5.4	5.56	4.88	6.59	4.89	5.15	4.97	4.81	5.74	4.98	5.45	5.58	4.96	5.27	5.09	5.27	5.07	5.02	5.7	5.39	4.87	5.2	5.01	5.14	5.22	5.57	5.04	5.05	4.87	4.81	5.4	4.77	4.86	5.05	5.04	5.38
TC0200008479.hg.1	0.419864	0.015526	0.937472	0.878853	TRIM51JP	tripartite_motif-containing_51J,_pseudogene_	chr2	+	Multiple_Complex	95574899	95580764	4.21	5.14	4.82	5.11	4.6	4.62	4.82	5.45	4.72	5.23	5.56	4.96	4.75	5.01	5.11	4.79	4.91	4.69	5.44	5.11	5.18	4.89	4.96	5.39	4.91	5.1	5.11	4.4	4.98	5.13	4.83	4.51	4.6	5	5.11	4.98	4.95	5.08
TC0200008485.hg.1	0.394736	-0.0271144	0.960021	0.921641	AC008268.1	novel_transcript	chr2	+	NonCoding	95666080	95668749	4.74	4.99	4.46	4.56	4.79	4.68	4.59	4.73	4.36	5.16	4.69	4.36	4.56	4.68	4.76	4.77	4.72	4.49	4.99	5.08	4.32	4.3	4.35	4.55	4.53	4.56	4.39	4.97	4.56	4.76	5.2	4.06	4.83	4.43	4.79	4.81	4.19	4.51
TC0200008502.hg.1	0.406715	-0.00678697	0.950705	0.90384	NCAPH	non-SMC_condensin_I_complex_subunit_H	chr2	+	Multiple_Complex	96335741	96377095	5.02	5.33	5.49	4.42	5.31	5.7	4.8	6.07	5.68	4.6	4.78	5.03	6.1	5.55	5.84	4.74	5.81	5.43	7.12	4.89	5.54	5.32	6.25	4.64	5.82	5.89	5.45	5.54	5.31	5.97	4.75	6.34	5.27	4.46	5.21	4.84	5.37	5.3
TC0200008516.hg.1	0.409516	-0.00203357	0.948343	0.899354	CNNM3	Zhang2013_ALT_ACCEPTOR,_ALT_DONOR,_coding,_INTERNAL,_intronic,_OVERLAPTX_best_transcript_NM_017623	chr2	+	NonCoding	96827443	96827682	7.34	6.26	6.71	6.29	6.86	6.79	5.94	5.9	6.73	7.26	6.83	7.02	7.08	7.15	6.64	7.27	7.02	6.96	6.47	6.26	7.5	6.18	7.33	6.62	6.76	6.68	6.48	6.68	6.56	6.62	5.5	6.31	6.95	7.09	6.15	6.73	6.08	6.5
TC0200008563.hg.1	0.426746	0.0272061	0.934197	0.872725	VWA3B	von_Willebrand_factor_A_domain_containing_3B	chr2	+	Multiple_Complex	98087116	98313299	6.9	5.82	5.68	5.93	5.63	6.19	6.55	6.04	6.08	6.42	5.75	5.97	5.57	6.27	5.92	6.66	6.37	6	4.81	6.86	5.88	5.68	5.43	6.04	5.8	5.37	5.65	5.05	5.7	5.28	5.72	5.49	6.7	4.96	5.69	5.96	5.91	5.53
TC0200008682.hg.1	0.312358	-0.166908	1.02265	1.04581	TMEM182	transmembrane_protein_182	chr2	+	Multiple_Complex	102736908	102843893	5.74	5.9	6.41	6.2	5.4	6.82	6.24	5.61	6.11	6.85	6.19	6.66	6.77	6.59	6.16	6.17	6.31	6.24	6.01	5.97	5.9	6.35	6.53	7.19	5.77	6.69	6.08	6.36	5.93	5.79	6.38	6.88	6.44	6.26	6.67	6.26	6.37	6.01
TC0200008715.hg.1	0.398117	-0.0213778	0.957049	0.915942	CTD-2015C24.1	TEC	chr2	+	Unassigned	104706612	104707506	5.47	4.41	5.73	4.83	5.45	5.56	5.39	4.65	4.25	4.94	4.42	4.97	4.67	4.52	4.19	5.33	4.93	4.89	5.47	4.76	5.13	4.42	5.23	4.98	4.54	4.68	4.94	5.01	5.29	4.68	5.01	4.71	5.01	4.89	4.4	4.87	4.66	4.61
TC0200008925.hg.1	0.35594	-0.0929507	0.989414	0.97894	AC012442.6	putative_novel_transcript	chr2	+	NonCoding	112590796	112591939	5.23	5.83	6.02	6.09	5.15	5.88	5.77	5.45	5.53	5.13	5.79	5.71	5.26	5.91	5.39	5.43	5.61	5.44	4.86	5.07	5.58	5.05	5.49	5.38	5.5	5.84	5.18	5.47	5.21	5.05	5.73	5.18	5.15	5.74	5.6	5.07	5.43	5.78
TC0200008949.hg.1	0.420059	0.015858	0.939931	0.88347	IL36RN	interleukin_36_receptor_antagonist	chr2	+	Multiple_Complex	113058638	113065382	6.48	5.69	5.46	6.31	6.65	4.76	6.43	7.86	6.35	5.05	6.38	6.81	5.24	7.99	6.05	6.32	6.01	6.72	5.42	6.19	7.55	7.75	8.02	5.27	8.21	6.81	5.87	5.47	8.11	7.15	7.32	6.62	5.13	4.66	5.58	7.05	6.76	7.86
TC0200008950.hg.1	0.295335	-0.195795	1.03494	1.07109	IL1F10	interleukin_1_family,_member_10_(theta)	chr2	+	Multiple_Complex	113067970	113075850	5.28	5.24	4.93	4.81	4.69	5.04	4.99	4.84	4.76	4.76	5.06	5.28	4.92	4.99	5.18	4.89	4.97	4.6	4.9	4.93	4.91	4.39	4.48	4.62	4.64	4.61	4.86	4.77	4.66	4.81	4.83	4.6	4.64	4.92	5.01	5	4.8	5.05
TC0200008984.hg.1	0.4193	0.01457	0.94004	0.883674	RABL2A	RAB,_member_of_RAS_oncogene_family-like_2A	chr2	+	Multiple_Complex	113627229	113643398	6.25	7.46	6.77	6.82	6.63	6.2	6.97	7.08	7	6.2	6.62	7.04	7	7.48	6.53	6.32	7.5	7.37	7.1	6.7	7.36	6.82	7.06	6.63	7.18	7.24	6.28	7.36	6.68	6.69	6.55	7.06	6.58	6.87	7.35	5.93	6.42	6.85
TC0200009005.hg.1	0.422314	0.0196836	0.937898	0.879652	DPP10	dipeptidyl-peptidase_10_(inactive)	chr2	+	Multiple_Complex	114442299	115845752	5.43	5.62	6.43	5.95	5.52	5.29	5.27	4.93	5.26	4.98	4.07	5.33	5.57	6.37	6.55	5.29	7.7	5.01	4.69	5.05	5.24	4.3	4.69	6.15	3.83	5.05	6.6	4.81	6.29	5.31	4.21	4.7	4.09	4.71	5.18	4.96	6.99	4.09
TC0200009042.hg.1	0.31084	-0.169484	1.02442	1.04944	AC009404.2	putative_novel_transcript	chr2	+	NonCoding	117833937	117846057	5.85	5.87	5.63	5.43	6.12	6.51	5.6	5.32	5.26	5.75	5.68	5.11	5.94	5.71	5.38	5.61	5.23	5.32	5	5.25	5.21	5.56	5.3	5.03	5.38	6	4.99	4.95	5.69	6.13	4.81	5.52	5.81	5.56	5.56	5.69	4.69	5.45
TC0200009132.hg.1	0.372451	-0.0649322	0.977496	0.955499	RP11-416H1.2	TEC	chr2	+	Unassigned	121688203	121689714	5.58	7.28	5.37	5.59	5.58	6.48	5.44	5.08	5.25	5.52	5.47	5.78	6.31	6.14	5.16	5.53	5.49	5.58	4.78	5.53	5.74	5.35	5.54	5.56	5.57	5.64	5.84	5.45	5.39	5.5	5.41	5.45	5.24	6.17	5.66	5.87	5.66	5.52
TC0200009205.hg.1	0.429801	0.0323901	0.931868	0.868378	NIFKP9	nucleolar_protein_interacting_with_the_FHA_domain_of_MKI67_pseudogene_9_	chr2	+	Multiple_Complex	127170011	127170231	4.98	4.89	5.28	4.78	4.57	5.39	5.08	4.39	5.26	4.66	5.93	4.54	4.86	5.77	4.71	5.07	4.71	4.94	4.81	5.67	4.67	5.61	5.37	5.52	5.58	5.22	5.03	6.35	5.19	5.19	5.53	5.11	5.45	4.72	5.02	5.58	5.22	5.08
TC0200009212.hg.1	0.441296	0.0518967	0.92223	0.850508	AC068282.3	novel_transcript	chr2	+	NonCoding	127386180	127406093	5.17	6.22	4.94	5.86	5.46	5.32	5.49	5.79	4.61	5.36	5.62	5.43	4.96	4.89	5.48	6.01	5.16	4.63	4.66	5.78	5.27	5.56	5.33	4.89	5.41	4.97	5.48	5.74	5.67	6.32	5.32	4.67	4.95	4.56	5.22	5.74	5.22	5.3
TC0200009214.hg.1	0.348168	-0.106138	0.995938	0.991892	PROC	protein_C_(inactivator_of_coagulation_factors_Va_and_VIIIa)	chr2	+	Multiple_Complex	127418420	127429246	5.08	5.23	4.84	4.96	5.2	5.35	5.25	4.91	4.89	5.22	5.88	5.34	4.94	5.59	4.86	5.14	5.02	5.57	4.93	4.65	5.33	5.27	4.88	5.06	4.96	4.99	4.84	4.75	4.79	4.98	4.99	5.09	5.26	5	5.14	5.09	5.29	5.49
TC0200009216.hg.1	0.25888	-0.257658	1.06217	1.1282	RNU4-48P	RNA,_U4_small_nuclear_48,_pseudogene_	chr2	+	Small_RNA	127472234	127472415	5.52	5.09	4.96	5.21	4.98	6.21	4.91	5.5	5.2	5.01	5.47	5.51	5.52	5.94	5.16	5.25	5.9	5.31	4.96	5.52	5.99	5.98	4.88	5.25	5.38	5.77	5.66	5.59	4.76	5.4	4.9	5.52	4.97	5.24	4.86	5.62	5.14	5.61
TC0200009229.hg.1	0.354336	-0.0956727	0.991012	0.982105	Metazoa_SRP	Metazoan_signal_recognition_particle_RNA_	chr2	+	NonCoding	127856890	127857147	7.07	6.3	6.96	6.73	5.86	6.85	5.74	5.9	6.13	7.64	6.57	6.06	6.87	6.14	5.83	6.54	6.37	6.13	6.94	6.15	6.09	6.1	5.7	6.37	5.96	5.87	5.44	5.82	5.65	6.25	5.85	6.05	6.15	5.9	6.17	5.95	6.05	6.95
TC0200009338.hg.1	0.394156	-0.0280983	0.960146	0.92188	LINC01120	long_intergenic_non-protein_coding_RNA_1120	chr2	+	NonCoding	131402877	131410107	4.31	4.57	4.97	4.75	4.22	4.49	4.97	4.8	4.51	5.13	4.95	4.79	4.73	4.24	4.48	5.47	4.71	4.74	4.92	4.62	4.51	5.01	3.85	4.82	4.96	4.45	4.81	4.38	4.8	4.4	5.32	4.51	4.85	4.81	4.63	5.02	4.49	4.55
TC0200009346.hg.1	0.237198	-0.294453	1.0779	1.16188	POTEKP	POTE_ankyrin_domain_family,_member_K,_pseudogene	chr2	+	Multiple_Complex	131591752	131628147	3.84	4.81	4.71	4.34	5.2	3.71	3.79	4.73	5.1	5.66	4.1	4.99	5.58	4.32	4.72	4.97	4.7	4.34	5.79	4.9	5.68	4.88	4.33	4.21	5.76	4.29	5	3.94	4.71	4.07	6.66	4.48	4.02	5.56	4.69	3.62	5.75	3.81
TC0200009348.hg.1	0.376821	-0.0575156	0.974405	0.949466	LINC01087	long_intergenic_non-protein_coding_RNA_1087	chr2	+	NonCoding	131637025	131649615	4.77	5.07	7.44	4.87	4.44	5.02	4.84	4.88	7.74	5.38	3.68	5.63	5.29	4.64	4.55	4.78	4.3	4.49	7.07	4.98	7.59	4.82	4.62	5.2	6.71	5.22	4.71	4.58	5.18	4.23	6.77	4.92	4.71	5.55	5.54	4.89	5.22	4.53
TC0200009459.hg.1	0.384419	-0.0446219	0.968028	0.937078	RN7SKP141	RNA,_7SK_small_nuclear_pseudogene_141_	chr2	+	NonCoding	136390332	136390669	4.65	4.6	4.79	4.52	4.83	4.41	4.71	4.51	4.52	5.49	5.74	4.82	4.42	5.65	4.75	4.68	4.47	4.57	4.33	4.86	4.89	4.2	4.73	5.06	5	4.92	5.37	4.55	4.82	4.72	5.34	5.02	4.54	4.81	4.6	4.76	4.75	4.4
TC0200009585.hg.1	0.439215	0.0483653	0.924208	0.854161	RNU7-2P	RNA,_U7_small_nuclear_2_pseudogene_	chr2	+	Small_RNA	146145156	146145217	6.32	5.18	5.95	5.1	5	5.18	5.32	5.39	5.28	5.36	5.69	6.31	4.79	5.85	5.72	4.96	5.61	6.38	5.03	5.88	5.68	5.65	5.09	6.14	4.91	5	5.28	5.91	5.14	5.35	5.51	5.03	6.4	6.48	5.13	6.09	5.67	5.3
TC0200009592.hg.1	0.387209	-0.0398875	0.965711	0.932598	AC062032.1	novel_transcript	chr2	+	NonCoding	146879909	146901932	5.61	5.4	5.3	5.37	4.9	5.06	5.28	4.8	5.25	5.9	4.67	5.07	4.38	5.04	4.71	4.68	5.62	5.25	5.25	5.46	4.42	5.71	4.64	4.44	5.11	5.29	5.79	5.25	5	5.28	4.78	4.04	6.17	5.75	5.16	5.06	5.75	4.98
TC0200009750.hg.1	0.336849	-0.125347	1.00409	1.0082	PTP4A1P1	protein_tyrosine_phosphatase_type_IVA,_member_1_pseudogene_1_	chr2	+	Multiple_Complex	158065545	158066059	4.95	4.74	4.48	4.94	4.83	5.59	3.71	4.17	4.56	5.27	4.78	5.16	4.78	4.28	4.5	4.2	4.63	4.36	5	4.47	5.14	5.16	4.17	4.68	4.81	5.94	4.74	4.6	5.46	4.78	5.18	4.5	5.26	5.09	4.46	4.25	4.45	4.88
TC0200009764.hg.1	0.408652	-0.00349948	0.949081	0.900756	AC005042.5	putative_novel_transcript	chr2	+	NonCoding	158685903	158753775	5.12	4.93	4.62	5.09	4.92	4.51	4.95	4.55	4.72	4.62	4.61	4.63	4.85	4.53	5.1	4.89	4.57	4.29	4.38	4.69	4.59	4.54	4.3	5.14	4.01	4.81	5	4.49	4.6	4.43	3.98	4.25	4.66	4.33	4.37	4.69	4.43	5.26
TC0200009779.hg.1	0.361174	-0.084069	0.986231	0.972651	MIR6888	microRNA_6888	chr2	+	Precursor_microRNA	159186835	159186901	3.88	4.79	4.94	4.87	4.06	4.98	4.84	4.13	4.71	4.42	3.91	4.42	5.09	4.45	4.45	4.25	4.92	5.1	4.22	5.08	4.63	4.85	4.56	6.41	5.13	5.49	4.76	4.49	4.97	4.31	4.97	4.51	4.66	5.47	5.46	4.37	4.83	4.62
TC0200009837.hg.1	0.435965	0.04285	0.926872	0.859092	RNU6-627P	RNA,_U6_small_nuclear_627,_pseudogene_	chr2	+	Small_RNA	163288995	163289096	4.24	4.61	4.94	5.14	4.94	5.62	4.69	5.08	4.79	4.8	5.16	3.76	5.71	4.55	4.98	5.46	5.53	4.76	4.77	5.36	4.53	4.59	5.26	4.79	5.03	5.18	4.25	4.43	4.4	4.86	4.38	5.81	4.45	5.6	4.76	4.92	4.86	4.03
TC0200009865.hg.1	0.43692	0.0444698	0.925303	0.856185	SCN2A	sodium_channel,_voltage_gated,_type_II_alpha_subunit	chr2	+	Multiple_Complex	165239402	165392310	4.26	5.05	5.65	4.76	5.2	6.26	4.79	5.71	4.94	4.99	4.71	5.01	4.76	6.04	5.09	5.3	5.5	4.86	4.67	4.19	4.75	4.86	5.3	4.77	5.69	5.34	5.23	4.81	5.38	4.2	4.4	5.73	4.97	5.21	4.6	4.98	5.11	4.92
TC0200009868.hg.1	0.406585	-0.00700667	0.950352	0.903169	MAPRE1P3	MAPRE1_pseudogene_3_	chr2	+	Multiple_Complex	165285253	165286048	5.96	5.95	5.53	6.01	5.69	5.2	5.2	5.42	5.45	5.59	4.95	5.61	5.16	5.6	5.48	5.79	5.95	5.26	5.72	5.51	5.59	5.65	5.68	5.38	5.56	5.37	5.44	5.25	5.36	5.45	5.41	5.51	5.08	5.52	5.89	5.46	5.36	5.81
TC0200009879.hg.1	0.429913	0.0325802	0.931539	0.867764	TTC21B-AS1	TTC21B_antisense_RNA_1	chr2	+	NonCoding	165933857	165950287	5.06	5.16	4.83	4.89	4.81	5.64	5.16	4.6	4.74	5.76	5.71	4.52	4.76	5.25	4.69	5.02	5.31	5.2	5.17	4.95	5.19	5.07	4.77	5.16	5.01	5.12	4.7	5.8	4.9	5.58	4.84	5.08	5.42	6.29	4.9	5.58	5.61	5.06
TC0200009899.hg.1	0.329996	-0.136976	1.01019	1.02049	MIR4774	microRNA_4774	chr2	+	Precursor_microRNA	168582943	168583018	4.25	4.95	4.19	3.85	4.52	4.72	4.59	4.31	4.41	4.28	4.26	4.98	4.47	5.09	3.95	4.94	3.54	4.8	4.39	5.46	5.22	4.51	4.25	4.75	3.77	4.62	4.37	4.39	5.13	4.27	4.54	4.3	4.25	4.07	4.64	4.45	4.61	3.75
TC0200009906.hg.1	0.394915	-0.0268104	0.958927	0.919541	AC007556.3	putative_novel_transcript	chr2	+	NonCoding	169100743	169101210	5.09	4.45	5.11	4.51	5.28	4.62	4.74	5.02	4.28	4.73	4.95	4.34	4.7	4.28	5.04	5.33	5.31	4.35	5.24	4.77	4.73	4.23	4.66	4.88	5	4.71	4.38	4.93	5.18	4.73	4.75	4.84	4.93	4.67	3.87	5.2	4.38	4.52
TC0200009966.hg.1	0.384249	-0.04491	0.968164	0.937341	METAP1D	methionyl_aminopeptidase_type_1D_(mitochondrial)	chr2	+	Multiple_Complex	171999583	172082430	5.94	7.53	6.26	6.26	6.28	6.44	5.97	5.96	6.05	6.4	6.07	6.18	6.79	6.71	6.53	6.38	6.65	6.11	6.26	6.12	6.12	6.12	7.25	7.18	6.18	6.66	6.53	6.29	6.28	6.17	6.24	6.12	6.45	5.57	6.1	6.03	6.86	6.29
TC0200009982.hg.1	0.358645	-0.0883601	0.988263	0.976663	RAPGEF4	Rap_guanine_nucleotide_exchange_factor_4	chr2	+	Multiple_Complex	172735274	173052893	5.85	5.82	4.92	5.18	4.75	6.25	5.67	5.5	6.14	6.02	6.67	5.72	5.46	5.49	5.83	5.46	5.62	5.44	5.76	5.77	6.26	5.74	5.56	5.59	5.34	5.24	5.5	5.67	5.68	5.33	5.08	5.3	5.2	5.54	5.28	5.14	5.22	5.63
TC0200010063.hg.1	0.419195	0.0143916	0.940038	0.883671	LINC01117	long_intergenic_non-protein_coding_RNA_1117	chr2	+	NonCoding	176637710	176656314	4.36	6.15	5.25	5.12	5.29	5.55	4.49	5.79	4.31	4.9	5	4.92	4.84	4.75	4.47	5.26	4.63	4.51	4.13	5.26	4.1	4.52	4.38	5.28	4.8	5.09	4.94	4.61	4.12	4.76	4.93	4.53	4.58	5.06	4.4	4.52	4.6	4.63
TC0200010068.hg.1	0.427814	0.0290176	0.933285	0.87102	RP11-632P5.1	TEC	chr2	+	NonCoding	176822030	176823653	5.77	5.88	5.63	6.09	5.56	5.37	5.5	6.31	5.34	6.97	6.05	5.79	5.92	5.44	5.63	6.8	5.95	5.94	6.2	6.01	5.24	5.39	5.25	5.94	5.94	5.5	6.03	5.45	6.18	5.17	5.87	5.52	5.76	5.41	5.58	5.43	5.03	5.68
TC0200010116.hg.1	0.363764	-0.0796734	0.984253	0.968753	DFNB59	deafness,_autosomal_recessive_59	chr2	+	Multiple_Complex	178451436	178461390	4.08	4.61	4.2	4.56	4.43	5.16	3.68	5.63	4.77	4.46	5.42	5.3	4.21	5.42	4.58	4.32	4.53	5.01	4.33	4.35	4.37	3.78	6.09	4.14	4.67	4.6	4.47	4.83	4.9	4.62	4.72	4.44	4.96	4.65	4.79	4.63	4.6	4.72
TC0200010129.hg.1	0.41803	0.0124142	0.941532	0.886482	RP11-171I2.3	novel_transcript	chr2	+	NonCoding	178644717	178645179	5.98	6.32	5.93	5.65	5.42	6.35	5.4	5.85	6.29	8.05	5.58	5.74	6.08	6.52	5.68	6.91	5.65	5.25	5.46	5.93	5.92	5.15	6.3	6.01	5.8	6.05	5.27	6.63	5.67	5.96	6.18	5.84	6.17	5.09	6.13	5.38	5.43	5.78
TC0200010135.hg.1	0.434522	0.0404002	0.927946	0.861084	AC093911.1	putative_novel_transcript	chr2	+	NonCoding	179273831	179285707	5.66	5.58	5.54	5.93	5.82	5.81	6.34	5.71	6.05	5.99	6.06	6.08	5.88	5.7	6.16	6.37	5.45	5.98	5.48	6.43	5.42	5.63	5.6	4.95	6.1	5.68	6.4	5.78	5.95	5.97	5.83	5.05	5.99	5.39	5.51	5.88	5.94	6.59
TC0200010155.hg.1	0.404065	-0.0112841	0.952563	0.907377	LOC101927156	uncharacterized_LOC101927156	chr2	+	NonCoding	181101932	181399559	4.69	3.88	3.86	4.47	4.22	5.12	4.38	4.45	5.12	5.49	5.43	4.69	4.78	4.51	4.16	4.94	4.39	4.4	4.04	4.91	4.76	4.7	4.6	3.87	4.55	4.66	4.26	4.51	4.62	4.44	4.41	4.76	4.03	4.98	5.14	4.41	4.79	4.37
TC0200010384.hg.1	0.363412	-0.080271	0.984621	0.969478	RNU7-147P	RNA,_U7_small_nuclear_147_pseudogene_	chr2	+	Small_RNA	199191059	199191120	4.85	5.05	5.03	4.84	5.1	4.81	5.27	4.79	4.74	5.77	4.37	5.7	5.82	5.57	5.14	5.24	5.71	5.79	4.66	5.85	5.74	4.85	4.34	6.45	5.36	5.31	5.77	3.91	4.79	5.49	5.27	5.25	4.84	4.76	4.52	4.88	6.11	5.09
TC0200010388.hg.1	0.424466	0.0233369	0.93614	0.876359	SATB2-AS1	SATB2_antisense_RNA_1	chr2	+	NonCoding	199457700	199476935	5.15	5.88	4.84	4.8	4.9	5.11	4.68	5.3	4.84	4.74	4.84	4.95	4.89	5.87	5.2	5.39	5.38	4.85	4.47	5.41	5.01	5.6	4.56	5.41	4.77	5.25	5.38	5.2	4.88	4.87	4.33	5.34	5.05	5.37	4.63	4.98	4.85	5.43
TC0200010439.hg.1	0.332492	-0.132741	1.00831	1.01668	RNU6-1206P	RNA,_U6_small_nuclear_1206,_pseudogene_	chr2	+	Small_RNA	201079842	201079944	4.04	5.83	5.17	3.56	4.81	4.42	4.81	4.69	4.29	4.03	5.25	4.28	4.73	3.97	3.85	3.98	3.62	3.75	4.26	4.42	4.58	5.11	5.07	4.61	5.42	4.77	4.81	4.07	3.81	4.61	5.46	4.84	4.87	4.25	5.04	5.52	4.82	3.43
TC0200010441.hg.1	0.360683	-0.0849017	0.986677	0.973531	RP11-13J8.1	novel_transcript	chr2	+	NonCoding	201101382	201103136	6.68	5.93	5.4	5.56	5.55	5.36	5.5	5.8	5.57	6.63	6.03	5.86	5.14	5.9	4.76	5.92	5.53	5.38	5.61	5.43	5.73	6.16	5.92	5.99	5.23	5.43	5.57	6.58	5.66	5.42	6.22	4.91	5.53	5.47	5.5	5.81	5.29	4.88
TC0200010507.hg.1	0.40388	-0.0115981	0.952886	0.907992	CARF	calcium_responsive_transcription_factor	chr2	+	Multiple_Complex	202912214	202987063	8.32	8.53	8.42	8.2	8.22	8.06	7.82	8.11	7.71	7.25	8.44	8.1	8.54	8.4	7.83	7.75	8.26	8.09	8.13	8.18	8.51	8.15	8.29	8.1	8.24	8.38	8.33	8.11	7.85	8.34	7.64	8.25	8.19	8.06	8.55	8.46	8.39	8.04
TC0200010566.hg.1	0.432338	0.036695	0.929682	0.864308	GCSHP3	glycine_cleavage_system_protein_H_(aminomethyl_carrier)_pseudogene_3_	chr2	+	NonCoding	206115547	206122323	4.97	5.81	5.47	4.91	5.29	4.56	4.96	4.73	5.05	5.14	5.74	5.2	4.91	6.03	5.2	5.2	5.3	5.13	4.85	4.55	5.76	5.71	4.97	5.31	4.96	5.77	4.75	5.06	5.4	5.3	6.21	5.71	5.04	5.73	5.59	5.07	5.64	5.47
TC0200010568.hg.1	0.362	-0.0826665	0.985697	0.971598	SNORD51	small_nucleolar_RNA,_C/D_box_51	chr2	+	Small_RNA	206161841	206161957	6.48	6.44	7.36	5.99	7.07	7.31	7.22	6.54	6.6	6.64	6.36	6.42	6.3	6.83	7.71	6.92	6.49	6.09	6.36	7.27	6.81	5.4	6.18	6.78	6.71	7.02	7.32	7.11	6.38	6.3	6.6	6.72	6.75	7.76	6.18	7.6	7.53	6.78
TC0200010622.hg.1	0.409705	-0.00171299	0.948034	0.898769	RPSAP27	ribosomal_protein_SA_pseudogene_27_	chr2	+	Pseudogene	208208135	208208984	5.89	5.75	6.35	5.68	5.75	5.27	5.74	5.86	5.72	6.1	5.86	6.25	6.16	5.51	6.24	6.41	5.73	6	5.42	5.47	6.07	5.56	5.99	5.58	5.92	5.79	6.24	6.07	5.85	6.3	6.02	5.77	5.52	5.72	5.9	5.66	6.45	5.53
TC0200010634.hg.1	0.365112	-0.0773857	0.983238	0.966756	MEAF6P1	MYST/Esa1-associated_factor_6_pseudogene_1_	chr2	+	Multiple_Complex	209178804	209182018	6	5.73	5.46	5.59	5.26	6.83	5.58	5.76	6.07	6.47	5.61	5.64	6.1	5.82	5.46	5.81	5.57	5.44	5.6	6.05	5.68	6.47	5.52	5.36	6.8	6.12	5.85	5.5	5.67	6.19	6.15	5.25	5.83	6.02	5.15	5.28	5.98	6.12
TC0200010658.hg.1	0.320094	-0.15378	1.01781	1.03594	CPS1	carbamoyl-phosphate_synthase_1	chr2	+	Multiple_Complex	210477682	210679107	8.65	10.99	6.06	6.39	5.94	8.55	9.31	7.21	8.16	7.58	6.67	6.43	6.07	5.66	6.38	6.54	5.6	6	6.87	7.83	7.96	9.19	7.73	6.28	7.93	5.36	8.42	5.42	7.8	9.64	6.73	7.44	7.74	6.62	7.53	6.92	8.18	7.42
TC0200010692.hg.1	0.373034	-0.0639416	0.977003	0.954535	RP11-105N14.1	novel_transcript	chr2	+	NonCoding	213151943	213154362	4.36	3.66	4.33	4.74	5.48	3.71	4.92	5.18	4.6	3.96	5.6	4.15	3.77	4.84	4.06	4.43	4.74	4.52	4.31	4.69	4.55	5.36	4.58	4.08	4.81	4.75	4.77	5.52	4.55	4.35	4.86	5.25	4.47	4.5	4.74	4.43	4.72	4.3
TC0200010744.hg.1	0.306904	-0.176162	1.02728	1.05531	AC073321.4	novel_transcript	chr2	+	NonCoding	216604771	216611202	4.94	4.36	5.24	4.67	4.94	5.57	5.18	4.97	4.65	5.11	4.6	4.68	4.71	5.09	5.34	5.13	4.76	5.01	5.26	5.59	4.76	5.44	5.16	5.02	4.61	4.88	5.04	6.01	5.35	5.29	4.97	5.04	5.77	4.92	5.28	4.82	4.61	5.25
TC0200010791.hg.1	0.36588	-0.0760826	0.981323	0.962995	PNKD	paroxysmal_nonkinesigenic_dyskinesia	chr2	+	Multiple_Complex	218270392	218346793	5.26	5.7	6.11	5.75	5.09	5.49	5.57	5.58	5.6	5.45	5.93	5.49	5.8	5.96	5.88	5.23	6.09	5.72	5.55	5.99	5.79	5.68	6.09	5.55	5.84	6.04	5.87	6.22	5.78	5.99	5.4	5.71	5.84	6.72	5.4	5.51	6.18	5.49
TC0200010796.hg.1	0.389857	-0.0353946	0.963915	0.929133	CTDSP1	CTD_small_phosphatase_1	chr2	+	Multiple_Complex	218398256	218405941	11.54	12.09	12.77	11.77	11.02	11.06	12.49	11.29	12.41	10.96	13.21	12.82	11.28	12.07	11.41	11.61	12.31	13.06	11.67	12.77	13.21	12.78	11.85	11.6	12.97	12.44	13.37	12.96	11.87	12.36	12.74	12.66	11.95	11.8	11.62	13.26	12.36	11.46
TC0200010823.hg.1	0.286323	-0.211088	1.04132	1.08436	CDK5R2	cyclin-dependent_kinase_5,_regulatory_subunit_2_(p39)	chr2	+	Coding	218959628	218962162	5.22	5.49	6.02	6.3	5.75	5.68	5.7	6.09	5.58	5.52	6.55	5.79	6.3	5.93	5.75	6.47	6.18	5.79	5.65	5.48	5.55	5.57	5.49	6	5.65	5.89	5.6	5.94	5.74	5.62	6.13	5.53	5.9	5.54	5.74	6.23	6.29	5.96
TC0200010838.hg.1	0.440302	0.0502095	0.922852	0.851656	STK16	serine/threonine_kinase_16	chr2	+	Multiple_Complex	219245455	219250337	5.5	4.73	5.31	5.11	5.32	5.39	4.67	4.96	4.96	4.95	4.98	5.24	4.73	5.57	5.22	4.94	5.24	5.21	5.08	5.42	5.2	5.5	5.5	5.14	4.96	5.19	4.71	5.46	4.98	5.42	5.41	5.33	5.31	5.3	5.16	5.37	5.02	5.44
TC0200010853.hg.1	0.391587	-0.0324576	0.962527	0.926458	ASIC4	acid_sensing_ion_channel_family_member_4	chr2	+	Multiple_Complex	219514170	219538772	6.37	5.99	5.57	5.53	5.55	5.74	5.71	5.65	6.1	5.75	6.4	5.99	6.28	5.94	5.74	5.86	5.72	5.72	5.71	5.32	5.89	5.63	5.59	5.8	5.21	5.87	5.85	5.82	5.61	5.6	5.8	5.88	5.86	5.76	5.84	5.44	5.73	5.8
TC0200010856.hg.1	0.437035	0.0446662	0.925838	0.857176	RP11-256I23.2	novel_transcript,_antisense_to_OBSL1	chr2	+	NonCoding	219559083	219559626	4.53	5.03	4.81	5.27	4.52	4.83	4.74	3.98	5.28	4.19	5.29	5.09	4.12	4.89	4.51	4.5	4.32	5.03	4.28	4.55	4.47	4.68	4.5	4.22	4.77	4.68	4.2	5.09	4.23	4.3	4.71	4.82	4.54	5.2	4.82	4.75	4.55	4.51
TC0200010918.hg.1	0.303414	-0.182086	1.02999	1.06087	AC013448.2	putative_novel_transcript	chr2	+	NonCoding	223505476	223510933	5.49	5.66	4.98	5.35	4.93	4.71	5.56	4.76	5.53	4.69	6.05	5	4.9	5.95	5.4	5.08	5.82	5.24	5.22	5.72	5.03	5.18	4.89	4.92	4.77	5.69	5.04	5.22	5.49	4.96	4.48	5.26	5.38	5	5.34	5.12	5.08	5.83
TC0200010938.hg.1	0.309197	-0.172272	1.02507	1.05076	RP11-92F20.1	novel_transcript,_antisense_to_CUL3	chr2	+	NonCoding	224464682	224474500	5.07	5.53	5.27	5.95	5.59	5.62	5.22	5.44	5.61	5.1	5.32	5.25	5.57	5.55	5.96	5.18	5.37	5.71	5.68	5.6	5.41	4.75	6.09	5.57	5.17	5.25	5.93	5.24	5.2	5.48	5.37	5.72	5.45	6.49	5.58	5.74	5.19	6.33
TC0200010963.hg.1	0.414336	0.00614672	0.944398	0.891887	RP11-395N3.2	novel_transcript	chr2	+	NonCoding	226800146	226811029	5.6	5.65	5.76	5.66	4.99	5.51	5.08	5.19	5.7	5.32	5.86	4.82	4.66	5.29	5.18	5.6	5.23	5.79	5.6	5.85	5.55	5.43	5.81	6.15	5.06	5.28	5.53	5.77	5.87	5.17	5.71	5.02	5.81	5.78	5.3	5.38	5.61	5.16
TC0200010987.hg.1	0.407714	-0.0050915	0.949745	0.902015	RNU6-624P	RNA,_U6_small_nuclear_624,_pseudogene_	chr2	+	Small_RNA	228169743	228169849	4.32	5.14	4.58	5.27	4.99	4.86	4.79	4.86	4.24	5.21	5.42	5.18	4.39	4.58	4.81	5.15	4.48	4.8	5.44	4.79	4.64	4.71	4.56	4.46	4.57	5.28	5.04	5.54	4.31	4.62	5.14	4.7	4.49	6.26	4.81	4.74	4.52	4.45
TC0200011011.hg.1	0.411318	0.00102416	0.946793	0.896417	RNU6-613P	RNA,_U6_small_nuclear_613,_pseudogene_	chr2	+	Small_RNA	229894346	229894453	6.03	6.04	5.93	4.7	4.76	5.39	5.29	5.83	4.8	5.29	4.93	5.31	5	5.25	5.58	4.65	5.65	4.7	4.78	5.53	4.47	4.92	5.14	4.96	5.03	4.37	4.61	5.76	5.14	5.26	4.22	4.71	4.18	4.87	4.82	5.03	5.14	4.95
TC0200011020.hg.1	0.312594	-0.166508	1.02242	1.04534	SP140	SP140_nuclear_body_protein	chr2	+	Multiple_Complex	230203110	230313215	5.33	5.01	5.82	5.03	4.92	4.87	5.11	4.86	5.38	6.15	6.65	5.72	5.78	5.54	4.97	5.38	4.87	5.79	4.86	4.96	4.9	5.1	5.2	4.91	5.49	5.85	5.18	4.94	5.46	5.73	5.19	5.4	5.42	5.94	5.66	5.73	5.81	5.27
TC0200011042.hg.1	0.41313	0.0040994	0.944475	0.892033	AC012507.4	putative_novel_transcript	chr2	+	NonCoding	230908852	230910102	5.5	5.51	5.61	5.5	5.51	5.39	4.61	5.77	5.42	5.24	5.37	5.33	5.72	5.17	5.05	5.4	5.16	5.1	5.42	5.61	5.32	5.12	5.61	5.29	5.2	5.58	5.5	5.69	5.72	5.2	5.39	5.07	5	5.37	5.26	5.34	5.24	5.29
TC0200011064.hg.1	0.410074	-0.00108652	0.947164	0.89712	AC017104.2	novel_transcript	chr2	+	NonCoding	231452195	231453153	5.59	5.27	5.2	4.87	4.49	4.56	5.18	4.81	5.28	5.71	4.8	5.31	5.08	5.48	4.43	4.85	5.01	5.02	4.54	4.49	4.75	4.83	4.61	5.55	4.81	4.73	4.31	4.64	4.97	4.81	4.91	4.9	4.79	5.12	4.78	4.8	5.23	4.16
TC0200011070.hg.1	0.33559	-0.127483	1.00573	1.0115	C2orf57	chromosome_2_open_reading_frame_57	chr2	+	Coding	231592864	231594283	6.33	6.31	6.21	5.59	6.01	5.89	5.73	5.89	6.03	6.19	6.95	5.99	5.8	6.43	5.89	6.09	6.04	5.8	5.51	6.2	5.71	5.57	5.57	6.22	5.85	5.3	5.8	6	5.76	5.74	5.86	5.65	5.81	5.38	5.38	5.45	6.52	5.23
TC0200011136.hg.1	0.428631	0.030404	0.932749	0.870022	UGT1A12P	UDP_glucuronosyltransferase_1_family,_polypeptide_A12_pseudogene	chr2	+	Multiple_Complex	233585439	233586291	4.68	4.7	4.82	5.06	4.66	4.55	4.34	4.76	5.19	4.88	4.7	5.21	4.09	4.7	4.41	4.48	4.46	4.21	4.73	4.26	4.9	4.45	4.87	4.4	4	4.5	4.84	4.52	4.51	4.64	4.68	4.77	5.15	4.74	4.81	4.95	4.38	4.51
TC0200011143.hg.1	0.420304	0.0162728	0.939668	0.882976	UGT1A2P	UDP_glucuronosyltransferase_1_family,_polypeptide_A2_pseudogene	chr2	+	Pseudogene	233747214	233748079	5.03	4.36	4.25	5.22	4.4	4.48	4.3	4.66	4.63	5.44	4.8	4.81	4.61	4.68	4.66	5.23	4.39	4.35	5.19	5.21	4.28	5.26	4.93	5.3	4.58	5.06	4.74	4.76	4.56	4.68	4.9	4.66	4.48	5.09	5	5.25	4.7	4.77
TC0200011149.hg.1	0.340286	-0.119515	1.00194	1.00388	RP11-263G22.1	TEC	chr2	+	NonCoding	234082259	234084490	4.28	5.2	4.64	4.12	4.83	4.8	4.33	4.31	4.38	5.81	4.55	4.19	4.98	4.88	4.58	4.38	4.79	4.5	4.97	4.36	4.24	4.81	4.97	4.71	4.59	4.51	4.4	4.71	4.52	4.28	4.93	4.63	4.85	4.3	4.6	4.97	5.02	4.18
TC0200011317.hg.1	0.427608	0.0286674	0.933088	0.870653	MIR4269	microRNA_4269	chr2	+	Precursor_microRNA	239305462	239305545	5.57	5.58	5.5	5.59	5.38	6.1	5.57	5.33	5.75	5.77	6.39	5.47	5.23	5.39	5.4	5.67	5.64	5.28	5.03	5.23	5.76	5.61	5.68	5.91	5.61	5.99	5.72	6.08	5.39	5.38	5.7	5.35	6.1	4.95	5.53	5.61	6.02	6.23
TC0200011330.hg.1	0.374982	-0.0606362	0.975121	0.95086	AC079612.1	novel_transcrip_(FLJ45964)	chr2	+	NonCoding	239578301	239586094	4.48	4.27	4.79	4.38	4.69	4.47	4.56	4.47	4.37	4.78	4.33	4.1	4.84	4.66	4.31	4.28	4.22	4.78	5.15	4.19	4.48	4.51	4.54	5.89	4.25	4.17	5.22	4.53	5.38	4.69	4.17	4.77	4.71	4.18	4.4	4.54	4.4	4.19
TC0200011372.hg.1	0.435574	0.042186	0.925949	0.857382	AQP12A	aquaporin_12A	chr2	+	Multiple_Complex	240691845	240698483	5.77	6.33	5.82	5.94	6.01	6.98	5.69	5.9	5.62	6.02	6.13	6.01	5.95	6.03	5.79	6.02	5.85	5.76	5.98	5.83	5.69	5.99	5.61	5.98	5.62	5.83	6.41	5.98	5.95	6.11	6.01	6.05	5.94	6.52	5.65	6.34	6.13	6.11
TC0200011376.hg.1	0.434295	0.0400157	0.927814	0.860839	AGXT	alanine-glyoxylate_aminotransferase	chr2	+	Multiple_Complex	240868479	240880502	7.39	7.08	6.89	6.69	7.16	6.65	6.94	6.58	6.99	6.55	7.29	7.13	6.97	6.95	6.83	6.79	6.9	6.75	6.92	6.83	6.64	6.51	6.86	6.53	6.33	6.77	6.46	6.65	6.43	6.76	6.46	6.59	6.8	7.09	6.64	6.55	6.76	6.71
TC0200011420.hg.1	0.416161	0.00924266	0.943067	0.889374	AC133528.2	novel_transcript	chr2	+	NonCoding	241686970	241697235	6.35	5.98	5.44	5.36	4.83	5.19	4.48	5.33	6.4	5.5	5.86	5.53	4.35	6.56	5.95	5.66	5.11	6.32	5.09	5.91	6.39	5.57	6.27	4.74	5.57	6.27	5.33	6.06	6.06	5.86	6.75	6.67	6.44	5.42	5.56	5.39	6.33	5.12
TC0200011469.hg.1	0.384824	-0.043935	0.967629	0.936307	AC092159.3	novel_transcript	chr2	-	NonCoding	692083	693235	5.39	4.35	5.19	4.7	4.62	5.05	4.45	4.84	4.62	4.15	4.59	4.52	4.91	4.62	4.35	5.45	4.89	4.73	4.74	4.81	4.88	4.43	4.49	4.6	4.5	4.52	4.46	4.54	4.24	4.7	4.56	4.6	4.56	4.56	5.09	4.86	4.66	4.98
TC0200011550.hg.1	0.434828	0.0409208	0.926869	0.859086	TRAPPC12-AS1	TRAPPC12_antisense_RNA_1_	chr2	-	NonCoding	3481242	3482409	4.69	5.03	4.77	4.33	4.17	5.15	4.39	4.42	5.01	5.06	5.1	4.67	4.67	4.91	4.86	4.25	4.92	5.12	4.78	5.02	4.74	4.9	4.82	4.33	4.57	5.11	5.11	4.27	4.77	4.31	4.47	4.69	4.32	4.37	5.17	4.57	4.47	4.49
TC0200011574.hg.1	0.372346	-0.0651098	0.977686	0.955871	NPM1P48	nucleophosmin_1_(nucleolar_phosphoprotein_B23,_numatrin)_pseudogene_48_	chr2	-	Pseudogene	4514204	4515056	5.56	5.5	5.25	5.72	5.54	5.82	5.4	5.13	5.49	5.74	5.3	5.01	6.06	5.67	5.86	5.61	5.74	5.39	5.56	5.55	4.63	4.89	5.31	4.92	5.61	4.66	5.28	5.42	4.72	6.14	5.7	5.25	5.33	5.65	5.21	5.22	5.46	5.62
TC0200011659.hg.1	0.436508	0.0437703	0.926289	0.858011	AC011747.3	putative_novel_transcript	chr2	-	NonCoding	8543592	8575501	5.2	5.37	4.6	5.11	4.96	5.1	4.81	5.26	5.09	5.05	4.68	4.96	4.85	4.72	5.38	5.01	4.97	5.21	5.01	5.29	4.99	4.99	4.51	4.97	4.65	4.63	4.92	5.04	4.76	4.82	4.87	5.02	4.63	4.99	4.37	5.04	4.39	4.87
TC0200011675.hg.1	0.403163	-0.012814	0.952714	0.907664	RPL30P3	ribosomal_protein_L30_pseudogene_3_	chr2	-	Multiple_Complex	9081395	9081727	4.85	4.81	5.01	4.63	5.54	4.93	4.18	4.71	5.45	4.76	4.98	4.83	4.85	5.56	4.83	4.53	4.88	5.17	4.47	4.68	5.18	4.81	4.42	4.59	4.27	4.41	4.27	4.51	5.01	4.52	4.81	5.02	4.49	4.7	4.73	4.87	5.17	4.74
TC0200011700.hg.1	0.293802	-0.198396	1.03689	1.07515	RP11-254F7.2	novel_transcript	chr2	-	NonCoding	10039092	10043500	5.48	4.74	4.49	4.36	4.4	4.71	4.92	4.44	4.46	4.21	5.31	4.64	4.67	4.57	4.59	4.74	4.33	4.6	4.65	4.47	5.11	4.8	4.65	5.11	4.86	4.42	4.74	4.84	4.83	4.83	4.43	4.39	4.35	4.79	4.88	4.72	4.78	4.67
TC0200011867.hg.1	0.42742	0.0283493	0.933752	0.871892	RP11-111J6.2	novel_transcript	chr2	-	NonCoding	18547386	18548204	5.53	5.32	5.43	5.04	5.04	5.68	4.74	5.69	5.09	5.67	4.94	4.76	5.33	5.65	5.18	4.94	5.55	5.18	4.76	5.92	5.1	5.1	4.72	5.6	5.17	5.44	5.33	5.35	4.24	4.97	5.15	4.7	4.43	5.44	5.08	4.65	5.08	5.25
TC0200012021.hg.1	0.339104	-0.12152	1.00314	1.0063	NDUFB4P4	NADH:ubiquinone_oxidoreductase_subunit_B4_pseudogene_4_	chr2	-	Multiple_Complex	25886964	25887206	6.79	6.3	6.81	6.53	6.16	6.68	5.97	6.15	6.27	6.61	6.01	5.89	6.39	6.18	6.34	6.77	6.49	6.1	6.63	6.26	6.13	6.1	6.36	5.54	6.66	5.98	6.71	5.72	6.68	6.25	6.24	6.52	6.41	6.37	6.04	6.46	6.25	6.8
TC0200012047.hg.1	0.365217	-0.0772071	0.982221	0.964758	CDKN2AIPNLP2	CDKN2A_interacting_protein_N-terminal_like_pseudogene_2_	chr2	-	Pseudogene	26827169	26827520	5.42	5.99	5.48	5.7	5.54	5.23	6.06	5.34	5.63	5.56	5.79	5.9	5.53	5.28	5.79	5.34	5.47	5.83	5.28	5.22	5.29	5.07	4.95	5.29	5.23	5.29	5.46	5.54	5.13	4.78	4.95	5.06	5.74	5.16	4.99	5.76	5.56	5.2
TC0200012092.hg.1	0.43249	0.0369528	0.929829	0.864583	CCDC121	coiled-coil_domain_containing_121	chr2	-	Coding	27625639	27629031	5.91	5.74	5.85	6.05	5.33	5.61	5.68	4.79	4.96	4.61	5.94	5.58	5.35	5.78	6.2	5.49	5.54	6.08	5.15	5.66	4.53	5.52	5.92	5.67	5.56	5.71	4.16	5.56	5.73	5.58	6.57	5.24	5.97	5.6	5.89	5.47	5.05	5.44
TC0200012098.hg.1	0.436673	0.0440512	0.925425	0.856411	RBKS	ribokinase	chr2	-	Multiple_Complex	27781364	27891114	4.8	5.03	4.95	4.58	4.79	4.63	4.56	4.61	5.37	4.9	5.23	4.82	4.81	4.78	5.23	5.16	4.91	5.75	4.84	5.58	4.55	4.47	4.22	5.59	4.54	4.39	4.71	4.52	4.64	4.39	4.54	4.53	4.63	4.77	4.63	4.22	5.24	4.88
TC0200012163.hg.1	0.411673	0.00162668	0.946643	0.896133	XDH	xanthine_dehydrogenase	chr2	-	Multiple_Complex	30955571	31414745	5.73	8.98	6.82	6.11	7.67	5.57	7.01	5.9	7.89	6.59	7.18	6.25	5.51	8.06	6.33	6.45	6.18	6.74	6.14	5.86	7.55	5.82	7.08	6.05	6.73	5.79	6.94	5.97	7.03	7.21	7.41	6.63	6.21	5.67	5.39	7.08	8.07	6.31
TC0200012264.hg.1	0.293602	-0.198737	1.03625	1.07382	RNU6-939P	RNA,_U6_small_nuclear_939,_pseudogene_	chr2	-	Small_RNA	37331770	37331876	4.65	5.26	4.61	4.85	4.48	5.31	4.47	5.07	4.11	4.45	5.16	4.72	5.1	4.83	4.42	4.4	4.58	4.73	4.39	4.78	4.81	4.26	4.95	4.29	4.07	5.09	4.12	4.7	4.93	4.74	4.5	4.53	4.51	4.5	4.18	4.57	4.44	4.7
TC0200012300.hg.1	0.317086	-0.158884	1.01997	1.04033	ASS1P2	argininosuccinate_synthetase_1_pseudogene_2_	chr2	-	Pseudogene	38810432	38811654	5.11	6.05	5.18	5.34	5.19	4.97	4.95	5.29	4.86	5.77	4.87	5.26	5.51	5.55	5.03	5.25	5.47	5.57	5.27	5.08	5.23	5.01	5.46	5.18	5.12	4.98	5.59	4.94	5.3	5.28	5.52	5.8	5.36	4.59	5.45	5.68	5.07	5.44
TC0200012472.hg.1	0.300378	-0.187237	1.03133	1.06364	AC017006.2	novel_transcript	chr2	-	NonCoding	46078015	46078828	4.84	4.95	4.77	4.81	4.71	4.73	4.14	4.91	4.72	4.58	4.83	5.62	4.95	4.9	4.6	4.78	4.55	4.62	4.36	5.11	4.56	4.18	4.68	4.68	4.5	4.35	4.93	4.35	4.67	4.55	4.57	4.38	4.7	4.23	4.27	4.85	4.78	4.68
TC0200012608.hg.1	0.429091	0.0311844	0.93248	0.86952	PSME4	proteasome_activator_subunit_4	chr2	-	Multiple_Complex	53864067	53970840	10.31	9.79	9.97	10.35	9.92	10.33	9.98	10.55	10.21	8.45	9.86	10.01	10.47	10	11.43	9.2	9.8	10.12	10.48	10.34	10.24	9.49	9.91	10	9.99	9.75	10.57	10.02	9.69	10.11	9.56	10.18	9.68	9.52	9.45	9.88	9.68	9.45
TC0200012617.hg.1	0.419824	0.0154585	0.940015	0.883628	TSPYL6	TSPY-like_6	chr2	-	Coding	54253178	54256272	5.88	6.05	5.33	5.67	5.51	6.83	5.87	5.64	5.86	6.3	5.99	5.94	5.63	6.49	6.06	5.85	5.56	6.55	5.59	6	6.08	5.42	5.79	6.35	5.65	6.21	5.7	6.08	5.59	6.09	5.64	5.88	6.15	5.7	6.06	6.71	6.31	5.89
TC0200012776.hg.1	0.349626	-0.103664	0.994457	0.988944	TMEM17	transmembrane_protein_17	chr2	-	Multiple_Complex	62500221	62511894	4.36	4.48	4.57	4.89	5.53	4.34	4.54	4.65	4.72	5.07	4.61	4.85	4.59	4.62	4.76	5.47	4.83	5.12	4.54	4.76	4.89	4.74	4.44	5.31	4.8	4.82	5.39	4.48	5.11	4.28	4.3	5.08	4.58	4.38	4.11	4.82	5.43	4.67
TC0200012779.hg.1	0.429176	0.0313292	0.932217	0.869029	PSAT1P2	phosphoserine_aminotransferase_1_pseudogene_2_	chr2	-	Multiple_Complex	62552463	62553434	5.67	5.15	4.65	5.13	5.03	4.73	4.61	5.04	5.33	4.8	5.2	5.13	4.76	5.4	4.74	4.92	5.01	5.14	4.83	4.62	5.42	5.56	5.37	5	5.28	4.87	4.92	4.87	5.25	5.06	4.83	5.41	5.42	5.41	4.77	5.01	4.81	5.45
TC0200012801.hg.1	0.331976	-0.133617	1.00854	1.01715	HNRNPA1P66	heterogeneous_nuclear_ribonucleoprotein_A1_pseudogene_66_	chr2	-	Pseudogene	63751697	63752630	5.16	4.55	4.87	4.94	4.57	4.34	5.19	4.67	4.64	4.26	4.3	4.39	4.54	4.76	4.56	3.86	4.69	4.35	4.74	4.27	3.66	4.23	3.96	3.72	4.26	4.05	3.93	4.82	4.75	3.95	5.13	4.21	4.17	4.9	4.7	4.52	4.43	5.08
TC0200012893.hg.1	0.398056	-0.0214809	0.956936	0.915727	MEIS1-AS2	MEIS1_antisense_RNA_2	chr2	-	NonCoding	66439087	66441836	4.74	4.67	4.8	5.1	4.55	4.73	4.95	4.66	4.65	4.59	4.78	4.85	4.84	4.65	4.8	4.5	4.77	4.91	5.25	4.78	4.7	4.74	4.77	4.88	4.63	4.49	4.91	4.45	4.59	4.51	4.76	4.19	4.87	4.32	4.81	5.21	4.43	4.79
TC0200012925.hg.1	0.350466	-0.102239	0.99474	0.989507	C1D	C1D_nuclear_receptor_corepressor	chr2	-	Multiple_Complex	68041130	68110948	9.89	9.3	9.46	9.52	9.32	10.65	10.05	9.6	8.87	9.79	9.32	9.54	9.1	9.69	10.41	9.83	9.41	9.88	9.43	9.03	9.4	9.51	9.86	8.5	9.62	9.65	8.38	9.61	10.08	9.84	9.12	9.68	9.99	9.85	9.21	8.72	9.42	9.9
TC0200013062.hg.1	0.379497	-0.0529751	0.972038	0.944857	FBXO41	F-box_protein_41	chr2	-	Multiple_Complex	73254682	73284431	6.17	5.93	6.36	6.59	6.24	6.14	6.2	6.4	6.45	6.28	6.6	7.02	6.06	6.32	6.5	6.03	6.43	6.51	5.61	6.41	6.27	6.43	6.16	5.64	6.26	6.72	5.7	5.79	5.63	6.68	6.19	6.31	6.43	5.88	5.92	6.48	5.75	6.28
TC0200013126.hg.1	0.435498	0.0420565	0.927352	0.859982	AC104135.2	novel_transcript	chr2	-	NonCoding	74918695	74940575	6.65	4.71	5.16	5.62	4.4	5.49	5.41	5.69	6.19	6.13	4.36	4.1	5.71	5.69	5.31	5.77	4.24	5.86	5.18	3.67	6.27	4.38	6.41	4.89	7.87	5.46	6.74	6.75	6.07	7.63	5.9	7.37	4.06	4.48	5.52	7.09	3.74	5.43
TC0200013134.hg.1	0.421832	0.0188668	0.938127	0.880083	GAPDHP57	glyceraldehyde_3_phosphate_dehydrogenase_pseudogene_57_	chr2	-	Multiple_Complex	75455994	75456578	6.42	6.64	6.36	6.35	6.04	6.49	5.97	5.96	6.26	6.35	7.1	5.77	5.9	6.21	6	6.54	6.26	5.55	5.92	6.04	6.57	6.3	6.48	6.38	5.92	6.29	6.56	6.3	6.19	6.41	6.62	5.69	6.09	5.83	6.21	5.85	5.72	5.85
TC0200013172.hg.1	0.435539	0.0421262	0.92707	0.859458	REG1B	regenerating_islet-derived_1_beta	chr2	-	Multiple_Complex	79085023	79088024	4.75	4.74	4.63	4.81	4.47	4.31	4.4	4.31	4.45	5.42	4.61	4.16	4.42	4.67	4.23	5.22	4.7	4.08	4.21	4.4	4.36	4.22	4.74	4.75	4.07	4.54	4.77	4.49	4.89	4.27	4.24	4.67	4.97	4.42	4.58	4.57	4.35	4.44
TC0200013240.hg.1	0.434909	0.041058	0.927672	0.860576	AC022210.1	Uncharacterized_protein__	chr2	-	Coding	84895085	84895221	6.04	4.86	5.27	5.5	5.73	5.84	5.29	6.16	5.24	4.71	5.89	6.03	5.18	6.49	5.68	6.43	5.48	5.87	5.19	6.22	5.83	4.35	5.87	5.89	5.31	4.75	6.31	5.57	5.49	5.68	5.21	5.36	5.73	5.34	5.12	5.8	5.36	5.66
TC0200013311.hg.1	0.346327	-0.109263	0.99723	0.994468	REEP1	receptor_accessory_protein_1	chr2	-	Multiple_Complex	86213993	86338083	7.24	5.75	7.64	7.4	7.51	6.97	6.86	7.64	7.35	7.64	5.68	6.84	6.59	6.9	7.56	6.05	7.48	7.14	6.67	7.52	6.93	7.57	7.58	7.4	6.49	7.5	7.33	7.33	6.17	6.77	6.43	6.87	6.92	6.7	6.2	6.4	7.59	7.71
TC0200013319.hg.1	0.438394	0.0469714	0.924754	0.85517	RNU6-640P	RNA,_U6_small_nuclear_640,_pseudogene_	chr2	-	Small_RNA	86515204	86515308	5.98	5.48	5.98	5.86	5.46	6.85	5.27	5.73	5.33	5.35	5.43	5.68	5.6	5.49	5.54	5.64	6.14	4.96	6.2	5.45	5.11	5.28	5.49	5.96	5.09	4.99	5.77	5.07	5.68	5.44	5.23	5.65	5.84	5.43	5.46	5.38	6.48	4.57
TC0200013330.hg.1	0.375939	-0.0590128	0.974812	0.950259	PLGLB1	plasminogen-like_B1	chr2	-	Multiple_Complex	87002559	87021852	4.31	4.87	5.07	5.06	4.73	4.84	5.9	4.91	4.9	5.27	5.38	4.83	4.59	5.35	5.16	4.92	4.72	5.24	4.78	4.71	5.07	4.71	4.94	5.39	4.52	5.29	5.69	5.26	5.04	4.71	4.68	5.73	4.83	5.12	5.14	5.01	5.22	4.88
TC0200013393.hg.1	0.340527	-0.119107	1.00181	1.00363	IGKV3-25	immunoglobulin_kappa_variable_3-25_(pseudogene)	chr2	-	Multiple_Complex	89192500	89192752	5.66	5.43	5.3	5.92	5.83	5.32	5.73	5.52	5.65	5.73	6.42	5.49	5.6	5.83	5.67	5.7	5.94	5.73	5.44	5.5	5.47	5.5	5.68	5.48	5.82	5.55	5.59	5.91	5.47	5.74	5.77	5.17	5.76	6.07	5.81	5.41	5.53	5.74
TC0200013468.hg.1	0.410212	-0.000852021	0.947098	0.896994	AC103563.9	putative__novel_transcript	chr2	-	NonCoding	95051395	95053176	5.49	5.44	4.68	4.82	5.13	5.4	4.58	5.43	4.76	5.02	4.85	4.74	4.7	4.75	4.94	5.35	4.88	4.83	5.03	5.01	4.84	4.59	4.96	5.42	4.56	5.2	5.36	4.48	4.3	4.37	4.78	5.34	5.06	4.91	4.48	5.13	4.89	4.62
TC0200013512.hg.1	0.365735	-0.0763289	0.982824	0.965943	AC012307.2	putative_novel_transcript	chr2	-	NonCoding	96145602	96147012	5.04	5.36	4.74	4.87	4.92	4.9	4.41	4.9	4.8	5.23	4.56	4.8	4.88	5.54	4.25	4.98	5.13	4.67	5.12	5.31	4.99	5.14	5.27	5	5.16	5.46	5.19	5.15	5.4	5.16	4.96	4.88	5.21	5.13	5.1	5.02	4.97	4.81
TC0200013745.hg.1	0.349768	-0.103423	0.994499	0.989028	RP11-332H14.1	novel_transcript	chr2	-	NonCoding	105249404	105249794	5.82	4.64	4.7	4.93	5.03	5.12	4.38	4.34	5.39	5.12	4.99	4.76	4.77	5.01	4.87	4.21	4.69	4.42	4.37	4.78	5.7	4.35	5.13	4.52	4.88	4.27	5.19	5.53	4.26	4.44	4.97	4.72	4.61	4.49	4.85	4.61	5.14	4.21
TC0200013774.hg.1	0.352961	-0.0980051	0.992594	0.985242	AC108868.5	putative_novel_transcript	chr2	-	NonCoding	106521903	106538079	4.65	5.24	4.55	4.65	4.77	5.17	4.87	4.81	4.36	4.14	4.58	4.74	4.42	4.88	4.48	5.08	4.94	4.4	5.36	4.83	5.49	5.2	4.41	4.74	4.18	5.09	4.81	4.92	4.58	5.15	4.78	4.53	4.23	5.33	5.31	5.43	4.98	4.76
TC0200013832.hg.1	0.410426	-0.000488707	0.94656	0.895976	FLJ20019	HCG1732469	chr2	-	Coding	109344229	109344918	5.16	5.14	4.95	5.48	4.95	5.67	5.2	5.43	5.57	5.7	6.01	5.85	5.42	5.68	5.64	5.45	5.11	5.51	4.68	4.86	5.42	4.86	5.2	5.54	5.14	5.04	5.25	5.7	4.71	5.45	4.86	5.43	5.13	5.3	5.85	5.39	4.77	5.9
TC0200013913.hg.1	0.389659	-0.0357304	0.963691	0.9287	IL1A	interleukin_1_alpha	chr2	-	Coding	112773915	112785394	5.03	4.45	5.36	5.19	5.15	4.62	4.75	5.35	5.34	4.96	4.97	5.83	4.98	4.77	4.92	4.91	4.53	5.89	5.64	5.16	5.28	4.65	5.36	4.75	5.27	5	4.72	4.68	4.71	4.46	4.82	4.95	5.53	5.41	5.25	4.57	5.12	5.37
TC0200014159.hg.1	0.401769	-0.0151798	0.954566	0.911196	RP11-521O16.1	novel_transcript	chr2	-	NonCoding	127024252	127025723	6.28	6.27	6.19	5.87	5.71	5.95	6	6.25	5.43	5.63	5.55	5.47	5.91	5.77	5.92	5.64	6.01	5.35	5.99	5.29	5.5	5.65	5.41	5.32	5.7	5.34	5.92	5.76	6.11	5.3	5.15	5.41	5.08	5.22	5.37	5.69	6.26	5.37
TC0200014276.hg.1	0.370357	-0.0684847	0.978836	0.95812	CFC1	cripto,_FRL-1,_cryptic_family_1	chr2	-	Coding	130592165	130599678	4.94	5.92	5.06	4.95	5.17	5.48	5.11	4.73	5.1	5.35	5.06	5.3	5.09	4.89	5.28	5.41	5.05	5.07	5.21	5.06	4.7	4.92	4.88	5.84	4.66	4.98	4.95	4.86	5.55	4.94	4.6	5.11	5.51	5.19	4.84	5.04	5.36	4.63
TC0200014303.hg.1	0.423575	0.0218241	0.93671	0.877426	WTH3DI	RAB6C-like	chr2	-	Multiple_Complex	131360492	131364158	6.32	6.78	6.81	7.06	6.51	6.54	6.86	6.51	6.66	5.99	6.59	6.82	6.46	7.02	7.26	6.19	6.73	7.03	5.75	6.3	6.63	7	6.63	5.33	6.94	6.3	6.86	6.15	6.22	7.03	6.24	7.02	6.61	7.07	6.6	6.15	6.68	6.44
TC0200014450.hg.1	0.431672	0.035564	0.930411	0.865665	NXPH2	neurexophilin_2	chr2	-	Coding	138669157	138780348	6.68	6.53	6.48	6.16	6	6.26	6.23	6.61	6.6	7.37	6.47	6.18	6.62	6.52	6.52	7.08	6.55	6.51	6.39	6.31	6.48	6.13	6.33	6.2	6.04	6.34	6.32	6.32	6.27	6.73	6.11	6.19	6.49	6.67	5.74	6.05	5.98	6.3
TC0200014472.hg.1	0.411645	0.00158003	0.945844	0.89462	RNU6-904P	RNA,_U6_small_nuclear_904,_pseudogene_	chr2	-	Small_RNA	141167257	141167357	5.15	4.51	4.79	5.18	4.53	5.06	4.64	4.46	4.74	5.79	3.69	4.33	4.49	4.76	4.82	5.8	4.71	4.4	5.18	4.76	4.79	4.36	4.2	6.14	4.1	4.89	5.29	4.59	4.85	4.8	5.04	4.31	5.22	4.86	4.95	4.87	4.66	5.59
TC0200014499.hg.1	0.39958	-0.0188947	0.95533	0.912655	RP11-190J23.1	novel_transcript,_antisense_to_ARHGAP15	chr2	-	NonCoding	143162078	143172172	5.4	5.09	4.67	4.77	5.04	4.98	4.72	5.16	5.09	6.45	5.5	4.89	5.18	6.09	4.76	6.19	5.53	5.31	5.48	5.65	4.78	6.45	5.51	5.36	4.88	5.06	4.84	5.28	4.58	5.07	5.02	5.23	4.91	6.84	6.05	5.74	5.11	5.07
TC0200014529.hg.1	0.362423	-0.0819496	0.985483	0.971176	AC079163.1	novel_transcript	chr2	-	NonCoding	145600907	145603423	5.11	5.23	5.68	4.9	4.56	5.56	4.76	5	4.85	6.52	4.83	5.29	5.22	5.2	5.16	5.09	4.97	4.97	5.66	4.91	5.11	4.5	5.23	4.74	5.12	5.54	5.27	4.91	5.21	5.82	5.1	5.17	4.66	5.16	4.98	4.85	4.95	4.96
TC0200014533.hg.1	0.393629	-0.0289925	0.960742	0.923024	RP11-24J11.1	TEC	chr2	-	NonCoding	145874520	145874845	5.03	4.8	4.96	5.31	4.08	3.8	4.15	3.96	4.26	5.85	4.52	4.49	4.15	4.81	4.3	5.14	4.7	4.54	4.15	4.36	4.53	4.17	4.46	4.53	4.53	4.09	4.2	4.6	4.04	4.96	4.17	3.93	4.41	4.85	3.98	5.44	4.46	5.24
TC0200014570.hg.1	0.314969	-0.162477	1.02128	1.04301	UBBP3	ubiquitin_B_pseudogene_3_	chr2	-	Multiple_Complex	148863564	148863804	4.8	4.61	4.61	5.52	5.06	5.19	5.53	4.69	4.68	5.2	5.31	5.24	5.24	5.16	5.07	4.99	4.82	5.19	4.17	5.02	4.66	4.83	4.91	4.54	4.81	4.91	5.39	4.68	4.8	4.78	4.64	4.81	5.09	4.92	5.74	4.89	4.66	5.32
TC0200014602.hg.1	0.431569	0.0353896	0.930343	0.865539	AC104777.1	putative_novel_transcript	chr2	-	NonCoding	150595102	150620067	4.91	4.77	4.52	4.77	5.85	4.84	4.94	5	4.68	5.52	4.81	5.03	4.99	4.9	5.06	5.09	4.95	4.63	4.73	5.24	4.57	4.79	4.67	5.58	4.46	5.26	4.45	4.29	4.47	4.91	4.66	4.97	5.23	4.58	4.46	4.86	4.26	4.35
TC0200014661.hg.1	0.405584	-0.00870512	0.951539	0.905426	RNU6-1001P	RNA,_U6_small_nuclear_1001,_pseudogene_	chr2	-	Small_RNA	155089439	155089538	4.5	4.42	4.46	4.41	4.47	4.67	5.15	4.18	4.75	5.24	4.11	3.91	4.85	4.14	4.44	4.6	4.78	4.92	5.79	4.21	4.74	4.43	4.07	4.73	5.41	4.32	4.27	3.92	3.72	4.97	5.25	4.39	4.69	4.97	5.08	4.32	4.31	4.8
TC0200014691.hg.1	0.411439	0.00122986	0.946889	0.896599	FAM133DP	family_with_sequence_similarity_133,_member_A_pseudogene	chr2	-	Multiple_Complex	157378491	157380509	5.11	6.13	6.12	6.31	5.67	6.66	5.94	6.06	6.32	5.7	5.83	6.05	5.71	5.61	5.88	5.82	5.87	6.41	6.5	6.51	5.91	6.04	5.94	5.58	5.87	5.25	4.97	5.62	5.65	5.98	6.97	5.8	5.81	5.71	5.95	5.84	5.77	5.51
TC0200014702.hg.1	0.42994	0.0326256	0.931643	0.867959	RNU6-932P	RNA,_U6_small_nuclear_932,_pseudogene_	chr2	-	Small_RNA	157985789	157985894	5.22	4.36	5.02	4.51	4.69	5.17	4.68	4.98	3.86	4.61	3.94	4.1	4.6	4.28	4.74	4.62	4.49	4.42	4.66	4.73	4.41	4.34	4.79	3.52	3.97	4.69	4.52	4.27	4.74	5.12	4.39	4.74	4.04	4.66	4.95	4.75	4.49	4.15
TC0200014745.hg.1	0.328813	-0.138983	1.00885	1.01778	RP11-20F18.1	TEC	chr2	-	NonCoding	160849313	160850676	5.31	5.49	7.58	5.95	6.31	5.42	5.99	5.63	6.31	6.82	4.99	5.95	5.55	6.98	6.55	6.65	5.58	7.3	6.04	6.96	5.58	4.88	5.37	6.01	6.37	5.56	4.76	5.67	7.02	5.63	5.68	5.42	5.81	6.2	5.81	4.96	6.11	5.51
TC0200014829.hg.1	0.421766	0.0187542	0.936278	0.876616	RNU7-148P	RNA,_U7_small_nuclear_148_pseudogene_	chr2	-	Small_RNA	167631480	167631541	5.51	4.69	4.59	5.52	6.09	5.21	5.8	5.17	5.79	5.32	5.29	6.08	5.14	5.95	5.27	5.69	4.91	5.75	5.09	5.19	5.18	5.39	4.7	4.92	5.2	5.32	5.69	4.72	5.51	4.88	4.72	4.96	4.96	5.6	4.81	4.96	6.09	4.71
TC0200014886.hg.1	0.404791	-0.0100519	0.952175	0.906637	LINC01124	long_intergenic_non-protein_coding_RNA_1124	chr2	-	NonCoding	170700368	170770768	7.28	6.88	7.25	7.31	6.93	6.89	6.87	7.12	6.93	7.91	7.19	6.74	6.95	6.56	7.4	7.4	7.79	6.32	6.35	7.56	6.94	7.24	7.02	6.89	7.28	7.44	6.98	7.05	7.25	6.61	6.52	8.03	6.66	6.12	6.54	6.81	6.46	6.71
TC0200014931.hg.1	0.279884	-0.222016	1.0466	1.09538	RAPGEF4-AS1	RAPGEF4_antisense_RNA_1	chr2	-	Multiple_Complex	172677141	172736206	4.31	4.36	4.41	4.69	5.38	5.82	4.9	5.33	4.59	4.77	5.29	4.89	4.74	4.73	4.69	4.83	4.83	4.56	4.94	4.72	5.04	5.46	4.23	4.7	4.83	4.36	4.72	5.2	4.64	4.42	4.64	4.66	4.84	4.26	5.09	4.36	4.88	4.66
TC0200014989.hg.1	0.376432	-0.0581757	0.974401	0.949457	RP11-572N21.1	novel_transcript	chr2	-	Unassigned	174334438	174337566	5.59	5.64	5.27	5.66	5.56	5.8	5.3	5.64	5.72	5.86	5.33	5.49	5.74	5.47	6	5.16	5.15	5.51	5.22	6.32	5.8	5.24	4.94	5.32	5.44	5.61	5.79	6.14	5	5.59	5.42	5.61	5.47	5.35	5.58	5.9	5.2	5.05
TC0200015030.hg.1	0.386203	-0.0415957	0.964602	0.930456	RP11-387A1.5	novel_transcript_antisense_to_HOXD3	chr2	-	NonCoding	176164164	176165716	4.9	4.8	4.61	4.49	4.19	5.11	5.09	4.11	4.21	4.64	4.29	4.46	4.41	4.45	4.29	4.57	4.51	4.01	5.17	4.24	4.55	4.48	4.14	4.15	4.25	4.21	4.13	4.58	4.33	4.51	4.45	4.13	4.2	4.33	4.49	4.12	4.48	4.5
TC0200015071.hg.1	0.421916	0.0190085	0.938011	0.879865	TTC30B	tetratricopeptide_repeat_domain_30B	chr2	-	Coding	177548998	177553014	5.01	5.88	4.65	5.63	4.9	5.27	5.03	5.52	4.83	5.86	5.42	5.95	5.1	5.27	5.8	5.22	6.09	6.02	5.66	4.77	5.06	5.32	5.89	4.67	5.47	5.78	5.27	5.48	4.9	6.11	5.27	5.17	5.51	5.33	5.25	4.99	5.42	6.08
TC0200015077.hg.1	0.356543	-0.0919273	0.989866	0.979834	API5P2	apoptosis_inhibitor_5_pseudogene_2_	chr2	-	Pseudogene	177997273	177998770	4.56	5.73	4.46	4.94	4.71	5.45	4.41	4.73	4.88	4.79	4.37	4.44	4.15	4.87	4.93	4.79	4.69	4.65	4.12	4.05	5.15	4.85	4.29	4.25	4.64	4.49	4.31	4.32	5.17	4.61	4.76	4.83	4.78	4.38	4.63	3.99	4.35	4.08
TC0200015098.hg.1	0.387532	-0.039339	0.96565	0.932481	SNORA17	Small_nucleolar_RNA_SNORA17_	chr2	-	Small_RNA	179934401	179934538	5.37	6.01	5.42	4.85	5.37	5.15	5.57	5.64	5.19	4.97	5.21	5.05	6.53	6.26	5.23	5.14	5.68	5.35	5.44	5.71	5.94	6.22	5.88	5.63	4.94	5.09	4.83	5.82	4.96	5.54	5.75	5.07	5.24	4.93	5.48	5.32	5.28	4.7
TC0200015205.hg.1	0.214503	-0.332966	1.09364	1.19605	MIR3129	microRNA_3129	chr2	-	Precursor_microRNA	189133036	189133111	6.17	4.58	4.4	5.3	5.3	5.42	5.43	5.05	4.65	4.86	5.56	5.15	4.91	5.23	4.27	4.59	5.71	5.38	5.06	5.15	4.91	4.86	4.43	5.53	5.13	4.95	4.88	4.53	4.41	5.18	4.54	5.6	5.4	4.22	5.3	5.29	5.02	4.46
TC0200015231.hg.1	0.384775	-0.0440191	0.967947	0.936921	NEMP2	nuclear_envelope_integral_membrane_protein_2	chr2	-	Multiple_Complex	190504342	190534742	7.04	6.41	7.02	6.04	7.28	5.08	6.27	6.52	6.79	6.04	6.17	6.77	6.87	7.13	6.55	6.17	6.33	6.13	6.57	6.39	6.86	5.63	6.7	6.09	6.57	5.6	6.47	6.54	6.05	6.61	6.31	6.41	7.48	6.79	5.86	5.91	6.77	6.29
TC0200015250.hg.1	0.35517	-0.0942566	0.990717	0.981521	AC092614.2	novel_transcript	chr2	-	NonCoding	191209453	191246172	6.34	7.33	6.61	6.34	7.1	8.19	6.76	6.41	6.49	6.78	6.65	6.56	7.08	6.34	6.3	7.09	6.53	7.12	6.57	6.72	5.67	6.57	6.07	7.14	6.65	7.06	7.07	5.92	6.2	6.91	5.9	6.5	6.43	6.55	6.48	6.25	6.22	6.04
TC0200015263.hg.1	0.371326	-0.0668413	0.978446	0.957357	Clostridiales-1	Clostridiales-1_RNA_	chr2	-	Small_RNA	191699476	191699631	4.98	4.21	4.62	4.08	4.17	4.1	4.97	4.4	4.67	4.8	5.2	4.37	4.47	5.07	4.03	4.66	4.86	4.71	3.98	4.55	4.53	4.14	4.37	4.74	4.44	4.78	4.21	4.47	4.91	4.41	5.14	4.63	4.83	4.12	4.57	4.12	3.96	4.8
TC0200015356.hg.1	0.372282	-0.0652182	0.977753	0.956001	AC109589.1	novel_transcript	chr2	-	NonCoding	198187802	198191521	5.47	4.68	4.9	4.92	4.74	4.83	5.29	4.91	5.51	6.6	5.06	5.12	5.67	4.99	4.86	5.68	4.94	5.38	4.92	5.29	5.12	5.02	5.44	5.42	5.09	5.47	5.25	5.93	5.09	5.99	5.03	4.8	5.35	5.95	5.03	5.08	5.68	5.13
TC0200015424.hg.1	0.428678	0.0304835	0.932809	0.870132	ALS2CR12	amyotrophic_lateral_sclerosis_2_chromosome_region_candidate_12	chr2	-	Multiple_Complex	201288271	201357398	4.79	6.27	4.42	5.82	4.93	5.25	4.35	5.06	5.31	5.91	5.28	5.63	5.73	4.81	5.56	4.31	4.98	5.2	5.19	4.2	5.31	4.47	4.49	4.35	4.45	4.67	5.47	4.09	5.16	4.33	4.54	5.43	4.87	3.66	4.85	3.93	5.18	5.73
TC0200015432.hg.1	0.393418	-0.0293515	0.961161	0.923831	MPP4	membrane_protein,_palmitoylated_4	chr2	-	Multiple_Complex	201644870	201698694	5.94	5.95	5.76	5.65	5.43	5.28	5.67	5.66	5.74	5.87	5.34	6.15	5.69	6.1	5.85	5.29	5.73	5.9	5.85	5.23	5.43	5.38	5.53	5.38	6.14	5.36	4.69	5.38	5.04	5.24	5.01	5.82	5.88	5.59	5.56	5.6	5.71	5.67
TC0200015472.hg.1	0.402977	-0.0131296	0.95361	0.909372	MRPL50P2	mitochondrial_ribosomal_protein_L50_pseudogene_2_	chr2	-	Multiple_Complex	203315390	203315871	5.18	4.91	4.22	5.07	4.68	4.95	4.75	4.6	4.51	4.96	5.16	4.57	5.27	4.92	4.43	5.05	4.55	4.35	4.84	4.05	4.43	4.32	4.65	5.4	4.85	4.8	4.87	5.12	4.54	4.41	4.46	4.97	4.06	4.75	4.55	4.12	4.7	5.18
TC0200015569.hg.1	0.435322	0.0417585	0.923258	0.852405	CRYGEP	crystallin_gamma_E,_pseudogene_	chr2	-	Multiple_Complex	208108233	208112511	5.62	5.56	5.13	5.46	5.77	5.57	5.45	5.49	5.63	5.97	5.32	5.27	5.75	5.59	6	5.74	5.68	5.8	5.76	5.56	5.57	5.69	5.48	5.4	5.85	5.79	5.91	5.99	5.37	6.03	5.78	5.79	6.13	5.74	5.26	5.99	5.59	5.56
TC0200015571.hg.1	0.425277	0.0247125	0.935538	0.875231	CRYGC	crystallin_gamma_C	chr2	-	Coding	208128137	208129830	5.8	5.98	5.22	5.2	5.14	5.2	5.28	5.4	5.19	5.26	6.12	5.28	5.11	5.51	5.16	5.37	5.62	5.2	5.46	5.03	5.63	4.9	4.97	5.15	5.02	5.19	5	5.18	5.04	5.35	4.75	5.74	4.79	5.06	5.29	5.16	5.48	5.32
TC0200015640.hg.1	0.423337	0.0214205	0.936709	0.877423	RPL5P8	ribosomal_protein_L5_pseudogene_8_	chr2	-	Pseudogene	214280638	214281452	8.68	9.08	8.98	8.97	8.97	9.65	8.46	8.95	8.64	8.95	7.8	8.37	9.22	8.29	8.38	8.39	8.94	8.7	8.93	8.17	7.75	8.4	8.57	7.91	8.25	8.16	8.52	8.43	8.43	8.45	9.35	8.51	8.25	8.97	8.92	8.19	9.29	8.69
TC0200015730.hg.1	0.413137	0.00411074	0.94491	0.892856	RN7SKP38	RNA,_7SK_small_nuclear_pseudogene_38_	chr2	-	NonCoding	218500729	218501037	4.78	5.47	4.89	4.58	4.57	5.42	4.94	5.12	4.89	4.92	4.32	4.66	5.79	4.35	4.63	4.69	4.51	4.58	5	4.75	4.62	4.56	4.5	4.43	4.55	4.4	4.67	4.75	4.72	5.17	5.17	5.39	4.9	4.69	4.62	5.1	5.16	4.92
TC0200015737.hg.1	0.319897	-0.154114	1.01766	1.03563	RP11-548H3.1	novel_transcript,_antisense_to_PLCD4	chr2	-	NonCoding	218633256	218634014	6.65	6.46	5.68	5.77	5.7	6.39	6.22	6.24	6.74	6.11	6.89	6.43	6.49	6.48	5.9	5.88	5.91	6.28	6.4	6.66	5.82	6.01	6.12	5.6	6.76	6.49	6.15	5.99	6.03	6.07	7.13	6.01	6.18	6.19	6.54	6.03	6.04	6.15
TC0200015761.hg.1	0.440765	0.0509957	0.922766	0.851498	RP11-33O4.1	novel_transcript	chr2	-	NonCoding	219069354	219069809	4.33	4.42	3.84	4.8	4.6	3.79	4.3	4.59	4.89	4.94	4.71	4.39	4.42	4.92	4.91	4.57	4.62	4.28	4.94	4.57	4.79	4.14	4.64	4.8	4.62	5.41	4.94	5.04	5.53	4.68	5.17	4.54	4.87	4.27	4.58	4.64	4.57	4.72
TC0200015834.hg.1	0.401371	-0.0158555	0.954469	0.911011	GAPDHP49	glyceraldehyde_3_phosphate_dehydrogenase_pseudogene_49_	chr2	-	Multiple_Complex	222503883	222504843	5.13	5.07	4.54	4.81	5.22	4.86	4.75	4.79	4.77	5.16	4.94	4.69	4.56	4.48	4.68	5.58	4.78	4.54	4.91	4.76	4.83	4.99	4.62	4.7	4.99	4.73	4.86	4.57	4.42	4.86	5.02	4.72	4.85	4.78	4.62	4.78	4.69	4.7
TC0200016000.hg.1	0.378537	-0.0546043	0.972664	0.946074	GPR55	G_protein-coupled_receptor_55	chr2	-	Multiple_Complex	230907318	230961066	4.34	4.8	5.46	4.52	4.87	5.14	4.41	4.8	4.37	5.08	4.27	4.89	5.19	4.83	4.79	4.79	5.2	4.78	4.76	4.91	4.73	4.81	4.85	4.86	4.21	4.42	4.78	4.2	4.71	4.42	4.06	4.45	4.9	4.59	4.95	4.41	4.36	4.42
TC0200016099.hg.1	0.438124	0.0465136	0.925148	0.855898	HJURP	Holliday_junction_recognition_protein	chr2	-	Multiple_Complex	233833416	233854566	7.52	6.81	7.42	6.76	7.06	7.47	6.67	6.77	6.99	7.26	6.73	7.1	8.51	6.88	7.78	6.7	7.45	7.24	8.17	7.18	5.99	6.69	7.48	6.72	6.34	6.81	7.09	7.04	7.33	7.17	6.75	7.66	6.62	7.14	6.73	6.44	6.1	6.25
TC0200016161.hg.1	0.415896	0.00879376	0.942798	0.888868	ASB18	ankyrin_repeat_and_SOCS_box_containing_18	chr2	-	Multiple_Complex	236194872	236264409	5.69	6.1	5.82	5.81	5.81	6.02	5.81	5.53	6.21	5.6	5.58	5.5	5.89	5.92	5.76	6.06	5.72	5.71	5.29	5.7	5.75	5.96	5.39	5.33	5.37	5.75	4.85	5.35	5.29	4.61	5.57	5.71	5.32	5.61	5.92	5.74	5.75	5.67
TC0200016202.hg.1	0.392786	-0.0304244	0.961479	0.924442	RAB17	RAB17,_member_RAS_oncogene_family	chr2	-	Multiple_Complex	237574322	237601614	7.92	7.6	7.94	7.81	7.06	7.55	7.56	7.92	8.34	7.61	8.23	9.67	8.31	7.5	8.15	7.7	7.71	7.83	7.82	7.67	7.86	7.38	7.3	7.18	7.85	8.4	8.3	7.2	6.97	7.52	7.97	7.36	8.24	9.08	7.24	7.47	7.59	7.33
TC0200016213.hg.1	0.42881	0.0307081	0.932286	0.869157	RNU6-1333P	RNA,_U6_small_nuclear_1333,_pseudogene_	chr2	-	Small_RNA	238028971	238029063	5.12	5.4	4.52	4.03	5.33	4.59	4.37	4.92	3.8	4.78	4.7	4.64	4.5	4.32	4.65	4.02	4.09	4.89	4.03	4.31	5.03	4.53	4.38	4.76	4.24	4.37	3.89	3.97	4.45	4.25	4.34	4.25	4.26	5.21	5.29	4.2	5.49	4.59
TC0200016311.hg.1	0.378126	-0.0553021	0.973029	0.946786	AC124861.1	putative_novel_transcript	chr2	-	NonCoding	240227560	240256035	4.24	4.99	5.17	4.89	4.09	5.41	4.56	4.6	4.6	3.97	4.99	4.38	4.47	4.53	4.96	4.63	4.16	4.98	5.18	4.81	4.06	4.54	4.79	4.69	4.77	4.83	4.95	4.56	4.74	4.35	4.56	4.5	4.8	4.53	4.2	4.53	4.11	3.92
TC0200016344.hg.1	0.394776	-0.0270463	0.959534	0.920705	MTERF4	mitochondrial_transcription_termination_factor_4	chr2	-	Multiple_Complex	241072169	241102332	6.29	7.1	6.25	6.56	6.46	6.83	6.59	6.31	6.65	6.24	6.46	6.66	6.43	6.56	6.42	6.12	6.13	6.5	5.93	7.04	6.69	6.72	6.42	6.43	6.66	6.63	6.17	6.19	6.16	7.1	6.25	7.04	7.08	6.34	6.61	6.37	5.91	6.7
TC0200016380.hg.1	0.378908	-0.0539735	0.971945	0.944677	AC114730.5	putative_novel_transcript	chr2	-	NonCoding	241800916	241801907	6.27	6.29	6.12	6.22	6.65	5.94	6.58	5.85	5.82	6.44	6.2	5.73	6	6.56	6.46	6.81	6.62	5.66	5.93	6.44	6.62	6.27	5.99	5.78	6.43	6.1	6.09	6.32	6.52	6.13	5.73	6.44	6.02	5.56	5.5	5.68	6.34	6.39
TC0200016433.hg.1	0.410987	0.000462359	0.945037	0.893096	TMEM178A	transmembrane_protein_178A	chr2	+	Multiple_Complex	39664982	39717963	4.66	4.58	4.89	4.81	4.53	5.13	4.95	4.71	4.69	4.55	4.85	5.03	5.25	4.93	5.35	4.77	4.85	5.47	4.61	4.66	5.54	5.05	5.72	5.53	5.43	6.31	5	5.35	4.77	5.22	5.84	5.36	4.69	5.61	4.82	4.32	5.18	4.81
TC0200016586.hg.1	0.41727	0.0111241	0.939867	0.88335	HSPE1-MOB4	HSPE1-MOB4_readthrough	chr2	+	Coding	197499997	197553699	11.11	10.84	11.53	11.09	11.62	12.46	11.41	11.31	11.28	11.76	11.74	11.56	10.23	11.53	11.36	11.38	11.27	12.01	10.95	11.09	11.13	11.57	11.9	11.44	11.2	11.12	11.05	10.6	11.62	11.14	12.01	11.69	11.8	12.79	11.49	11.27	11.31	11.52
TC0200016610.hg.1	0.363083	-0.0808289	0.984539	0.969317	CAPN10	calpain_10	chr2	+	Multiple_Complex	240586716	240599109	4.53	4.31	4.46	4.57	4.69	4.71	4.51	4.34	4.8	4.2	5.08	5.06	4.56	4.56	4.55	4.51	4.61	4.77	4.19	4.61	4.76	4.21	4.35	4.2	4.22	4.45	4.41	4.34	4.24	4.62	4.28	4.47	5.33	4.66	4.01	4.73	4.38	4.86
TC0200016638.hg.1	0.430673	0.0338685	0.930882	0.866541	SMC6	structural_maintenance_of_chromosomes_6	chr2	-	NonCoding	17797565	17800158	6.24	6.1	5.9	5.84	6.03	6.46	6.03	6.48	5.9	5.64	5.91	5.76	6.49	6.13	6	6.83	6.17	5.69	5.89	5.63	5.68	5.9	6.06	6.1	5.8	5.66	5.87	6.94	6.17	6	5.09	5.43	5.68	5.98	6.04	6.29	5.68	6.05
TC0200016676.hg.1	0.415648	0.00837296	0.94348	0.890155	WDPCP	WD_repeat_containing_planar_cell_polarity_effector	chr2	-	Multiple_Complex	63121383	63588799	5.62	6.59	6.85	7.05	6.32	7.76	7.02	6.58	6.81	6.97	6.9	6.75	7.43	6.93	7.22	5.99	6.4	7.63	6.47	6.78	7.42	7.14	6.99	6.33	7.47	6.96	6.9	6.78	6.31	6.25	7.18	6.92	6.57	6.7	6.46	6.56	6.92	6.97
TC0200016683.hg.1	0.381307	-0.0499029	0.970527	0.941922	C2orf42	chromosome_2_open_reading_frame_42	chr2	-	Multiple_Complex	70149880	70191071	7.47	7.8	7.54	7.48	7.67	7.38	7.38	7.44	7.21	6.61	8.08	7.21	7.27	7.42	7.04	6.54	7.58	7.46	7.8	7.28	7.22	7.36	7.33	6.99	6.81	7.35	7.23	7.16	7.34	7.13	6.65	6.97	7.53	7.15	7.01	7.2	6.89	7.07
TC0200016687.hg.1	0.421564	0.0184109	0.93828	0.880369	SFXN5	sideroflexin_5	chr2	-	Multiple_Complex	72942036	73071836	8.6	8.94	9.02	8.57	9.15	9.72	8.56	9.65	8.65	7.86	9.59	9.08	9.91	9.38	8.81	8.37	8.92	8.74	8.72	8.99	9.19	9.24	8.72	8.52	9.42	9.04	9.37	8.56	8.95	9.26	8.87	9.17	8.57	7.67	9.07	8.75	8.56	8.88
TC0200016696.hg.1	0.421148	0.0177065	0.938898	0.88153	TCONS_l2_00015845	Salzman2013_ANNOTATED,_INTERNAL,_ncRNA,_OVEXON_best_transcript_TCONS_l2_00015845	chr2	-	Multiple_Complex	78412547	78542061	5.67	6.88	7.28	6.12	6.37	6.54	6.24	5.96	6.54	7.24	6.48	6.19	5.76	6.15	6.62	7.08	5.97	6.62	8.02	6.26	5.92	5.7	6.7	6.1	6.37	6.09	6.29	6.02	6.22	6.35	5.88	6.24	6.22	6.17	7.41	6.08	6.14	6.4
TC0200016728.hg.1	0.421806	0.0188222	0.938557	0.880889	FAR2P2	fatty_acyl-CoA_reductase_2_pseudogene_2	chr2	-	Multiple_Complex	130416751	130431363	4.58	4.56	5.58	4.81	4.82	4.48	4.95	5.08	6.22	6.08	4.9	5.32	5.79	5.62	5.56	5.49	6.39	5.08	6.17	5.24	5.83	5.72	5.77	4.38	5.97	4.75	6.31	4.37	5.38	5.14	6.62	4.84	4.69	4.81	6.09	4.18	5.39	4.32
TC0200016744.hg.1	0.415446	0.00803035	0.943154	0.88954	ITGB6	integrin_beta_6	chr2	-	NonCoding	160200773	160253849	4.98	4.45	4.65	4.38	4.18	5.33	4.3	4.33	4.77	4.29	4.73	5.05	4.4	4.74	5.52	4.4	4.27	4.37	4.27	4.55	4.59	4.13	4.96	4.86	4.9	4.15	5.39	4.98	4.53	3.97	4.49	4.4	4.46	4.12	4.47	4.45	4.2	4.25
TC0200016746.hg.1	0.311652	-0.168106	1.02362	1.0478	TTC21B	tetratricopeptide_repeat_domain_21B	chr2	-	NonCoding	165857475	165871941	4.96	6	5.62	4.89	5.25	5.53	5.22	5.18	4.56	5.12	5.15	5.61	4.89	5.45	5.19	5.05	5.29	5.42	4.87	5.62	5.34	4.93	5.23	5.37	4.71	5.52	5.04	5.26	5.17	5.08	5.16	5.32	5.38	5.21	4.79	5.08	4.88	5.46
TC0200016747.hg.1	0.41276	0.003471	0.945542	0.89405	TTC21B	tetratricopeptide_repeat_domain_21B	chr2	-	Multiple_Complex	165873362	165953843	6.83	7.75	8.1	7.5	6.98	7.67	7.29	7.82	7.74	7.46	7.37	7.9	8.14	7.31	6.68	6.33	7.71	7.69	8.22	6.94	8.17	7.62	8.13	7.33	7.36	7.51	7.14	7.29	7.24	7.51	7.81	7.52	7.79	8.45	8.16	6.27	8.25	8.02
TC0300006437.hg.1	0.426115	0.0261353	0.934894	0.874028	CHL1	cell_adhesion_molecule_L1-like	chr3	+	Multiple_Complex	196596	409417	4.16	6.13	5.23	4.99	5.52	6.15	4.8	6.14	4.96	5.26	5.71	5.37	5.54	5.23	6.12	4.88	4.57	5.59	5.34	6.42	5.56	4.83	4.85	5.1	4.89	4.83	5.78	5.46	4.66	5.01	4.56	5.22	5.7	5.72	4.56	5.07	4.46	5.41
TC0300006457.hg.1	0.315839	-0.161	1.02058	1.04158	HINT2P1	histidine_triad_nucleotide_binding_protein_2_pseudogene_1_	chr3	+	Multiple_Complex	2362258	2362738	5.26	5.88	5.66	4.85	5.44	5.85	5.13	5.61	5.47	5.62	5.78	5.73	5.97	4.94	5.08	5.2	5.85	5.55	5.49	5.59	6.45	5.36	5.81	5.42	5.37	5.8	5.48	5.15	5.63	5.82	6.01	5.38	5.48	5.43	5.18	4.95	5.61	5.85
TC0300006506.hg.1	0.428487	0.0301597	0.932955	0.870405	AC069277.2	novel_transcript	chr3	+	NonCoding	6490479	6736734	5.36	3.59	4.97	4.56	5.29	5.37	4.96	5.5	5.13	5.03	4.29	6.64	4.71	5.32	4.32	5.97	5.05	5.01	5.75	5.1	5.89	4.42	5.43	4.3	6.09	6.42	6.09	4.81	5.42	5.22	5.1	5.94	5.25	5.46	6.21	5.75	5.91	4.81
TC0300006541.hg.1	0.411042	0.000556232	0.947045	0.896895	PGAM1P4	phosphoglycerate_mutase_1_pseudogene_4	chr3	+	Multiple_Complex	9348387	9349268	5.48	4.96	5.12	5.43	5.7	5.08	5.02	5.47	4.62	5.5	5.25	5.42	5.24	5.27	5.64	5.08	5.49	5.08	5.65	5.61	4.92	5.45	4.82	5.17	5.05	4.92	5.06	5.4	5.25	5.53	5.28	4.84	5.12	4.97	5.62	5.06	5.53	5.58
TC0300006551.hg.1	0.396592	-0.0239646	0.958455	0.918636	DUSP5P2	dual_specificity_phosphatase_5_pseudogene_2_	chr3	+	Pseudogene	9600748	9602728	4.98	5.43	4.78	5.3	5.39	5.59	5.25	5.42	5.15	5.39	5.35	4.98	4.9	5.06	5.86	5.17	5.48	5.24	5.3	5.78	5.77	5.24	5.41	5.14	5.1	5.51	4.92	5.28	4.64	5.22	4.84	5.39	5.4	5.4	5.63	5.22	4.7	4.98
TC0300006565.hg.1	0.432578	0.0371023	0.929498	0.863966	IL17RC	interleukin_17_receptor_C	chr3	+	Multiple_Complex	9917074	9933630	7.17	6.6	7.16	7.25	6.9	7.88	7.11	7	7.3	7.92	7.53	7.58	7.24	7.44	7.48	7.1	7.33	7.7	6.17	7.07	7.03	6.59	7.03	6.51	6.52	7.52	6.43	7.57	6.89	6.48	6.91	6.54	6.89	6.66	6.56	6.74	6.73	7.38
TC0300006569.hg.1	0.427404	0.0283214	0.933221	0.870901	PRRT3-AS1	PRRT3_antisense_RNA_1	chr3	+	NonCoding	9947404	9954787	5.3	5.4	5.54	5.14	5.02	4.9	5.52	5.2	5.81	5.14	5.29	5.14	5.42	5.94	5.09	5.86	5.24	4.72	5.2	5.25	5.31	5.26	4.99	5.41	4.56	4.8	5.28	4.9	5.34	5.56	4.81	4.56	4.79	4.59	4.92	5.4	4.81	4.98
TC0300006582.hg.1	0.396824	-0.0235719	0.958416	0.918561	TATDN2	TatD_DNase_domain_containing_2	chr3	+	Multiple_Complex	10248023	10293449	5.59	6.17	5.48	5.53	5.68	6.07	5.39	5.84	6.72	5.36	6.08	5.97	6.22	6.74	5.73	5.54	5.67	5.35	5.63	5.95	6.57	6.06	6.52	5.57	5.39	6.2	5.59	5.83	6.36	6.15	6.19	6.64	6.97	5.81	5.49	5.59	5.66	6.32
TC0300006602.hg.1	0.34682	-0.108427	0.997139	0.994287	HRH1	histamine_receptor_H1	chr3	+	Coding	11137093	11263557	5.23	4.4	4.48	5.02	4.08	4.53	4.86	4.43	5.15	4.79	4.77	5.26	4.3	5.28	4.28	4.31	4.67	5.09	4.42	4.56	4.3	4.25	4.79	4.72	4.79	4.72	4.77	4.6	4.27	4.44	4.48	4.75	4.86	4.84	4.27	4.87	4.49	4.45
TC0300006664.hg.1	0.289451	-0.205779	1.04031	1.08224	VN1R20P	vomeronasal_1_receptor_20_pseudogene	chr3	+	Multiple_Complex	13895025	13927778	5.67	6.1	6.68	5.83	5.32	5.87	6.27	6.08	5.58	5.43	6.04	5.73	5.41	5.6	6.52	6.08	5.99	6.13	5.7	6.15	6.24	5.21	6.16	6.33	5.92	6.29	6.15	5.9	6.16	6.01	5.35	6.54	6	6	4.59	6.43	6.82	6.33
TC0300006687.hg.1	0.439433	0.0487355	0.923875	0.853544	CCDC174	coiled-coil_domain_containing_174	chr3	+	Multiple_Complex	14651746	14672659	8.83	9.15	8.68	8.97	8.82	9.47	8.21	8.99	8.9	7.91	9.25	9.08	7.59	9.07	9.18	8.58	8.9	8.84	9.35	9.02	8.65	8.74	9.03	9.49	8.67	9.22	8.4	8.79	8.97	8.41	8.73	8.85	9.17	9.8	9.09	8.73	8.82	8.06
TC0300006722.hg.1	0.321463	-0.151456	1.0163	1.03286	RP11-44D5.2	TEC	chr3	+	Multiple_Complex	15731877	15733470	5.37	5.83	5.66	5.36	6.16	5.63	5.87	5.45	5.62	5.82	6.08	5.59	5.43	5.2	5.27	5.33	5.37	5.53	5.97	4.99	5.8	5.71	5.27	5.46	5.65	6.03	5.58	5.57	5.52	6.06	5.42	5.79	5.67	6.04	4.96	5.62	5.34	6.01
TC0300006767.hg.1	0.398751	-0.0203011	0.957017	0.915881	RNU7-10P	RNA,_U7_small_nuclear_10_pseudogene_	chr3	+	Small_RNA	17664963	17665025	5.27	3.62	5.52	4.36	4.22	4.21	3.97	4.3	5.4	4.18	6.24	4.08	5.15	4.46	3.68	5.02	3.59	4.19	4.86	5.07	4.54	3.94	5.04	4.9	4.11	4.84	4.56	4.37	5.21	4.09	4.38	5.1	4.57	4.7	4.87	4.25	4.39	4.49
TC0300006822.hg.1	0.411483	0.00130521	0.946015	0.894945	RANP7	RAN,_member_RAS_oncogene_family_pseudogene_7_	chr3	+	Multiple_Complex	22904135	22905151	4.61	4.08	4.64	4.44	4.89	4.41	5.67	4.13	4.29	4.56	5.36	4.43	5.21	4.44	4.29	4.38	4.92	4.61	4.89	5.07	4.64	4.47	5.04	4.84	4.19	4.76	4.74	4.88	4.55	4.44	4.6	4.88	4.89	4.9	4.71	4.74	4.57	5.2
TC0300006846.hg.1	0.409966	-0.00126941	0.947533	0.897819	RPL15	ribosomal_protein_L15	chr3	+	Multiple_Complex	23911420	23923696	14.75	14.62	15.39	15.27	16.23	16.81	15.28	15.87	15.39	14.84	15.42	15.11	15.22	15.35	16.13	15.06	15.9	16.32	15.31	15.24	14.87	15.54	16.26	15.61	15.06	15.19	15.63	15.53	15.55	15.21	14.87	15.69	15.27	15.55	15.5	15.24	15.05	14.56
TC0300006849.hg.1	0.41389	0.00539002	0.944195	0.891503	RPL31P20	ribosomal_protein_L31_pseudogene_20_	chr3	+	Multiple_Complex	24430748	24431107	6.14	6.13	5.62	5.46	6.12	5.76	5.49	5.5	5.6	6.3	5.49	6.25	5.34	5.66	6.19	6.16	5.48	5.64	5.17	5.45	5.75	5.26	5.4	5.89	5.43	6.21	5.81	5.42	6.13	6.06	5.26	5.81	5.82	5.41	5.58	5.75	5.64	5.84
TC0300006889.hg.1	0.420347	0.0163472	0.938212	0.880242	RP11-222K16.2	novel_transcript	chr3	+	NonCoding	27712290	27714379	6.02	5.57	5.17	5.39	5.51	5.32	5.44	5.54	5.09	5.71	5.62	5.3	5.83	5.55	5.57	5.49	5.22	5.42	5.81	5.22	5.06	5.06	5.32	6.29	5.21	5.26	5.92	5.38	5.85	5.04	4.56	5.23	5.13	5.67	5.39	5.38	5.06	5.27
TC0300006927.hg.1	0.413241	0.00428819	0.945132	0.893274	RP11-1024P17.1	novel_transcript,_overlapping_to_TGFBR2	chr3	+	NonCoding	30695516	30699576	6.07	6.28	5.82	6.35	6.05	5.84	6.12	6.07	6.02	5.29	4.87	5.52	5.82	6.35	5.6	5.65	5.47	5.84	5.71	6.08	5.65	5.97	6.03	6.08	5.88	6.34	6.15	5.82	5.82	6.02	5.77	6.33	5.48	6.52	6.46	6.47	5.94	5.19
TC0300006995.hg.1	0.429214	0.0313938	0.930506	0.865842	RNU7-110P	RNA,_U7_small_nuclear_110_pseudogene_	chr3	+	Small_RNA	33414150	33414211	4.89	5.63	5.04	5.43	4.43	5.14	4.64	5.81	5.27	5.54	5.81	5.31	5.39	4.84	4.59	5.22	5.45	5.16	4.76	4.51	4.85	4.66	5.14	4.65	5.22	4.81	4.73	4.83	4.68	4.87	4.67	4.58	4.97	4.26	5.35	4.96	5.23	4.69
TC0300007043.hg.1	0.362457	-0.0818919	0.985238	0.970694	RP11-259K5.1	novel_transcript	chr3	+	NonCoding	37216779	37217988	5.05	5.68	5.32	5.13	5.02	5.02	4.84	4.87	4.24	4.8	5.21	4.98	4.5	4.66	4.92	4.46	5.26	4.4	5	4.45	4.48	4.89	3.97	4.65	4.44	4.87	4.87	4.59	5.24	4.69	4.8	4.29	5.11	5.62	4.63	4.59	4.97	4.78
TC0300007044.hg.1	0.438216	0.0466699	0.924666	0.855008	GOLGA4	golgin_A4	chr3	+	Multiple_Complex	37243177	37366879	12.2	12.89	13.06	12.66	12.36	12.47	12.26	12.23	12.5	11.78	12.66	12.84	11.52	12.3	12.19	11.91	12.52	12.87	12.11	12.54	12.25	12.1	12.06	12.11	12.5	12.34	11.93	11.78	12.06	12.21	12.57	12.79	12.42	13.44	12.47	12.23	11.8	11.98
TC0300007053.hg.1	0.329544	-0.137744	1.00934	1.01877	RPL21P135	ribosomal_protein_L21_pseudogene_135_	chr3	+	Multiple_Complex	37748110	37748900	4.76	4.88	4.94	4.64	4.35	4.35	4.32	4.56	4.43	4.99	4.6	4.21	4.58	4.75	4.95	4.82	4.75	4.99	5.08	4.87	4.34	4.6	4.27	4.4	4.37	4.56	4.39	4.34	4.45	4.53	4.95	4.51	4.57	4.6	4.72	4.46	4.87	4.58
TC0300007086.hg.1	0.320435	-0.153201	1.01623	1.03273	TTC21A	tetratricopeptide_repeat_domain_21A	chr3	+	Multiple_Complex	39107661	39138903	5.5	5.84	5.44	6.05	4.96	5.96	5	5.77	5.34	5.53	5.23	5.79	5.9	6.32	5.66	4.39	5.6	6.26	5.88	6.15	5.7	5.28	5.46	5.76	5.89	6.21	6.01	6.51	5.53	5.46	6.32	5.87	5.99	5.69	4.95	5.25	5.57	5.43
TC0300007117.hg.1	0.419343	0.0146425	0.940431	0.884411	ENTPD3	ectonucleoside_triphosphate_diphosphohydrolase_3	chr3	+	Coding	40387156	40428626	5.53	5.68	5.15	5.45	5.57	5.67	5.7	5.76	4.91	5.05	5.74	5.42	5.22	5.41	5.05	5.81	5.33	5.1	5.2	4.96	5.18	4.94	5.09	5.69	5.43	4.92	5.33	5.45	4.85	4.68	5.07	4.95	5.55	4.86	4.48	5.38	5.2	6.63
TC0300007148.hg.1	0.438563	0.0472588	0.923876	0.853546	GEMIN2P2	gem_nuclear_organelle_associated_protein_2_pseudogene_2_	chr3	+	Multiple_Complex	41977008	41978034	4.89	5.24	4.32	4.79	4.9	5.26	5.04	4.96	4.44	4.68	4.57	4.77	4.73	4.53	4.59	4.89	5.41	4.56	5.06	5.05	4.41	4.55	5	4.83	4.87	4.61	5.1	4.68	4.82	4.4	4.34	5.04	4.54	4.49	4.44	4.47	5.26	4.66
TC0300007154.hg.1	0.407791	-0.00496059	0.949599	0.901738	RP11-333B11.1	novel_transcript,_antisense_to_CCK	chr3	+	NonCoding	42264989	42266390	4.92	4.49	4.41	4.82	4.99	5.59	5.29	5.04	4.53	5.26	5	4.6	5.01	5.05	5.12	4.64	4.9	5.29	5.1	4.81	4.91	5.2	4.94	5.57	4.73	5.01	5.31	5.16	5.16	5.01	5.15	5.66	5.14	5.48	4.96	4.91	5.71	4.99
TC0300007161.hg.1	0.42927	0.0314887	0.932065	0.868745	VIPR1	vasoactive_intestinal_peptide_receptor_1	chr3	+	Multiple_Complex	42489299	42537573	6.43	6.19	6.76	6.19	6.26	6.72	6.49	6.06	7.18	6.2	7.27	6.58	6.23	6.65	6.98	6.14	6.32	6.75	6.26	6.54	6.71	6.18	6.7	6.34	6.38	6.7	6.19	6.61	6.21	6.37	5.84	6.34	6.34	5.9	7.49	6.32	6.28	6.77
TC0300007203.hg.1	0.309916	-0.171051	1.02497	1.05057	MIR138-1	microRNA_138-1	chr3	+	Multiple_Complex	44114212	44114310	4.81	4.65	4.86	4.45	4.11	4.43	4.16	4.2	4.42	4.93	4.93	5.11	4.58	5.01	4.99	4.55	4.8	4.79	4.8	5.16	4.36	4.34	4.52	4.58	4.49	4.02	4.1	4.7	4.36	4.33	4.52	4.59	4.26	4.87	4.6	4.09	5.21	3.97
TC0300007227.hg.1	0.358808	-0.0880833	0.986795	0.973765	RP11-272D20.2	novel_transcript	chr3	+	NonCoding	44899178	44900925	5.9	6.17	5.82	6	6.36	5.54	6.33	5.67	5.59	6.06	6.28	6	5.6	6	6.33	5.63	5.55	5.63	5.98	5.66	5.77	5.68	5.69	5.56	5.79	5.59	5.54	6.19	5.93	5.6	6.28	6.3	5.47	5.9	5.92	5.94	5.64	5.9
TC0300007304.hg.1	0.330271	-0.136509	1.01006	1.02023	Y_RNA	Y_RNA_	chr3	+	NonCoding	47501083	47501182	4.67	5.85	5.83	5.51	5.01	4.73	4.77	5.1	5.66	5.74	5.06	5.15	4.81	5.93	5.07	5.8	5.47	5.28	5.05	5.13	5.04	6.61	5.52	5.82	5.13	5.03	5.56	4.95	5.65	5.98	5.49	5.54	5.15	5.95	5.32	6.29	5.53	5.27
TC0300007367.hg.1	0.372982	-0.0640297	0.977351	0.955215	KLHDC8B	kelch_domain_containing_8B	chr3	+	Multiple_Complex	49171585	49176486	5.67	4.79	5.3	4.55	5.25	4.67	4.96	4.61	5.38	5.08	4.53	5.52	4.78	5.17	5.18	4.64	4.74	4.72	4.73	4.35	4.59	4.4	4.42	4.48	4.56	4.68	4.37	4.84	4.45	4.09	4.32	4.54	5.33	5.11	3.96	5.17	4.83	4.3
TC0300007393.hg.1	0.372204	-0.0653504	0.977758	0.95601	UBA7	Memczak2013_ANTISENSE,_coding,_INTERNAL,_intronic_best_transcript_NM_003335	chr3	+	NonCoding	49811765	49811846	4.84	5.15	5.88	4.53	5.21	5.57	4.82	5.99	4.8	5.04	6.25	6.03	4.87	4.96	5.17	5.51	5.3	5.06	5.77	5.45	5.71	5.32	5.2	5.94	4.14	5.54	5.75	5.2	5.25	4.49	4.82	4.93	5.24	5.01	5	4.63	5.24	5.41
TC0300007430.hg.1	0.43376	0.0391071	0.92868	0.862447	HEMK1	HemK_methyltransferase_family_member_1	chr3	+	Multiple_Complex	50569152	50596168	6.81	7.41	6.9	7.03	7.11	7.52	7.34	7.39	7.19	7.67	7.54	7.38	7.48	7.42	6.74	6.92	7.28	7.57	6.85	7.35	6.92	6.86	6.9	6.83	6.75	7.12	7.19	6.88	6.92	6.86	6.52	7.31	7.4	7.13	7.12	6.7	6.91	6.79
TC0300007485.hg.1	0.440628	0.0507621	0.923083	0.852082	SMIM4	small_integral_membrane_protein_4	chr3	+	Multiple_Complex	52534013	52579237	5.23	5.28	6.35	6	5.47	5.11	6.01	5.88	6.68	4.69	6.6	5.75	6.07	7.41	6.12	5.5	6.16	5.9	4.55	5.73	6.1	7.56	6.62	5.48	5.87	6.5	6.46	6.25	6.55	6.4	6.23	6.05	6.74	6.6	5.55	4.68	5.51	5.68
TC0300007517.hg.1	0.423571	0.0218169	0.936723	0.877451	CACNA1D	calcium_channel,_voltage-dependent,_L_type,_alpha_1D_subunit	chr3	+	Multiple_Complex	53494656	53813733	5.37	6.25	5.16	5.83	5.63	5.53	5.8	5.44	5.4	5.97	5.94	5.68	5.86	5.6	5.79	5.68	5.35	5.49	5.55	6.09	5.17	5.74	5.48	5.23	5.04	5.61	5.21	4.82	5.32	5.15	5.38	5.23	5.76	6.12	5.32	5.38	5.97	5.13
TC0300007581.hg.1	0.311153	-0.168952	1.024	1.04858	ARF4-AS1	ARF4_antisense_RNA_1	chr3	+	NonCoding	57597634	57600927	6.44	6.54	5.99	6.07	6.29	7.22	5.91	6.51	6.25	6.11	6.57	6.53	5.54	6.02	5.91	6.22	5.94	6.52	6.68	5.89	7.09	5.98	5.85	5.02	6.4	6.83	5.82	5.89	5.81	6.61	5.93	6.56	6.25	5.91	6.22	5.88	6.38	6.46
TC0300007593.hg.1	0.366843	-0.0744482	0.981703	0.96374	PPIAP16	peptidylprolyl_isomerase_A_(cyclophilin_A)_pseudogene_16	chr3	+	Multiple_Complex	57941818	57942304	5.03	4.8	4.95	5.36	5.62	4.44	4.4	5.69	5.39	5.23	5.76	5.33	5.41	5.32	5.24	5.14	5.27	4.83	5.13	4.76	5.54	4.81	5.54	5.07	5.57	5.59	5.71	5.56	4.21	4.77	5.64	5.67	5.34	5.26	5.55	5.04	5.29	5.08
TC0300007628.hg.1	0.385897	-0.0421139	0.967057	0.935199	CTD-2185K10.1	putative_novel_transcript	chr3	+	NonCoding	59050185	59119509	4.79	4.47	4.39	4.74	4.71	5.02	4.45	5.37	4.4	4.77	4.33	4.57	4.47	4.32	4.45	5.55	5.43	4.79	4.77	4.95	4.93	4.65	4.21	4.71	5.18	4.29	4.12	3.87	4.46	4.76	4.76	4.59	4.62	4.57	4.78	4.66	4.34	4.5
TC0300007682.hg.1	0.409289	-0.0024179	0.94826	0.899197	RP11-245J9.6	novel_transcript,_antisense_to_PSMD6	chr3	+	NonCoding	64019508	64019925	5.14	4.61	4.84	4.39	5.13	5.16	4.92	4.8	5.16	4.7	4.8	5.25	4.73	4.77	4.85	4.6	5.39	4.73	4.93	5.48	4.9	4.34	4.95	4.99	5.21	5.25	5.65	4.56	4.66	4.54	5.54	5.21	4.53	4.83	5.42	4.95	4.96	4.9
TC0300007705.hg.1	0.386869	-0.040464	0.965313	0.93183	ILF2P1	interleukin_enhancer_binding_factor_2_pseudogene_1_	chr3	+	Multiple_Complex	65687301	65688468	4.8	4.52	4.71	4.77	5.18	4.9	4.7	5.1	4.58	4.88	4.77	4.6	4.46	4.94	4.45	4.8	4.57	4.95	4.72	4.93	4.48	4.71	4.9	4.53	4.75	4.62	4.68	4.78	4.58	4.67	4.73	4.72	4.75	4.73	4.9	4.7	4.88	4.63
TC0300007706.hg.1	0.432328	0.0366775	0.927086	0.859489	RPL17P17	ribosomal_protein_L17_pseudogene_17_	chr3	+	Multiple_Complex	65843890	65844446	5.88	5.87	6.09	5.91	5.91	6.04	6.4	5.97	5.64	5.97	5.6	5.83	7.37	6.09	6.12	5.7	5.99	5.63	6.08	5.44	5.76	6.17	6.09	5.48	5.6	5.76	6.15	5.64	5.92	5.48	5.85	5.67	5.86	6.44	5.86	6.24	5.87	5.69
TC0300007786.hg.1	0.420573	0.0167299	0.939415	0.8825	RP11-154H23.3	novel_transcript	chr3	+	NonCoding	71584549	71587409	4.59	4.64	4.57	4.95	5.2	4.34	4.97	4.52	5.04	5.44	4.94	4.63	5.35	4.72	4.87	5.26	5.76	4.83	4.69	4.77	5.06	4.58	5.14	4.8	4.96	4.95	4.91	5.23	5.03	5.12	5.36	5.24	5.68	4.15	4.65	4.97	5.26	5
TC0300007797.hg.1	0.332351	-0.13298	1.0081	1.01627	GPR27	G_protein-coupled_receptor_27	chr3	+	Coding	71754050	71756496	5.34	5.78	5.57	5.81	5.74	6.28	5.61	5.79	5.81	5.58	5.47	5.98	5.63	5.7	5.9	5.47	5.6	5.76	5.3	5.63	5.73	6.01	5.36	5.49	5.28	5.65	5.46	5.44	5.19	5.17	6.08	5.51	5.82	5.53	5.67	6.2	5.58	5.48
TC0300007812.hg.1	0.322556	-0.149603	1.01573	1.0317	RP11-433A10.3	novel_transcript	chr3	+	NonCoding	72178279	72178810	4.6	4.17	4.88	4.45	5.07	4.57	4.54	4.71	4.09	4.16	5.43	4.88	4.81	5.17	5.37	4.56	4.32	5.28	4.75	4.55	4.69	4.87	4.18	5.29	5.46	4.45	3.96	4.71	4.56	5.16	4.44	4.59	4.6	3.92	5.02	4.54	4.42	4.37
TC0300007840.hg.1	0.218409	-0.326337	1.0903	1.18874	RNU7-19P	RNA,_U7_small_nuclear_19_pseudogene_	chr3	+	Small_RNA	73027808	73027873	5.84	5.86	6.04	5.24	4.79	5.4	5.45	5.51	4.76	4.94	5.7	5.47	5.35	5.78	5.16	5.43	5.99	5.58	5.23	5.72	6.26	5.69	5.28	6.06	5.31	4.86	5.38	6.35	5.91	4.79	5.38	5.31	4.94	5.69	5.44	4.81	5.1	5.58
TC0300007855.hg.1	0.380648	-0.0510219	0.971119	0.943072	AKR1B1P2	aldo-keto_reductase_family_1,_member_B1_pseudogene_2_	chr3	+	Pseudogene	74135959	74136892	5.55	5.39	4.67	4.72	5.8	5.25	4.9	4.74	5.11	5.17	5.21	4.86	4.85	4.74	5.14	4.65	5.22	4.73	4.82	4.91	4.95	5.54	4.76	4.93	4.97	4.95	5.06	5.13	4.85	4.78	4.96	5.31	5.36	4.47	5.11	4.84	4.72	5.01
TC0300007864.hg.1	0.400113	-0.0179893	0.953944	0.91001	NIPA2P2	non_imprinted_in_Prader-Willi/Angelman_syndrome_2_pseudogene_2_	chr3	+	Multiple_Complex	75084155	75085237	4.83	4.73	4.82	5.47	5.02	5.75	5.69	5.19	5.42	6.36	5.06	4.51	5.11	5.19	5.68	5.41	4.81	4.93	4.9	5.12	4.96	5.18	4.9	5.75	4.97	5.29	4.95	5.1	5.74	4.94	5.17	5.09	5.48	5.59	4.87	5.52	5.37	5.49
TC0300007885.hg.1	0.365897	-0.0760527	0.982511	0.965328	LINC00960	long_intergenic_non-protein_coding_RNA_960	chr3	+	NonCoding	75672164	75680510	5.01	5.13	4.99	5.21	4.55	6.09	5.79	4.65	5.3	6.19	5.31	5.02	5.08	5.84	5.09	5.64	5.3	4.82	4.58	5.5	4.69	4.97	5.2	4.67	5.39	5.27	5.47	5.05	5.05	5.02	4.88	5.07	5.13	5.1	4.89	4.94	5.54	5.17
TC0300007913.hg.1	0.3531	-0.0977705	0.990307	0.980708	RN7SKP61	RNA,_7SK_small_nuclear_pseudogene_61_	chr3	+	NonCoding	78161698	78161992	5.04	4.71	5	5.03	5.45	5.48	4.78	4.84	5.21	4.86	5.35	4.89	5.13	5.12	5	4.83	4.54	5.31	4.54	5	4.75	5.1	5.33	5.11	4.68	5.6	5.2	4.99	4.68	4.8	5.09	4.7	5.04	5.21	4.9	5.5	4.99	5
TC0300007938.hg.1	0.351959	-0.0997059	0.992703	0.985459	RP11-6B4.1	putative_novel_transcript_(LOC728290)	chr3	+	NonCoding	80993849	81097480	5.83	5.15	5.36	4.97	5.2	5.8	5.05	4.79	5.65	5.09	5.63	5.03	5.49	5.21	4.75	5.46	5.28	4.79	4.9	5.08	5.22	5.16	4.88	5.24	5.23	5.43	5.02	5.35	5.39	4.97	5.22	6	4.27	5.28	5.39	4.83	5.75	4.48
TC0300007945.hg.1	0.260327	-0.255202	1.06147	1.12672	RNU2-28P	RNA,_U2_small_nuclear_28,_pseudogene_	chr3	+	Small_RNA	81509476	81509664	6.77	6.43	6.03	6.26	5.82	6.92	6.61	6.49	5.91	6.41	5.76	6.38	6.21	6.47	6.56	6.62	5.95	5.96	6.05	6.57	6.22	6.14	6.11	5.84	6.16	6.36	6.06	5.32	6.32	6.54	6.4	6.26	5.89	6.82	5.84	6.83	6.25	5.64
TC0300007971.hg.1	0.435639	0.0422963	0.92706	0.85944	RP11-735B13.2	novel_transcript	chr3	+	NonCoding	84884935	84893379	6.05	5.62	4.97	5.33	4.82	5.71	5.44	5.09	4.87	6.51	5.49	5.75	5.45	6.03	5.1	4.93	5.14	5.28	4.81	4.98	5.26	5.23	5.45	5.04	4.99	5.35	5.67	5.36	5.09	4.86	4.94	5.05	5.28	5.83	4.07	4.99	4.58	4.88
TC0300008110.hg.1	0.308653	-0.173195	1.02579	1.05224	OR5K1	olfactory_receptor,_family_5,_subfamily_K,_member_1	chr3	+	Multiple_Complex	98469480	98470576	4.69	5.15	6.02	5.3	5.35	5.53	5.74	5.23	5.12	6.3	5.87	4.7	5.55	5.68	5.22	5.55	5.3	5.56	5.03	5.24	4.62	5.01	4.91	5.45	6.11	5	5.48	5.19	5.07	5.23	5.21	4.75	5.12	5.28	4.95	5.01	5.26	6.34
TC0300008151.hg.1	0.335833	-0.127072	1.00583	1.0117	SNORA31	Small_nucleolar_RNA_SNORA31_	chr3	+	Small_RNA	100646121	100646197	7.25	6.36	6.94	6.61	6.97	6.69	6.25	6.58	6.6	7.03	7.91	6.5	6.78	6.61	6.39	6.7	6.89	6.68	7.16	6.86	7.32	6.85	6.73	7.12	6.29	6.7	6.82	6.75	6.74	6.72	6.71	6.94	6.58	6.71	6.54	7.1	7.22	6.59
TC0300008159.hg.1	0.41838	0.013009	0.940861	0.88522	ACTR3P3	ACTR3_pseudogene_3_	chr3	+	Multiple_Complex	101163094	101163986	5.75	5.16	5.42	5.09	4.9	5.57	4.69	5	5.73	7.42	5.09	5.31	5.06	5.06	4.98	5.38	5.03	5.78	5.7	5.1	5.58	5.42	5.65	5.37	5.37	5.07	5.57	6.14	5.09	5.05	5.45	5.07	5.59	6	5.33	5.39	4.84	5.53
TC0300008173.hg.1	0.294895	-0.196543	1.03368	1.0685	PCNP	PEST_proteolytic_signal_containing_nuclear_protein	chr3	+	Multiple_Complex	101574095	101594437	13.76	13.58	13.68	13.31	13.37	13.53	13.34	13.56	13.16	13.12	13.36	13.32	13.1	13.48	12.7	12.7	13.53	13.62	13.42	12.46	12.82	13.04	13.55	12.75	13.5	13.17	12.71	13.29	13.36	12.92	13.23	13.4	13.3	13.76	13.71	12.77	12.91	13.07
TC0300008174.hg.1	0.372194	-0.0653669	0.975591	0.951778	RNU6-1256P	RNA,_U6_small_nuclear_1256,_pseudogene_	chr3	+	Small_RNA	101615826	101615928	4.3	4.98	4.53	4.92	4.9	4.46	4.16	4.11	4.26	5.22	4.59	4.86	4.32	5.57	4.24	4.54	5.02	4.35	5.09	4.2	4.77	5.24	4.49	4.36	4.66	4.79	4.87	4.84	5.01	4.48	4.28	4.92	4.79	5.24	5.57	3.83	4.97	4.92
TC0300008180.hg.1	0.431567	0.0353868	0.930274	0.86541	PDCL3P4	phosducin-like_3_pseudogene_4	chr3	+	Multiple_Complex	101712434	101713416	6.68	6.83	7.11	6.88	6.5	6.65	7.09	6.57	6.6	6.85	6.21	6.94	6.78	6.43	6.79	6.85	6.97	6.72	6.7	6.93	6.5	6.16	6.23	6.91	6.56	6.32	6.29	7.12	7.08	6.24	7.33	6.97	6.43	6.8	7.23	7.09	6.98	7.14
TC0300008198.hg.1	0.309577	-0.171627	1.02524	1.05113	ZPLD1	zona_pellucida-like_domain_containing_1	chr3	+	NonCoding	102175683	102298173	5.61	5.24	5.29	5.15	4.35	4.99	5.08	4.52	4.61	5.67	4.85	5.19	5.31	5.42	4.65	4.98	4.86	4.76	4.68	4.27	4.84	4.46	4.61	5.35	4.6	5.01	4.54	5.64	5.07	5.14	4.7	5.06	4.99	4.65	4.65	5.27	4.71	4.77
TC0300008256.hg.1	0.37353	-0.0630999	0.976908	0.954349	FCF1P3	FCF1_pseudogene_3_	chr3	+	Multiple_Complex	106848671	106849260	4.2	4.14	4.18	4.48	5.31	5.92	5.15	3.81	4.73	5.01	5.03	4.71	4.97	4.59	4.82	4.45	4.28	4.74	4.48	5.47	4.32	4.41	4.39	4.79	4.63	4.22	4.54	4.55	4.19	4.45	4.32	5.13	4.55	3.84	3.99	4.15	4.09	5.06
TC0300008305.hg.1	0.385947	-0.0420294	0.967138	0.935356	MIR4445	microRNA_4445	chr3	+	Precursor_microRNA	109602828	109602897	5.48	5.64	5.31	4.99	5.16	4.5	4.98	5.02	4.75	6.01	4.88	5.02	4.97	5.26	4.94	5.03	5.24	4.65	5.01	4.84	5.22	4.99	5.14	4.83	4.39	4.62	5.23	4.68	4.54	4.89	5.05	4.7	4.97	5.21	5.19	5.06	4.99	4.34
TC0300008306.hg.1	0.406151	-0.00774336	0.9503	0.903071	RP11-457K10.1	novel_transcript	chr3	+	NonCoding	109648107	109810861	5.15	5.42	5.51	5.13	5.3	5	5.73	5.73	5.66	5.39	6.15	5.69	5.14	5.78	5.88	5.4	5.68	5.56	5.91	5.73	6.25	6.02	6.25	6.21	5.59	5.32	5.82	5.56	5.46	5.8	5.8	6.13	5.2	5.49	5.93	5.62	5.95	5.6
TC0300008337.hg.1	0.365393	-0.076908	0.982952	0.966195	MIR567	microRNA_567	chr3	+	Precursor_microRNA	112112801	112112898	4.24	5.88	4.5	5.27	4.67	5.58	4.9	5.35	4.37	4.63	5.11	5.21	5.32	4.78	4.61	5.16	5.41	5.25	4.43	5.03	4.33	5.72	4.74	5.52	4.53	4.97	5.89	6	5.64	5.25	4.44	4.78	5.48	4.44	4.84	4.53	4.4	5.56
TC0300008389.hg.1	0.428405	0.0300199	0.932656	0.869846	ZBTB20-AS1	ZBTB20_antisense_RNA_1	chr3	+	Multiple_Complex	114351804	114389165	4.9	5.38	4.69	4.83	5.07	5.89	4.6	5.13	4.33	5.16	4.56	4.98	4.33	5.7	5.77	4.66	5.14	4.62	5.13	5.37	4.52	4.76	4.68	4.57	4.9	4.58	4.62	5.48	4.64	5.24	4.68	4.88	4.32	4.47	5.43	4.41	4.06	4.59
TC0300008404.hg.1	0.279808	-0.222144	1.04726	1.09676	AC069063.2	HCG2022850	chr3	+	Coding	115120172	115121489	4.99	5.41	5.17	4.81	4.96	4.99	5.28	5.17	5.25	4.86	5.4	4.85	4.93	5.16	5.23	4.84	4.8	4.93	4.95	5.05	5.21	5.47	4.74	3.89	5.18	5.23	5.12	5.64	4.62	3.56	4.68	4.71	4.71	4.71	5.52	5.3	5.55	4.83
TC0300008423.hg.1	0.343782	-0.113582	0.999764	0.999528	TUSC7	tumor_suppressor_candidate_7_(non-protein_coding)	chr3	+	NonCoding	116709235	116723581	5.16	5.98	4.66	4.57	4.99	4.98	4.26	5.24	4.89	4.9	5.65	5.17	4.63	5	5.17	5.1	4.52	5.44	4.84	4.83	4.88	5.11	5.14	4.65	4.73	4.87	4.89	5.64	5.18	4.92	5.31	4.92	4.61	5.71	4.7	5.31	4.55	5.32
TC0300008487.hg.1	0.438488	0.0471308	0.924562	0.854815	MAATS1	MYCBP-associated,_testis_expressed_1	chr3	+	Multiple_Complex	119703022	119767102	5.15	6	5.79	5.42	5.07	5.83	5.65	6	5.18	5.95	5.39	6.36	5.41	5.46	5.54	5.83	6.26	4.72	5.39	6.27	5.11	6.26	6.31	5.11	5.32	4.45	4.9	5.32	5.65	5.55	5.33	4.9	5.35	5.31	5.57	4.56	6.9	5.8
TC0300008489.hg.1	0.372863	-0.0642319	0.977051	0.954629	PHBP8	prohibitin_pseudogene_8_	chr3	+	Pseudogene	119791829	119792553	5.82	5.4	6.08	5.8	6.39	5.85	6.02	5.35	5.55	5.75	5.92	5.3	5.85	5.93	5.19	5.18	6.25	5.56	5.41	5.16	5.3	5.62	5.22	5.78	6.03	5.74	5.87	5.74	5.4	5.55	7.07	5.89	6.04	5.9	5.8	6.03	5.66	6.14
TC0300008497.hg.1	0.40835	-0.00401234	0.949378	0.901318	RP11-18H7.1	novel_transcript	chr3	+	NonCoding	120094419	120136783	6.3	6.19	6.07	5.59	6.5	4.27	6.74	5.73	6.1	5.16	6.7	6.64	5.17	6.57	5.57	5.96	6.04	5.19	5.7	6.26	7.11	6.72	6.22	5.99	6.25	6	6.6	6.3	6.17	5.25	6.82	6.45	6.83	4.64	6.55	6.51	5.08	5.69
TC0300008539.hg.1	0.4251	0.0244126	0.935574	0.875299	SLC15A2	solute_carrier_family_15_(oligopeptide_transporter),_member_2	chr3	+	Multiple_Complex	121894089	121944187	5.96	5.72	6.25	6.33	6.14	5.26	6.08	5.96	6.11	4.96	6.24	6.1	6.15	5.99	5.94	6.49	6.05	6.1	5.3	5.74	5.93	5.82	5.82	6.64	5.89	5.2	5.5	5.32	5.97	6.29	5.96	6.14	6.49	5.35	5.92	6.26	6.05	6.28
TC0300008551.hg.1	0.397589	-0.0222738	0.956795	0.915457	FAM162A	family_with_sequence_similarity_162,_member_A	chr3	+	Multiple_Complex	122384176	122412334	6.57	6.89	6.75	6.78	7.22	6.78	6.94	6.93	6.52	7.16	7.27	6.39	6.92	6.7	6.78	6.94	6.76	7.05	6.29	6.41	6.38	6.43	6.7	6.18	6.57	6.57	6.56	6.4	6.44	6.61	6.39	6.64	6.63	8.52	6.56	6.18	7.11	6.88
TC0300008574.hg.1	0.360876	-0.0845749	0.986503	0.973189	RP11-797D24.3	novel_transcript	chr3	+	NonCoding	123277353	123277904	5.37	6.04	4.94	5.25	6.09	5.54	6.44	5.74	6.22	6.35	5.53	5.83	5.69	6.47	5.29	5.02	5	4.75	5.63	5.51	6.15	5.88	5.62	6.13	5.85	5.77	4.99	5.39	5.83	5.63	5.05	5.32	5.51	5.25	5.73	5.96	5.39	5.13
TC0300008576.hg.1	0.351901	-0.0998038	0.992445	0.984947	RP11-797D24.4	novel_transcript,_antisense_to_ADCY5	chr3	+	NonCoding	123283593	123283983	6.15	5.74	5.3	6.12	5.73	5.24	6.13	5.77	6.01	6.47	5.55	6.26	5.86	5.95	6.43	5.96	5.58	5.48	5.54	6.21	5.24	6.11	5.37	5.52	6.01	5.92	5.47	6.22	5.69	5.33	5.43	5.31	5.63	4.82	6.16	6.3	5.4	5.57
TC0300008660.hg.1	0.360202	-0.0857185	0.984652	0.969538	ALDH1L1-AS1	ALDH1L1_antisense_RNA_1	chr3	+	Multiple_Complex	126103640	126108069	5.22	5.15	5.23	5.06	4.68	5.76	4.96	5.21	4.72	5.13	5.36	5.43	5.24	5.53	5.83	5.34	5.38	5.2	5.12	5.56	5.62	5.09	5.62	5.5	5.11	4.81	5.22	4.93	5.48	4.93	5.14	4.98	5.29	4.49	5.16	5.33	5.65	5.18
TC0300008705.hg.1	0.436436	0.0436497	0.9262	0.857847	ABTB1	ankyrin_repeat_and_BTB_(POZ)_domain_containing_1	chr3	+	Multiple_Complex	127672935	127680926	5.74	5.87	6.09	5.95	5.49	5.72	5.7	5.85	5.94	5.86	6.19	6.24	5.42	6.22	5.93	5.96	5.32	6.26	5.6	5.65	6.46	5.85	6	6.17	5.62	6.06	5.68	5.98	6.61	6.11	5.82	6.1	5.84	5.58	5.73	6.25	6.09	5.42
TC0300008767.hg.1	0.390708	-0.0339494	0.963298	0.927943	MIR6826	microRNA_6826	chr3	+	Precursor_microRNA	129272146	129272243	5.58	5.45	5.43	5.07	5.18	5.25	5.58	5.01	5.34	5.67	5.17	5.73	5.96	6.22	5.77	5.78	5.59	5.43	5.65	5.3	4.88	5.12	5.8	5.44	5.59	5.79	6.13	6.04	4.89	5.61	6.35	5.22	6.07	5.79	5.44	5.87	5.5	5.53
TC0300008847.hg.1	0.423998	0.0225422	0.936519	0.877068	ACKR4	atypical_chemokine_receptor_4	chr3	+	Coding	132597237	132618967	5	4.98	4.54	4.16	4.35	5.18	5.17	5.07	5.1	5.47	3.75	5.08	4.55	5	4.98	4.47	5.26	5.04	4.64	4	5.16	4.26	5.06	5.44	3.97	5.02	4.83	4.67	4.63	3.49	4.44	4.26	4.55	5.11	5.15	4.21	4.61	4.85
TC0300008879.hg.1	0.434513	0.0403858	0.928109	0.861386	HMGB3P14	high_mobility_group_box_3_pseudogene_14_	chr3	+	Multiple_Complex	134170487	134171085	4.51	4.46	5.5	4.28	4.09	4.6	5.66	4.85	4.83	4.83	4.75	5.06	4.69	5.38	3.86	5.32	4.97	4.5	4.79	4.63	5.6	4.04	4.25	5.03	5.18	4.26	4.95	4.9	4.75	4.74	4.7	4.37	4.32	4.37	4.47	4.68	6.33	4.64
TC0300008932.hg.1	0.354026	-0.0961984	0.991819	0.983706	HSPA8P9	heat_shock_protein_family_A_(Hsp70)_member_8_pseudogene_9_	chr3	+	Pseudogene	137880295	137882237	6.24	6.68	6.46	6.67	7.41	6.85	7.09	6.4	6.26	7.03	6.99	6.39	7.5	6.05	7.12	6.15	6.41	6.72	6.01	6.87	5.91	7.12	6.51	6.27	6.81	6.38	6.85	5.99	6.34	6.65	5.96	6.81	6.66	7.55	6.54	6.93	7.03	7.29
TC0300008966.hg.1	0.404226	-0.0110103	0.952564	0.907377	BPESC1	blepharophimosis,_epicanthus_inversus_and_ptosis,_candidate_1_(non-protein_coding)	chr3	+	Multiple_Complex	139104185	139125171	4.82	5.87	4.9	4.31	4.51	4.96	4.78	4.74	4.8	4.71	4.94	4.55	5.29	5.21	4.93	4.69	4.63	4.9	4.46	4.83	4.49	4.73	4.62	4.2	4.32	4.56	5.06	4.84	4.83	4.91	4.4	4.45	4.44	4.58	4.59	5.35	4.75	4.6
TC0300008979.hg.1	0.37439	-0.0616414	0.975518	0.951635	CLSTN2	calsyntenin_2	chr3	+	Multiple_Complex	139935185	140577397	4.58	4.85	4.09	5.06	4.54	5.43	4.1	4.5	4.32	4.61	4.47	5.14	4.1	5.22	4.87	4.41	5.55	4.25	5.14	4.65	4.57	4.31	5.05	4.89	3.99	4.92	4.66	3.94	4.54	5.14	4.55	4.81	4	4.14	4.75	4.25	4.84	4.48
TC0300009008.hg.1	0.417996	0.0123566	0.941004	0.885488	RP11-340E6.1	novel_transcript	chr3	+	NonCoding	141663199	141721073	4.32	4.44	5.12	4.64	4.24	4.55	4.69	4.36	5.01	3.96	4.17	4.82	4.07	5.6	3.84	5.01	4.25	4.9	4.34	4.16	3.95	4.34	4.4	5	4.7	4.29	4.58	3.83	4.19	4.71	5.02	4.47	4.67	5.12	4.88	4.48	4.37	3.99
TC0300009149.hg.1	0.439547	0.0489282	0.923713	0.853246	LOC646903	uncharacterized_LOC646903	chr3	+	NonCoding	149970956	149973427	4.95	5.44	5.76	5.06	5.99	5.78	5.5	4.93	5.19	5.64	5.08	5.76	5.69	5.55	5.1	5.02	5.53	5.15	5.35	5.69	5.68	5.86	5.81	5.88	5.64	5.31	4.83	5.5	5.68	5.88	6.08	5.71	5.68	5.58	5.76	5.7	5.97	5.57
TC0300009172.hg.1	0.405246	-0.00927881	0.949303	0.901175	SIAH2-AS1	SIAH2_antisense_RNA_1_	chr3	+	NonCoding	150761937	150762538	5.31	5.5	5.72	4.95	5.61	5.13	5.24	5.44	5.3	4.95	5.13	5.25	5.33	5.07	5.3	5.39	5.36	5.36	6.04	5.29	5.04	5.4	5.35	5.26	5.22	5.37	5.3	5.5	5.56	5.19	5	5.31	5.31	5.26	5.43	5.18	5.36	5.12
TC0300009239.hg.1	0.422878	0.0206405	0.936666	0.877343	Y_RNA	Y_RNA_	chr3	+	NonCoding	153607377	153607479	4.85	5.16	5.2	4.73	4.02	4.84	5.01	5.12	5.25	4.77	4.97	5.41	4.83	5.54	4.63	4.9	4.93	4.92	5.1	4.25	5.43	4.55	5.32	4.71	5.66	5.14	5.19	5.22	4.48	5.24	4.61	5.15	4.91	4.84	4.85	5.55	5.57	5.08
TC0300009294.hg.1	0.376096	-0.0587463	0.974765	0.950166	LINC00881	long_intergenic_non-protein_coding_RNA_881	chr3	+	NonCoding	157089763	157101137	5.13	5.39	4.92	5.02	5.09	4.91	5.26	4.49	5	5.34	4.59	5.37	4.75	5.25	4.9	4.83	5.23	4.98	5.09	4.74	5.17	5.14	5.11	5.21	4.94	5.12	4.67	5.59	5.67	4.79	4.84	4.63	5.32	4.63	5.14	5.05	4.38	4.8
TC0300009298.hg.1	0.33063	-0.135901	1.00934	1.01878	RP11-555M1.3	novel_transcript	chr3	+	NonCoding	157163452	157169133	5.49	5.07	5.61	4.54	5.13	5.19	4.77	5.52	5.63	5.61	4.88	5.21	4.25	5.57	5.19	5.62	4.99	5.04	5.22	5.56	5.36	5.89	5.15	4.51	4.84	5.38	4.6	5.18	4.56	4.63	5.19	6.32	5.54	4.99	5.53	5.1	4.54	5.74
TC0300009299.hg.1	0.388359	-0.0379364	0.965251	0.931709	RP11-550I24.2	novel_transcript	chr3	+	NonCoding	157174429	157381265	5.05	6	5.11	5.38	5.44	5.23	5.5	5.33	5.29	4.55	5.2	5.53	5.64	5.59	5.04	4.98	5.52	5.09	5.27	5.42	5.57	5.12	5.66	4.62	5.61	4.86	5.53	5.13	5.16	5.22	5.77	5.51	4.71	5.76	5.26	5.39	6.08	5.08
TC0300009375.hg.1	0.389419	-0.0361366	0.964306	0.929885	RP11-418B12.1	novel_transcript	chr3	+	NonCoding	163475067	163479365	4.71	4.56	4.58	4.21	4.1	4.98	3.79	3.91	4.08	4.95	4.61	4.47	4.42	4.73	4.65	4.53	4.38	3.98	4.39	4.93	4.47	4.05	4.52	4.77	4.56	5.62	4.47	4.52	5.25	4.99	4.28	4.52	4.95	4.71	4.3	4.62	4.81	3.95
TC0300009431.hg.1	0.42887	0.0308104	0.932744	0.870011	RP11-368I23.4	novel_transcript	chr3	+	NonCoding	168928169	168928598	5.62	6.03	4.92	5.21	5.43	5.08	5.91	5.93	5.21	5.59	5.45	4.77	5.25	4.5	5.68	5.07	5.2	5.39	5.54	5.59	4.68	4.71	5.37	6.23	5.07	4.67	5.08	4.4	4.61	5.08	4.38	4.97	4.19	6.21	4.89	5.72	4.93	4.76
TC0300009488.hg.1	0.381043	-0.0503508	0.970405	0.941685	RP11-185E8.1	novel_transcript	chr3	+	NonCoding	171468083	171469633	4.47	4.91	4.8	4.28	4.79	4.33	4.26	4.56	4.26	4.83	4.56	5.62	4.49	4.91	4.68	5.07	4.45	4.02	4.66	4.23	4.51	4.8	4.47	4.45	4.79	4.44	4.57	4.91	4.71	4.3	4.59	4.54	4.38	5.57	4.71	3.72	4.79	4.41
TC0300009550.hg.1	0.364409	-0.0785787	0.962956	0.927285	RNU4-91P	RNA,_U4_small_nuclear_91,_pseudogene_	chr3	+	Small_RNA	175609479	175609613	9	8.85	8.83	9	8.99	8.9	8.97	9.01	9	9.14	9	9.1	8.88	9	9	8.96	8.96	9	8.95	9.52	8.96	9	9	9.23	8.9	9.2	8.8	8.99	9	9	7.91	8.83	9	8.95	8.95	9	9.01	8.96
TC0300009605.hg.1	0.28388	-0.215233	1.0437	1.08932	RP11-145M9.5	novel_transcript,_antisense_to_GNB4	chr3	+	NonCoding	179405448	179405944	5.71	5.13	4.78	4.97	5.16	5.28	4.67	5.19	5.15	5.13	5.85	5.29	5.24	5.74	5.73	5.39	4.97	5.38	5.15	5.75	5.09	5.23	5.27	4.63	5.56	5.08	5.66	5.26	5.01	5	5.23	5.33	5.1	4.36	5.81	5.69	5.06	4.84
TC0300009633.hg.1	0.406412	-0.0073007	0.950298	0.903067	RN7SL703P	RNA,_7SL,_cytoplasmic_703,_pseudogene_	chr3	+	NonCoding	181813401	181813702	5.61	5.04	5.99	5.59	5.84	5.69	5.58	5.45	5.7	5.59	5.35	4.93	4.86	5.52	5.33	5.6	5.36	5.55	5.63	5.76	5.63	5.46	5.53	5.43	5.32	5.28	5.33	6.19	5.86	5.86	5.53	5.07	5.99	6.05	5.28	5.57	5.47	5.59
TC0300009661.hg.1	0.406885	-0.00649857	0.950475	0.903403	B3GNT5	UDP-GlcNAc:betaGal_beta-1,3-N-acetylglucosaminyltransferase_5	chr3	+	Multiple_Complex	183253244	183298504	11.58	12.11	12.4	12.02	12.77	10.67	11.99	10.91	12.63	12.09	12.71	12.28	11.82	11.36	12.35	12.17	11.54	11.74	12.01	11.65	13.18	14.21	13.05	13.33	12.36	14.91	11.79	10.58	12.59	12.36	12.11	12.71	11.91	11.74	13.26	12.84	11.59	12.54
TC0300009681.hg.1	0.398913	-0.0200257	0.954576	0.911216	RPSAP31	ribosomal_protein_SA_pseudogene_31_	chr3	+	Multiple_Complex	183884924	183888449	5.4	5.22	5.66	5.42	5.62	5.36	5.13	5.24	5.42	5.29	5.76	5.12	5.75	5.28	5.69	5.33	5.51	5.36	5.15	5.27	5.27	5.36	5.09	5.1	5.64	5.16	5	4.96	5.11	5.43	5.05	5.04	5	5.22	5.2	4.99	5.33	5.52
TC0300009742.hg.1	0.437143	0.0448485	0.925605	0.856744	IGF2BP2-AS1	IGF2BP2_antisense_RNA_1	chr3	+	NonCoding	185712528	185729787	6	6.06	5.52	5.92	6.07	6.87	6.46	6.2	6.01	5.81	6.4	5.95	5.78	6.29	5.9	5.83	5.89	6	5.7	6.29	5.78	5.39	6.04	5.65	5.74	5.79	6.32	6.07	5.8	5.74	5.65	5.53	5.78	6.26	6.01	5.8	5.58	6.12
TC0300009945.hg.1	0.376885	-0.0574069	0.974205	0.949075	AC106706.1	novel_transcript	chr3	+	NonCoding	194705548	194706964	5.5	5.75	4.51	5.03	4.96	5.3	4.87	4.86	4.47	4.76	6.32	5.01	4.39	4.26	5.03	5.17	5.4	4.86	4.83	5.17	7.29	6.19	4.37	4.97	6.18	5.69	4.73	5.29	5.78	5.51	5.17	5.37	6.27	5	4.17	4.55	5.13	5.26
TC0300009949.hg.1	0.41555	0.00820603	0.943455	0.890107	AC090505.1	novel_transcript	chr3	+	NonCoding	194827889	194832592	4.82	4.09	4.7	4.43	4.65	4.05	4.57	4.23	4.25	4.32	5.53	4.35	4.43	4.53	4.2	4.54	5.14	4.25	4.61	5.27	5.65	5.29	4.21	5.02	5.96	4.66	4.73	5.31	5.02	4.22	4.9	4.95	4.87	4.33	4.58	4.32	4.32	4.36
TC0300010082.hg.1	0.422468	0.0199458	0.937954	0.879758	FAM157A	family_with_sequence_similarity_157,_member_A	chr3	+	Multiple_Complex	198152366	198199015	5.18	6.5	6.15	5.88	5.51	5.41	5.61	5.52	6.04	5.4	5.51	5.8	5.52	6.21	5.85	5.96	5.28	5.73	5.13	5.47	5.98	5.55	5.57	5.56	5.16	5.43	5.29	5.01	5.53	5.17	5.14	5.11	5.52	5.57	5.02	5.68	6.05	5.05
TC0300010145.hg.1	0.423668	0.0219818	0.936862	0.87771	UBTFL8	upstream_binding_transcription_factor,_RNA_polymerase_I-like_8_(pseudogene)_	chr3	-	Multiple_Complex	5080212	5084429	5.99	6.68	6.13	6.32	6.02	6.14	6.32	6.46	6.01	6.28	6.11	6.3	6.39	5.94	6.41	6.1	6.44	5.71	6.26	6.3	6.37	6.06	6.05	6.48	6.16	6.49	6.07	6.11	5.98	6.11	5.9	5.76	6.03	6.45	5.89	5.78	6.15	6.61
TC0300010181.hg.1	0.408038	-0.00454193	0.949435	0.901428	AC034187.2	novel_transcript	chr3	-	NonCoding	8573726	8593124	4.77	5.04	5.63	4.93	5.03	4.69	4.91	4.9	5.05	5.35	4.44	4.85	4.6	4.55	4.88	4.79	5.12	4.46	4.92	4.73	4.91	4.82	4.48	4.83	4.7	4.82	4.73	4.7	5.17	4.5	4.77	4.27	4.76	5.22	5.07	4.76	4.62	4.91
TC0300010225.hg.1	0.280616	-0.220773	1.04654	1.09524	CYCSP10	cytochrome_c,_somatic_pseudogene_10_	chr3	-	Multiple_Complex	10000647	10000940	4.94	5.22	4.97	5.56	4.34	5.35	5.25	4.52	4.59	5.07	4.67	4.66	4.39	4.82	4.45	5.16	4.89	4.96	4.88	4.88	4.49	4.56	4.7	4.19	4.63	4.96	4.25	4.81	4.63	4.57	5.79	4.45	5.11	5.37	5.37	5.12	4.86	4.67
TC0300010239.hg.1	0.394753	-0.0270855	0.959088	0.91985	GHRL	ghrelin/obestatin_prepropeptide	chr3	-	Multiple_Complex	10285675	10292947	5.21	4.92	4.51	5.39	4.69	4.48	5.13	4.97	4.95	5.37	4.93	5.2	5.36	5.39	4.56	4.47	4.61	5.26	5.07	4.51	4.82	4.94	4.5	4.76	4.47	4.46	4.91	4.95	5.22	4.46	5.05	5.04	4.58	4.71	4.48	4.6	4.45	5.34
TC0300010473.hg.1	0.362179	-0.0823632	0.985476	0.971163	HSPA8P18	heat_shock_protein_family_A_(Hsp70)_member_8_pseudogene_18_	chr3	-	Pseudogene	19940269	19943310	5.32	5.38	5.89	5.35	5.64	5.47	5.2	5.02	5.45	5.07	5.65	4.95	6.57	5.5	5.46	4.92	5.18	5.26	5.24	5.34	5.15	5.19	6.16	5.21	5.29	4.8	5.29	4.94	5.46	5.67	4.68	5.91	5.13	5.24	5.67	5.4	5.51	5.7
TC0300010475.hg.1	0.341935	-0.116717	0.999014	0.99803	SAP18P3	SAP18_pseudogene_3_	chr3	-	Multiple_Complex	20007852	20008247	4.9	4.43	4.84	4.12	5.29	5.43	5.28	4.6	4.44	4.01	4.7	4.52	4.35	4.35	5	4.82	4.71	4.57	4.36	4.54	4.24	4.77	4.77	4.63	4.36	4.59	4.09	5	4.6	4.23	4.05	4.21	4.02	4.47	4.93	4.66	4.72	4.39
TC0300010554.hg.1	0.433918	0.0393758	0.928023	0.861227	AC099754.1	novel_transcript	chr3	-	NonCoding	26619330	26622690	5.1	5.38	5.02	5.3	5.44	5.91	5.43	5.53	5.35	5.85	5.02	4.72	5.39	5.25	5.03	5.3	4.69	5.3	5.51	5.1	5.2	5.24	5.13	6	5.01	5.36	5.37	5.13	5.6	5.9	5.35	5.57	5.34	5.37	5.31	5.34	5.31	5.42
TC0300010686.hg.1	0.410575	-0.000235878	0.947246	0.897275	RP11-10C24.3	novel_transcript	chr3	-	NonCoding	33793552	33799063	6.62	6.7	7.08	6.7	7.44	6.66	6.48	6.92	7.04	6.97	6.89	6.76	5.99	6.31	7.18	7.15	7.14	7.22	7.04	6.59	6.89	6.55	5.91	6.76	6.7	7.03	6.31	6.2	7.05	6.7	6.9	7.42	7.05	6.33	6.53	6.13	6.74	6.67
TC0300010703.hg.1	0.418392	0.0130295	0.940945	0.885378	RFC3P1	replication_factor_C_3_pseudogene_1_	chr3	-	Multiple_Complex	36169767	36170448	4.86	4.27	4.61	5.12	5.19	4.56	5.15	4.99	4.82	4.93	5.27	5.05	4.54	5.19	4.7	4.82	5.27	4.93	4.95	4.96	4.89	4.48	4.7	4.86	4.69	4.94	4.93	4.7	4.66	4.36	4.95	4.83	4.71	5.32	5.02	4.99	4.95	4.9
TC0300010829.hg.1	0.423579	0.0218315	0.937021	0.878009	Y_RNA	Y_RNA_	chr3	-	NonCoding	41868998	41869095	6.95	6.27	5.96	6.41	6.13	7.32	6.4	5.14	6.17	6.51	5.21	6.03	6.24	6.24	5.64	5.95	5.86	5.77	6.18	6.12	6.13	6.06	6.21	6.05	4.87	5.22	6.2	5.98	5.65	6.18	6.32	5.74	5.48	5.75	6	6.66	6.01	6.01
TC0300010858.hg.1	0.413048	0.00396026	0.944711	0.892479	KRBOX1-AS1	KRBOX1_antisense_RNA_1	chr3	-	NonCoding	42934244	42936785	3.63	4.9	4.57	5.07	4.44	4.05	4.58	4.49	5.39	4.72	4.56	5.34	3.91	5.09	4.27	4.79	4.38	4.42	4.03	4.59	5.12	4.74	4.18	4.48	4.92	5.29	4.57	4.83	4.43	4.33	4.19	4.4	5.02	5.1	3.91	4.24	4.47	4.22
TC0300011017.hg.1	0.348986	-0.104751	0.995579	0.991177	SPINK8	serine_peptidase_inhibitor,_Kazal_type_8_(putative)	chr3	-	Coding	48306842	48328341	5.3	5.85	5.96	5.36	4.64	5.27	5.07	5.24	5.39	5.22	5.12	5.11	5.3	4.89	5.67	4.85	5.14	5.45	4.69	5.35	5.67	4.44	5.26	5.52	5.07	4.95	5.14	4.68	5.57	4.86	5.15	5.39	5.61	5.46	5.38	5.19	5.86	5.24
TC0300011107.hg.1	0.424872	0.0240251	0.93555	0.875254	ZMYND10	zinc_finger,_MYND-type_containing_10	chr3	-	Multiple_Complex	50341106	50346852	6.6	6.67	6.45	6.59	6.74	6.17	6.95	6.65	7.11	6.37	6.65	6.88	7.1	6.3	6.73	6.46	6.48	6.64	6.39	6.44	6.28	6.36	6.35	6.2	6.22	6.45	6.56	6.27	6.13	6.12	6.21	6.26	6.36	7.22	6.48	6.52	6.59	7.11
TC0300011129.hg.1	0.411302	0.000997631	0.946718	0.896275	ZNF652P1	zinc_finger_protein_652_pseudogene_1_	chr3	-	Multiple_Complex	50786674	50788285	4.86	4.67	4.83	4.28	5.23	4.89	4.58	4.69	4.48	4.39	4.51	4.73	3.71	4.69	4.66	4.58	4.61	4.21	4.72	4.91	4.78	4.81	4.45	4.59	5.29	4.74	4.31	4.43	4.46	4.57	4.81	4.07	4.26	4.59	4.64	4.29	4.39	5.01
TC0300011251.hg.1	0.371427	-0.0666691	0.97776	0.956014	ERC2	ELKS/RAB6-interacting/CAST_family_member_2	chr3	-	Multiple_Complex	55508308	56468363	6.59	6.41	6.41	5.7	6.56	4.77	5.24	6.12	6.03	5.86	6.42	6.13	5.43	6.22	6.19	6.41	5.93	5.43	5.82	5.74	7.08	5.6	6.03	5.77	5.98	5.98	5.89	6.08	6.15	5.6	5.84	5.55	5.74	5.21	5.89	5.47	6.04	6.35
TC0300011266.hg.1	0.441032	0.0514489	0.922494	0.850994	ASB14	ankyrin_repeat_and_SOCS_box_containing_14	chr3	-	Multiple_Complex	57268347	57292682	4.32	4.61	4.68	4.72	4.34	4.62	4.88	4.81	4.46	4.97	4.52	4.7	4.47	4.99	4.18	4.46	4.5	4.89	4.17	5.11	4.48	4.33	4.43	4.86	4.68	4.43	4.64	4.56	4.86	4.6	4.72	5.08	4.45	4.67	4.07	4.71	4.64	5.41
TC0300011354.hg.1	0.41584	0.00869774	0.942732	0.888744	RNU2-10P	RNA,_U2_small_nuclear_10,_pseudogene_	chr3	-	Small_RNA	62118300	62118510	5.16	5.21	4.8	4.88	4.35	4.19	4.92	4.48	4.37	5.39	4.99	4.78	5.13	4.8	4.75	4.36	4.39	4.61	4.94	5.38	4.49	4.59	5.07	4.2	4.97	4.56	4.94	4.54	4.33	4.52	4.57	4.65	5.15	4.79	4.39	4.36	4.96	4.59
TC0300011360.hg.1	0.381339	-0.0498494	0.969885	0.940677	PTPRG-AS1	PTPRG_antisense_RNA_1	chr3	-	NonCoding	62260865	62369330	4.29	4.35	4.36	4.42	4.21	4.87	4.57	4.5	4.74	4.49	4.73	4.54	4.21	4.08	4.38	5.36	4.47	4.42	4.8	4.16	5.42	4.57	4.34	4.48	5.09	4.35	4.11	4.35	4.51	4.7	5.47	5.36	4.21	4.52	4.74	4.67	5.1	4.88
TC0300011380.hg.1	0.434165	0.0397959	0.927192	0.859686	SCAANT1	SCA7/ATXN7_antisense_RNA_1	chr3	-	NonCoding	63911518	63911772	4.69	4.75	5.43	4.67	5.16	4.57	4.93	4.99	4.44	4.43	5.43	4.69	5.06	4.49	4.65	4.74	4.47	4.5	4.29	5.55	5.25	4.67	4.36	4.41	4.83	4.69	5.15	4.61	4.29	4.88	4.44	5.4	4.4	4.61	4.75	4.54	3.96	5.04
TC0300011542.hg.1	0.394962	-0.0267315	0.959762	0.921142	PSMD12P	proteasome_26S_subunit,_non-ATPase,_12_pseudogene	chr3	-	Pseudogene	72876737	72878102	5.2	5.03	5.18	5.05	5.46	5.24	5.27	5.11	4.97	5.18	5.1	4.24	5.09	5.1	5.53	5.4	5.22	5.33	4.94	4.74	5.2	5.29	5.37	4.92	5.31	4.84	4.96	5.46	5.18	5.56	5.58	5.46	5.95	4.63	4.98	4.99	5.59	5.27
TC0300011587.hg.1	0.385636	-0.0425573	0.967107	0.935295	CTD-2026G6.3	novel_transcript	chr3	-	NonCoding	75540049	75579999	6.35	6.45	6.33	6.17	6.1	6.18	6.95	5.87	6.37	7.71	6.39	6.5	6.48	5.94	6.17	7.1	6.24	6.23	5.83	6.42	6.95	6.07	6.25	6.69	6.43	6.12	5.8	6.94	6.72	5.7	6.57	6.91	6.06	6.26	6.17	5.99	5.76	5.19
TC0300011591.hg.1	0.343311	-0.114381	1.00004	1.00008	UNC93B3	unc-93_homolog_B3_pseudogene_(C._elegans)	chr3	-	Multiple_Complex	75619228	75623849	5.45	5.37	5.2	5.74	5.33	5.1	5.21	5.25	5.39	5.46	5.41	5.47	5.51	6.26	5.53	4.94	5.36	5.64	5.5	5.48	5.43	5.38	5.13	5.78	5.34	5.59	5.42	5.49	5.29	5.27	5.42	5.18	5.18	5.29	5.24	5.42	5.58	5.06
TC0300011839.hg.1	0.408699	-0.00342	0.948424	0.899508	DUSP12P1	dual_specificity_phosphatase_12_pseudogene_1	chr3	-	Pseudogene	100221268	100223858	4.29	4.89	4.27	4.43	4.1	4.32	4.65	4.12	4.14	5.1	4.38	4.12	3.68	4.35	4.27	4.7	4.43	4.4	4.54	4.59	4.25	4.36	4.06	5.07	4.76	4.46	4.7	4.39	4.42	4.89	4.12	4.6	4.82	4.7	4.29	4.47	4.02	5.51
TC0300011846.hg.1	0.404611	-0.0103572	0.952131	0.906553	GMFBP1	glia_maturation_factor,_beta_pseudogene_1_	chr3	-	Multiple_Complex	100665050	100665476	6.86	6.11	6.91	6	6.74	7.3	6.52	6.77	6.75	6.91	6.71	6.67	6.46	6.54	6.68	6.75	6.57	7.07	6.45	6.75	6.71	6.44	6.43	6.17	6.77	6.53	5.83	6.94	7.43	6.81	6.99	6.92	7.24	6.88	6.96	6.44	6.59	7.3
TC0300011899.hg.1	0.405902	-0.00816678	0.951213	0.904806	CBLB	Cbl_proto-oncogene_B,_E3_ubiquitin_protein_ligase	chr3	-	Multiple_Complex	105655461	105869552	13.17	14.51	15.42	13.06	13.65	14	14.19	12.04	14.5	13.66	13.66	15.23	12.46	14.05	14.48	13.46	15.12	10.9	12.5	15.28	15.25	13.16	15.96	13.66	14.9	14.48	11.82	15.25	14.36	13.32	14.17	14.85	16.81	13.9	13.52	12.23	13.9	13.25
TC0300011940.hg.1	0.332745	-0.132311	1.00776	1.01558	HNRNPA1P17	heterogeneous_nuclear_ribonucleoprotein_A1_pseudogene_17_	chr3	-	Multiple_Complex	108325520	108326814	5.16	5.55	4.83	5.17	5.49	5.56	5.23	5.4	5.02	5.07	5.51	5.46	5.52	5.59	4.98	5.33	4.94	5.23	5.14	5.62	4.8	5.23	5.25	5.36	4.7	5.52	5.91	5.27	5.04	5.08	5.45	4.76	4.97	5.4	5.21	5.38	5.26	5.37
TC0300011943.hg.1	0.388081	-0.0384087	0.96471	0.930665	KIAA1524	KIAA1524	chr3	-	Multiple_Complex	108549869	108589644	7.38	7.1	7.2	7.55	7.7	7.33	7.02	8.21	7.33	6.67	7.42	7.71	8.21	7.44	7.7	7.85	7.36	6.96	7.1	7.65	6.48	7.42	8.07	6.52	8.09	7.77	7.07	7.8	7.3	7.1	7.75	8.32	7.39	7.46	7.07	7.01	7.08	7.45
TC0300012023.hg.1	0.395566	-0.0257056	0.959266	0.920191	SPICE1	spindle_and_centriole_associated_protein_1	chr3	-	Multiple_Complex	113442718	113515187	7.17	7.69	7.5	7.44	6.17	7.41	7.28	7.34	7.38	6.22	6.94	7.28	7.5	6.95	6.7	5.67	7.33	6.75	7.62	7.29	5.93	6.95	7.5	7.05	7.45	7.09	7.02	7.38	6.13	7.4	7.45	7.38	7.53	7.47	7	6.33	7.95	6.96
TC0300012047.hg.1	0.361088	-0.0842139	0.985395	0.971004	ZNF80	zinc_finger_protein_80	chr3	-	Coding	114234631	114237578	4.91	5.1	4.94	4.39	4.42	4.75	4.86	4.73	4.52	4.42	4.86	4.8	4.81	4.9	4.54	4.5	4.7	4.71	4.41	4.61	4.67	4.43	4.47	4.73	4.43	4.37	4.32	4.48	4.49	4.64	4.94	4.59	4.82	4.41	4.44	5.14	4.41	5.11
TC0300012178.hg.1	0.437634	0.0456819	0.925023	0.855667	ILDR1	immunoglobulin-like_domain_containing_receptor_1	chr3	-	Multiple_Complex	121987323	122022280	5.35	6.47	5.8	6.07	5.67	6.19	5.66	5.94	5.7	4.92	5.67	5.63	5.91	5.75	5.82	4.83	5.06	6.19	5.79	5.92	5.86	5.49	5.51	5.03	5.37	5.56	6.23	4.93	5.68	5.59	4.48	5.53	5.62	5.95	5.21	5.41	5.95	5.3
TC0300012243.hg.1	0.416697	0.0101527	0.942542	0.888384	SLC12A8	solute_carrier_family_12,_member_8	chr3	-	Multiple_Complex	125082636	125212864	4.86	4.82	4.61	5.9	4.57	5.35	4.41	5.8	4.62	4.85	4.68	4.65	5.65	5.32	5.03	5.34	6.93	5.47	4.63	5.86	4.97	4.07	5.26	4.94	4.71	4.61	4.57	8	4.53	4.75	4.81	4.42	5.51	4.55	4.84	4.59	5.01	4.71
TC0300012260.hg.1	0.423073	0.0209724	0.937286	0.878505	SNRPCP11	small_nuclear_ribonucleoprotein_polypeptide_C_pseudogene_11_	chr3	-	Multiple_Complex	125816082	125816286	4.34	4.32	4.53	4.38	5.13	4.98	4.82	4.49	4.94	5.28	5.02	4.55	4.94	4.56	5.14	4.7	4.37	4.72	4.64	4.56	4.46	4.77	4.46	4.43	4.79	4.89	4.38	4.99	4.87	4.19	4.7	4.39	4.38	4.54	4.64	5.22	4.85	3.85
TC0300012269.hg.1	0.42802	0.0293668	0.933419	0.871272	ALDH1L1	aldehyde_dehydrogenase_1_family,_member_L1	chr3	-	Multiple_Complex	126103561	126197994	6.46	4.8	5.42	5.35	4.7	7.27	5.15	5.29	5.19	6.99	5.71	5.69	6.31	5.33	4.76	6.29	5.46	5.46	5.48	5.36	4.86	4.97	5.36	5.55	4.94	5.57	6.03	5.58	5.44	5.27	5.51	5.77	5.44	5.64	5.36	5.05	5.49	5.28
TC0300012280.hg.1	0.386543	-0.0410181	0.966698	0.934505	RP11-203H19.2	TEC	chr3	-	Unassigned	126432796	126434569	4.32	4.25	4.66	4.89	4.35	5.83	4.6	4.22	4.63	4.56	4.1	4.37	4.04	4.55	4.8	4.39	4.19	4.48	4.7	4.75	5.01	4.6	4.86	5.42	4.53	4.45	4.79	4.69	5.11	4.56	5.08	4.65	4.63	4.78	4.74	4.42	5	4.87
TC0300012309.hg.1	0.335595	-0.127475	1.00584	1.01172	LOC101927123	uncharacterized_LOC101927123	chr3	-	NonCoding	127322300	127390670	5.9	4.93	5.36	5.29	4.99	5.88	5.68	4.47	5.27	6.61	5.51	5.79	5.49	5.85	5.74	5.5	5.32	5.61	5.89	5.78	6.06	5.93	5.67	5.91	5.75	5.73	5.67	5.46	4.74	6.08	5.68	5.29	5.45	5.07	6.27	5.66	6.37	5.07
TC0300012318.hg.1	0.366815	-0.0744955	0.982053	0.964427	MIR7976	microRNA_7976	chr3	-	Precursor_microRNA	127587111	127587176	4.78	4.6	4.5	3.87	4.03	5.44	3.95	4.62	3.71	4.23	5.88	4.21	4.7	4.71	4.36	4.47	3.84	3.79	4.2	4.01	4.36	4.66	4.1	3.58	4.75	5.23	4.72	3.59	4.7	5.18	5.09	4	4.42	5.06	4.43	4.44	3.96	4.55
TC0300012357.hg.1	0.369681	-0.069633	0.979744	0.959898	RPS15AP16	ribosomal_protein_S15a_pseudogene_16	chr3	-	Multiple_Complex	128798841	128799201	6.09	5.85	6.58	6.37	5.61	5.08	5.83	6.04	5.83	6.47	6.26	6.28	5.95	6.63	5.52	6.21	5.72	6.18	5.59	5.23	6	5.65	5.63	5.64	5.65	5.9	5.77	6.13	5.46	5.72	6.75	5.68	6.67	6.85	6.01	5.52	5.77	5.35
TC0300012385.hg.1	0.431218	0.0347938	0.930538	0.865901	NUP210P3	nucleoporin_210kDa_pseudogene_3_	chr3	-	Pseudogene	129323046	129325426	4.53	5.2	5	5.07	5.37	5.83	5.03	4.86	4.75	4.79	5.26	4.86	5.66	5.03	5.56	5.39	5.93	5.09	4.72	5.2	4.25	4.87	5.25	5.23	5.74	4.67	5.74	5.28	5.34	4.91	5.45	5.2	4.81	5.68	5.02	5.17	4.73	5.02
TC0300012391.hg.1	0.437582	0.0455946	0.925515	0.856578	SNORA7B	small_nucleolar_RNA,_H/ACA_box_7B	chr3	-	Multiple_Complex	129382472	129399655	8.69	9.15	9.05	8.87	10.37	9.57	9.74	10.46	8.94	9.11	9.29	8.96	10.08	9.5	9.41	8.66	9.74	9.21	9.12	9.42	8.96	9.42	9.2	9.08	9.58	9.01	9.1	9.5	8.82	9.67	8.85	9.27	9.54	8.98	9.33	8.9	9.12	9.36
TC0300012472.hg.1	0.405873	-0.00821472	0.949723	0.901974	BFSP2-AS1	BFSP2_antisense_RNA_1_	chr3	-	NonCoding	133429269	133455776	4.59	4.51	4.53	5.06	4.85	4.71	5.19	4.44	5.17	4.93	5.45	4.91	5.44	4.85	5.01	4.97	5.15	4.8	5.09	5.08	4.78	4.81	4.8	4.99	4.98	5.44	5.19	4.69	4.56	5.44	4.28	5.01	5.16	4.88	4.96	5.91	4.96	4.95
TC0300012473.hg.1	0.309962	-0.170973	1.02501	1.05065	RP11-91K8.5	novel_transcript	chr3	-	NonCoding	133543064	133543466	4.31	4.33	4.22	3.96	4.47	4.72	4.56	4.69	3.98	4.6	4.79	4.53	4.27	4.8	4.42	4.77	4.54	4.6	4.57	4.68	4.56	5.16	4.63	4.32	4.51	4.65	4.57	4.46	4.44	4.59	4.5	5.47	4.24	5	4.63	4.71	4.66	4.36
TC0300012595.hg.1	0.366316	-0.075342	0.98237	0.965052	RP11-219D15.3	novel_transcript,_antisense_to_MRPS22	chr3	-	NonCoding	139349024	139349371	6.83	6.45	6.66	6.76	6.2	6.75	6.32	6.95	7.42	7.05	7.05	6.25	6.82	7.79	7.04	6.82	6.57	5.97	6.25	6.48	6.48	6.82	7.21	6.37	6.69	6.59	7.53	6.5	6.93	6.57	6.94	6.8	7.69	7.19	7.25	5.9	6.46	6.92
TC0300012601.hg.1	0.329794	-0.137319	1.01035	1.0208	RN7SL724P	RNA,_7SL,_cytoplasmic_724,_pseudogene_	chr3	-	NonCoding	139609669	139609939	4.42	4.3	4.25	4.16	4.93	4.71	4.99	4.54	4.37	4.27	4.87	4.73	4.69	4.8	4.4	4.62	4.63	4.76	5.12	4.31	5.04	4.65	4.77	4.76	4.38	5.6	4.63	5.2	4.62	4.28	3.84	4.73	4.86	4.53	4.47	4.68	4.15	4.13
TC0300012639.hg.1	0.418793	0.0137092	0.940807	0.885118	YWHAQP6	YWHAQ_pseudogene_6_	chr3	-	Multiple_Complex	141600276	141600579	5.16	5.59	4.63	5.11	5.03	5.37	4.85	5.04	4.89	4.33	5.24	4.77	5.23	4.63	5.36	5.12	5.52	4.77	4.86	4.74	4.65	4.76	5	4.51	4.35	4.65	5.05	4.62	4.15	5.28	4.68	4.79	4.62	4.54	4.84	4.7	5.2	4.56
TC0300012676.hg.1	0.431006	0.0344345	0.930381	0.865609	PCOLCE2	procollagen_C-endopeptidase_enhancer_2	chr3	-	Multiple_Complex	142815922	142889203	9.68	10.82	10.62	10.78	10.34	8.77	10.87	10.19	9.75	9.23	11.09	9.83	11.6	9.81	10.08	10.5	10.3	12.51	10.24	10.3	11	10.81	9.55	9.74	9.15	12.35	10.65	10.85	10.78	9.37	10.58	11.23	9.76	12.08	9.61	11.08	10.34	9.15
TC0300012759.hg.1	0.421575	0.0184311	0.938174	0.88017	RP11-680B3.2	novel_transcript	chr3	-	NonCoding	148850933	148960112	6.85	6.88	7.39	6.97	7.34	7.14	7.31	6.88	7.22	7.12	7.06	7.1	7.05	7.33	7.14	7	7.34	7.1	7.12	7.5	7.25	7.65	7.02	7.59	7.64	7.75	7.45	6.95	7.01	7.76	7.8	7.04	7.58	7.55	7.28	7.63	7.45	7.26
TC0300012823.hg.1	0.427283	0.028117	0.933819	0.872018	MIR5186	microRNA_5186	chr3	-	Precursor_microRNA	151565876	151565995	5.1	5.65	5.02	5.03	5.84	5.57	5.26	5.6	4.93	5.4	5.51	4.97	5.16	5.49	5.22	5.34	5.41	5.21	4.95	5.3	4.79	5.52	5.59	5.61	4.99	5.4	5.7	5.25	5.3	5.36	5.05	5.3	5.62	5.36	5.14	5.62	5.81	5.75
TC0300012842.hg.1	0.377024	-0.0571712	0.973998	0.948672	ATP5LP5	ATP_synthase,_H+_transporting,_mitochondrial_Fo_complex_subunit_G_pseudogene_5_	chr3	-	Multiple_Complex	152800434	152800732	7.2	6.88	7.31	7.62	6.95	6.89	7.74	7.31	7.06	7.64	7.03	7.6	6.95	6.8	7.4	7.58	7.06	7.21	7.41	6.64	7.27	7.63	6.84	7.95	7.07	7.28	7.41	7.15	7.3	6.7	7.15	6.93	7.29	7	6.51	7.38	7.08	7.96
TC0300012849.hg.1	0.308611	-0.173266	1.02602	1.05272	RP11-23D24.2	novel_transcript,_antisense_to_C3orf79	chr3	-	NonCoding	153384934	153980186	5.6	4.74	5.03	4.74	4.71	4.57	4.93	4.76	4.73	5.45	5.69	4.99	4.75	4.8	4.36	4.85	4.51	4.79	5.2	5.5	4.96	5.48	5.04	4.47	4.53	4.55	5.08	5.15	5.06	5.08	5.12	5	5.05	4.83	4.57	4.66	4.68	4.53
TC0300012880.hg.1	0.416956	0.0105917	0.942349	0.888023	C3orf33	chromosome_3_open_reading_frame_33	chr3	-	Multiple_Complex	155762612	155806351	5.95	6.8	6.99	6.32	6.28	7.34	6.07	6.02	6.26	5.71	6.96	6.34	4.79	6.66	6.64	5.96	6.27	6.24	6.65	5.62	6.19	6.15	6.78	5.85	6.24	6.44	6.43	5.08	6.77	6.35	6.21	6.19	6.92	5.26	7	5.05	5.78	6.58
TC0300012902.hg.1	0.43788	0.0460987	0.923167	0.852237	METTL15P1	methyltransferase_like_15_pseudogene_1_	chr3	-	Pseudogene	156713884	156714928	4.8	4.37	4.78	5.29	5.33	4.9	5.44	5.08	5.18	5.24	5.27	5.3	4.58	5.39	5.41	5.71	5.18	5.33	5.13	5.44	4.83	4.37	5.64	6.09	5.18	5.29	5.27	5.06	5.27	5.56	6.18	4.95	5.57	4.98	5.34	5.1	5.54	4.51
TC0300012905.hg.1	0.251327	-0.270476	1.06781	1.14023	LINC00886	long_intergenic_non-protein_coding_RNA_886	chr3	-	NonCoding	156747178	156818519	4.93	5.11	6.53	5.38	4.39	5.32	5.61	4.89	5.08	5.43	6.29	5.26	4.6	4.86	5.21	4.96	5.19	5.17	4.26	5.2	4.51	4.87	4.8	4.95	4.67	4.8	5.88	4.94	4.95	4.92	5.59	5.07	4.56	5.55	5.52	4.5	4.95	5.46
TC0300012939.hg.1	0.308585	-0.173311	1.02605	1.05279	LOC100996447	uncharacterized_LOC100996447	chr3	-	NonCoding	158544055	158571069	6.17	5.82	5.37	5.69	5.87	5.37	5.72	6.04	5.27	5.67	6.07	5.51	5.5	5.32	5.88	5.47	5.8	5.44	5.67	5.41	6.26	4.82	5.14	5.82	5.21	5.34	5.62	5.82	5.92	5.33	5.09	5.65	5.57	5.33	5.18	6.23	4.89	5.55
TC0300012966.hg.1	0.43277	0.0374282	0.929366	0.863722	IL12A-AS1	IL12A_antisense_RNA_1	chr3	-	NonCoding	159913400	160225299	4.39	4.36	4.51	4.53	4.67	4.82	4.59	4.61	4.77	5.06	5.38	4.81	4.55	4.68	4.41	4.53	4.77	4.8	4.52	4.72	4.81	4.69	4.24	4.99	4.45	4.78	5.13	4.7	4.48	4.69	4.89	4.25	5.55	5.01	4.74	4.56	4.62	5.09
TC0300012978.hg.1	0.35209	-0.0994839	0.992983	0.986015	EEF1GP4	eukaryotic_translation_elongation_factor_1_gamma_pseudogene_4_	chr3	-	Multiple_Complex	161324913	161326219	5.24	4.81	5.11	4.32	4.58	4.93	4.65	4.44	5.19	4.71	4.65	5.18	4.96	4.53	5.05	4.57	4.61	5.43	4.83	4.48	4.53	4.5	4.97	4.73	4.58	4.62	4.72	4.25	4.42	4.6	4.25	5.2	4.6	4.79	4.93	4.26	5.26	4.74
TC0300012999.hg.1	0.380128	-0.0519031	0.971534	0.943878	RNU7-163P	RNA,_U7_small_nuclear_163_pseudogene_	chr3	-	Small_RNA	163470205	163470266	5.64	5.47	4.64	4.5	4.57	4.55	3.78	4.82	4.81	5.25	5.01	5.32	4.25	4.61	4.62	4.63	4.29	4.58	4.34	4.97	4.91	5.41	4.3	5.4	5.07	4.94	5.65	4.81	4.85	5.88	3.76	4.37	4.21	4.27	4.57	5.11	4.6	4.77
TC0300013185.hg.1	0.439545	0.0489241	0.923803	0.853412	NAALADL2-AS3	NAALADL2_antisense_RNA_3	chr3	-	NonCoding	175079307	175115242	4.3	5.13	4.77	4.21	4.68	6.24	4.51	4.61	4.26	6.42	4.26	4.22	4.59	4.43	4.29	5.11	4.12	4.79	4.5	5.64	4.85	4.6	4.79	5	5.15	4.51	5.02	4.82	4.09	4.71	4.22	4.42	4.55	4.25	4.75	4.36	4.62	4.24
TC0300013240.hg.1	0.353219	-0.0975672	0.991923	0.983912	RNU6-1120P	RNA,_U6_small_nuclear_1120,_pseudogene_	chr3	-	Small_RNA	178007672	178007779	4.47	5.34	5.29	5.38	4.84	4.87	4.47	4.81	4.75	5.09	5.42	5.15	4.71	4.71	5.19	6.19	5.17	4.57	4.93	4.43	5.57	4.87	4.19	4.51	5.32	5.17	4.52	5.32	5.38	4.43	5.45	4.69	5.52	4.29	4.64	5.49	4.96	4.43
TC0300013350.hg.1	0.430608	0.0337587	0.931017	0.866792	YEATS2	Memczak2013_ANTISENSE,_coding,_INTERNAL,_intronic_best_transcript_NM_018023	chr3	-	NonCoding	183730723	183730911	4.69	4.54	4.34	3.93	4.97	4.09	5.25	4.72	4.98	5.4	5.56	5.16	4.61	5.52	4.37	3.94	5.07	5.15	4.43	5.91	4.21	4.78	4.76	5.36	4.25	4.21	5.12	3.66	4.74	4.63	4.79	4.22	4.2	5.2	4.91	5.02	3.99	5.41
TC0300013458.hg.1	0.393863	-0.0285953	0.960467	0.922496	RPL39L	ribosomal_protein_L39-like	chr3	-	Coding	187120948	187180908	4.65	4.73	4.7	4.68	5.29	4.83	4.79	5.44	4.55	5.4	5.25	4.65	6.05	5.53	5.23	4.92	5.07	4.78	5.44	5.07	4.86	5.05	4.65	5.49	4.55	4.57	5.66	5.42	5.28	4.87	5	4.7	5.27	5.36	4.21	5.62	5.27	4.5
TC0300013500.hg.1	0.29758	-0.191985	1.03429	1.06975	TPRG1-AS2	TPRG1_antisense_RNA_2	chr3	-	NonCoding	189238686	189240594	4.54	5.45	5.49	5.41	5.29	5.96	5.87	4.65	5.33	5.74	5.1	5.18	5.62	5.75	4.77	5.46	4.82	6.05	5.03	4.99	5.89	5.36	5.31	5.37	5.66	5.9	5.36	5.25	5.24	5.8	5.42	5.28	5.78	5.95	5.03	4.97	5.44	5.86
TC0300013566.hg.1	0.299454	-0.188805	1.0317	1.06441	OPA1-AS1	OPA1_antisense_RNA_1	chr3	-	Multiple_Complex	193618599	193627337	4.25	4.85	5.29	4.82	4.93	4.22	5.15	4.47	4.84	5.29	5.01	5	4.63	4.56	4.86	4.9	4.81	4.65	4.35	4.41	4.37	4.94	4.87	4.75	4.88	4.22	4.6	4.99	4.88	4.06	5.21	4.94	4.89	4.54	4.93	4.68	4.52	4.91
TC0300013587.hg.1	0.363741	-0.0797113	0.98283	0.965955	RP11-135A1.2	novel_transcript	chr3	-	NonCoding	194130616	194134184	5.95	5.19	5.24	5.3	5.3	5.85	4.64	5.39	5.1	5.25	5.23	5.33	5.95	5.93	4.89	5.08	4.87	5.12	5.53	5.62	5.6	5.34	5.23	5.5	6.26	5.11	5	5.65	5.56	5.8	5.3	5.42	5.65	5.12	5.1	5.57	5	5.44
TC0300013672.hg.1	0.371355	-0.066792	0.978307	0.957084	RP11-352G9.1	novel_transcript	chr3	-	NonCoding	195913078	195913683	4.66	5.91	4.64	4.62	4.63	4.84	4.48	5.13	4.56	4.73	5	4.72	4.64	4.62	4.93	4.63	4.57	4.89	5.22	4.63	4.47	4.11	4.35	4.73	4.55	4.33	4.82	4.77	4.82	4.13	3.99	4.29	4.84	4.04	4.31	4.74	4.64	4.68
TC0300013674.hg.1	0.376519	-0.0580288	0.97397	0.948618	RNU2-11P	RNA,_U2_small_nuclear_11,_pseudogene_	chr3	-	Small_RNA	195928589	195928775	6.18	6.9	6.29	5.52	6.66	6.22	6.61	6.19	6.89	6.02	7.13	6.39	6.35	7.3	6.08	5.87	6.3	6.62	6.41	6.54	6.41	6.38	6.59	7.75	6.69	6.56	7.4	7.13	7.12	6.46	6.61	6.19	6.57	6.28	6.44	7.22	5.52	5.87
TC0300013707.hg.1	0.401174	-0.0161889	0.952985	0.90818	WDR53	WD_repeat_domain_53	chr3	-	Coding	196554177	196568674	7.4	7.81	7.61	7.06	7.26	7.63	7.87	8	7.91	8.17	8.37	7.3	8.1	7.88	7.3	7.69	7.52	7.62	7.31	7.73	8.02	7.22	7.85	7.84	7.43	7.8	7.58	7.53	7.55	6.87	6.87	7.81	7.97	7.16	8.23	8.12	8.05	7.76
TC0300013728.hg.1	0.386555	-0.0409976	0.966281	0.933698	PIGZ	phosphatidylinositol_glycan_anchor_biosynthesis_class_Z	chr3	-	Multiple_Complex	196946343	196969060	5.53	5.94	5.46	5.43	5.63	6.15	5.72	5.66	5.32	5.04	5.52	5.59	5.35	6.05	6.04	5.26	5.97	5.36	5.07	5.54	5.5	5.25	5.76	5.47	5.4	5.73	5.51	5.98	5.33	5.9	5.2	5.47	5.55	6.31	4.88	5.65	5.18	5.89
TC0300013840.hg.1	0.416101	0.0091408	0.942436	0.888186	ABHD14A-ACY1	ABHD14A-ACY1_readthrough	chr3	+	Multiple_Complex	51975026	51989202	7.81	7.39	7.61	7.43	7.24	7.38	7.41	7.61	7.75	7.3	7.58	7.47	7.76	8.07	7.55	7.35	7.24	7.8	7.79	7.22	7.37	7.25	7.54	7.67	7.63	7.44	7.85	7.34	7.61	7.77	7.24	7.77	7.83	7.34	7.84	7.76	8.14	7.33
TC0300013853.hg.1	0.294684	-0.1969	1.03646	1.07425	ST3GAL6	ST3_beta-galactoside_alpha-2,3-sialyltransferase_6	chr3	+	NonCoding	98801305	98821201	5.42	5.51	5.04	5.02	5.01	5.25	4.55	4.68	4.56	4.34	5.01	5.34	5.05	5.29	5.07	4.69	5.6	5.77	5	5.22	4.58	4.29	4.9	5.64	5.01	4.73	4.86	4.41	5.51	4.66	5.14	5.46	5.23	5.9	5.36	4.78	5.5	3.79
TC0300013863.hg.1	0.344521	-0.112328	0.999236	0.998472	UPK1B	uroplakin_1B	chr3	+	Coding	119173517	119205153	8.97	6.29	8.16	7.88	8.92	9.6	7.42	9.22	7.8	5.84	5.78	7.72	7.19	9.92	8.32	7.5	11.47	6.92	8.65	7.95	7.9	9.13	7.7	8.95	6.45	6.21	6.59	11.05	6.62	6.87	6.96	6.09	9.36	6.45	11.01	7.71	6.33	7.8
TC0300013872.hg.1	0.338595	-0.122384	1.00295	1.00591	RNU6-678P	RNA,_U6_small_nuclear_678,_pseudogene_	chr3	+	Multiple_Complex	133661895	133712802	5.2	5.53	4.55	4.83	4.44	4.61	5.34	5.08	4.81	4.72	5.22	4.49	5.24	4.93	4.85	5.07	4.77	4.34	5.52	4.81	4.71	5.05	4.52	4.8	4.77	4.7	4.85	5.06	4.17	4.85	5.87	4.2	5.19	5.15	4.53	4.6	4.97	4.84
TC0300013873.hg.1	0.322401	-0.149865	1.01585	1.03195	TF	transferrin	chr3	+	Multiple_Complex	133745956	133779006	5.91	5.61	5.38	5.44	5.69	5.72	5.1	5.3	5.42	5.44	5.73	5.34	6.23	5.49	5.66	5.51	5.52	5.29	5.71	4.83	5.77	4.96	5.39	5.68	4.62	5.48	5.14	5.43	5.34	5.17	5.53	5.09	5.37	4.99	4.99	5.28	4.65	5.48
TC0300013877.hg.1	0.426467	0.0267313	0.933861	0.872096	EPHB1	EPH_receptor_B1	chr3	+	Multiple_Complex	134795257	135260467	6.05	5.4	5.33	5.12	5.61	5.57	5.4	5.18	4.83	5.04	5.36	5.36	5.6	5.59	5.28	5.02	5.33	5.42	5.63	5.48	5.3	5.22	5.06	5.23	4.95	4.82	5.23	5.02	5.41	5.17	5.12	5.34	4.9	4.94	5.37	5.81	5.16	5.32
TC0300013890.hg.1	0.421282	0.0179324	0.938466	0.880718	RP11-788A4.1	novel_transcript	chr3	+	NonCoding	152648146	152650447	5.54	5.49	4.61	4.89	4.84	4.97	5.36	5.38	5.28	4.71	4.94	4.84	4.64	4.84	4.56	5.54	5.06	4.35	5.93	4.91	4.95	5	5.05	4.42	4.73	4.63	4.91	4.97	5.22	5.17	4.46	4.07	4.87	4.86	4.57	4.99	4.91	5.32
TC0300013906.hg.1	0.396112	-0.0247802	0.958149	0.918049	KCNMB2	potassium_channel_subfamily_M_regulatory_beta_subunit_2	chr3	+	Multiple_Complex	178536205	178844429	5.29	4.85	4.66	4.86	4.43	4.52	4.72	4.56	4.49	5.19	5.28	5.28	4.9	4.67	4.77	4.86	4.9	4.67	4.48	4.58	4.2	4.47	4.85	4.49	5	4.43	4.47	4.73	4.3	4.69	4.43	4.29	4.2	4.44	4.58	4.68	4.49	4.41
TC0300013913.hg.1	0.323166	-0.148567	1.01522	1.03068	TPRG1	tumor_protein_p63_regulated_1	chr3	+	NonCoding	188976754	189023814	7.11	6.96	7.18	6.97	7.45	6.9	7.11	6.71	7.02	7.04	7.57	7.99	6.85	7.83	6.95	6.93	6.9	7.41	6.78	7.04	7.42	7.31	7.16	7	6.51	7.35	6.67	7.32	6.86	7.33	7.51	6.77	7.39	7.23	7.16	6.76	6.75	6.95
TC0300013918.hg.1	0.432499	0.0369676	0.9296	0.864157	SLC51A	solute_carrier_family_51,_alpha_subunit	chr3	+	Multiple_Complex	196211487	196233430	4.84	5.86	5.3	5.18	5	5.51	4.98	5.46	5.41	5.78	5.44	5.15	5.34	5.52	4.92	6.09	5.2	5.14	4.91	5.08	5.03	4.54	5.34	5.31	4.91	5.04	5.06	4.92	5.34	4.74	4.62	4.83	4.93	5.55	5.14	5.09	4.67	4.81
TC0300013958.hg.1	0.302435	-0.183747	1.03033	1.06159	HHATL	hedgehog_acyltransferase-like	chr3	-	Multiple_Complex	42692663	42702827	5.83	6.21	4.86	4.75	5.26	5.34	4.85	5.31	5.07	4.95	5.23	5.13	5.24	5.62	4.95	4.75	5.55	5.61	4.86	4.82	4.73	4.89	4.78	4.8	5.26	5.24	5.8	4.74	5.05	5.24	4.33	5.24	5.3	5.25	4.81	5.66	4.99	4.58
TC0300013959.hg.1	0.408176	-0.00430831	0.949188	0.900958	CCDC13	coiled-coil_domain_containing_13	chr3	-	Multiple_Complex	42708269	42773253	6.86	8.33	7.23	7.65	7.07	6.83	7.55	7	7.88	7.48	7.37	7.48	7.71	7.53	6.74	7.36	7.09	7.54	7.04	7.04	7.47	7.05	7.14	7.07	6.94	7.35	7.38	6.84	7.5	7.06	7.21	7.05	7.28	6.93	6.63	6.86	7.11	7.18
TC0300013966.hg.1	0.378405	-0.0548278	0.972246	0.945262	PRSS45	protease,_serine_45	chr3	-	Coding	46742091	46744755	6.23	6.33	6.43	6.38	6.27	6.5	6.37	6.21	6.95	6.2	6.83	6.57	6.11	6.58	6.59	6.58	6.24	6.53	6.38	5.93	5.9	5.77	6.24	6.6	5.98	6.31	6.22	5.61	5.94	6.04	6.03	6.37	6.73	6.34	6.11	6.75	6.8	5.92
TC0300014068.hg.1	0.398135	-0.0213473	0.957377	0.916571	RP11-373I8.1	novel_transcript	chr3	-	NonCoding	150901154	150903394	4.57	5.19	5.12	5.07	4.55	5.13	5	5	4.54	5.34	4.34	4.83	4.51	5.22	4.67	5.31	4.66	4.76	4.79	4.49	4.62	5.1	4.6	5.55	5.07	4.26	5.1	4.78	4.7	5.13	4.94	4.53	4.91	4.59	4.9	4.71	4.48	4.73
TC0300014078.hg.1	0.422438	0.0198956	0.937947	0.879744	CCDC39	coiled-coil_domain_containing_39	chr3	-	Coding	180602858	180679500	5.26	5.62	5.02	4.44	4.7	4.62	4.11	4.97	5.31	5.07	4.8	4.84	4.25	4.59	4.71	4.43	4.88	4.33	4.46	4.62	4.31	4.66	4.02	4.28	5.63	4.73	4.64	4.05	4.17	5.01	4.51	4.56	4.87	4.39	4.49	4	4.48	4.9
TC0300014079.hg.1	0.287741	-0.208681	1.0414	1.08451	CCDC39	coiled-coil_domain_containing_39	chr3	-	NonCoding	180707589	180871005	5.8	6.69	5.32	6.45	4.67	5.54	5.69	5.6	5.62	6.43	5.35	5.75	5.63	6.37	5.35	6.41	5.37	5.73	5.61	5.94	5.93	5.61	5.37	5.32	5.02	5.34	6.24	5.38	5.33	6.21	6.25	4.82	5.96	4.99	5.93	5.58	5.3	5.19
TC0300014086.hg.1	0.298482	-0.190454	1.03352	1.06816	ATP13A4	ATPase_type_13A4	chr3	-	Multiple_Complex	193398967	193555122	5.27	4.77	4.64	4.03	4.81	5.42	4.28	4.51	4.52	4.9	4.65	5.21	4.82	5.68	3.91	4.2	4.78	4.62	4.31	5.13	4.81	4.75	4.72	4.91	4.17	4.75	3.71	4.85	4.36	4.5	4.36	5.11	4.32	4.59	4.48	4.48	4.09	4.87
TC0300014092.hg.1	0.418231	0.0127563	0.940633	0.88479	TM4SF19-TCTEX1D2	TM4SF19-TCTEX1D2_readthrough_(NMD_candidate)	chr3	-	Multiple_Complex	196316082	196338420	5.16	5	5.28	5.05	4.73	5.36	5.69	5.29	5.24	4.86	5.05	4.91	5.14	5.42	4.86	5.3	4.52	4.74	4.97	5.36	5.03	5.1	5.29	5.54	5.16	5.34	5.13	5.13	4.77	4.7	4.75	5	5.28	5.17	5.11	4.72	4.7	5.56
TC0400006452.hg.1	0.308684	-0.173143	1.02598	1.05264	RP11-2H3.7	novel_transcript,_antisense_to_ZNF721	chr4	+	NonCoding	386155	454070	4.82	4.05	4.97	4.48	3.93	4.26	4.1	4.75	4.52	4.94	4.91	4.54	4.55	4.66	4.04	4.96	4.88	4.8	4.73	4.5	4.96	5.04	4.56	4.88	4.38	4.46	4.19	4.22	4.44	5.2	4.7	4.5	4.75	4.9	5.02	4.57	4.22	4.69
TC0400006552.hg.1	0.334162	-0.129907	1.00691	1.01387	C4orf48	chromosome_4_open_reading_frame_48	chr4	+	Multiple_Complex	2041993	2043970	4.91	4.81	4.96	4.71	4.6	4.64	4.63	4.68	4.33	4.46	4.73	4.69	4.58	4.62	4.61	4.65	4.7	4.6	4.62	4.73	4.53	4.65	4.49	4.52	4.57	4.67	4.34	4.56	4.14	4.64	4.84	4.62	4.58	5.03	4.48	4.4	4.21	4.64
TC0400006565.hg.1	0.436551	0.0438438	0.925531	0.856608	RP11-503N18.4	novel_gene	chr4	+	NonCoding	2463797	2464124	4.76	6	5.12	4.82	4.96	4.91	5.61	4.83	4.6	4.53	5.24	4.79	4.41	5.13	4.44	4.78	4.5	4.88	5.21	4.79	4.43	5.28	4.3	5.11	4.73	4.83	4.64	4.83	5.06	4.72	4.59	5.25	4.67	4.98	5.46	4.45	5.14	4.82
TC0400006607.hg.1	0.387803	-0.0388791	0.965292	0.931789	LINC00955	long_intergenic_non-protein_coding_RNA_955	chr4	+	NonCoding	3576869	3590988	4.53	5.04	4.12	4.71	4.59	4.52	4.5	4.58	4.54	4.96	5.12	4.42	4.59	4.41	4.58	4.38	4.25	4.05	4.58	4.49	4.64	4.43	4.29	4.35	4.48	4.71	4.77	4.75	4.44	4.49	4.68	4.79	4.87	4.77	4.69	4.9	4.62	4.53
TC0400006652.hg.1	0.395414	-0.0259643	0.959057	0.91979	LOC101928279	uncharacterized_LOC101928279	chr4	+	NonCoding	4761760	4787374	4.94	5.24	4.56	4.68	4.82	5.53	4.84	5.3	4.75	5.4	4.87	4.8	5.31	4.79	5.1	5.67	4.95	4.68	5.13	4.83	5.06	4.41	4.72	4.49	5.31	5.04	4.25	4.97	4.3	4.39	5.32	4.78	4.39	5.06	5.2	4.48	5.38	4.92
TC0400006655.hg.1	0.435473	0.0420153	0.926973	0.859279	LINC01396	long_intergenic_non-protein_coding_RNA_1396	chr4	+	NonCoding	4844437	4850827	5.07	6.09	4.96	4.98	4.88	5.34	4.53	5.42	4.84	5.13	4.57	4.73	4.51	4.54	4.94	4.75	5.14	4.36	4.39	4.67	5.2	4.47	4.57	4.37	4.29	4.72	4.36	4.97	4.45	4.83	4.68	4.4	4.57	4.51	4.71	5.15	5.19	4.69
TC0400006742.hg.1	0.431493	0.0352607	0.928416	0.861956	SH3TC1	SH3_domain_and_tetratricopeptide_repeats_1	chr4	+	Multiple_Complex	8182072	8241803	6.18	5.74	5.89	5.61	5.24	5.32	5.96	5.72	5.74	5.83	5.62	5.87	5.83	5.97	6.01	5.77	5.72	5.88	5.58	5.64	5.35	5.82	5.43	6.18	5.43	5.75	5.62	5.48	5.76	5.37	5.67	5.54	6	6.04	5.22	5.73	5.61	5.32
TC0400006847.hg.1	0.389009	-0.0368338	0.964488	0.930238	ENPP7P11	ectonucleotide_pyrophosphatase/phosphodiesterase_7_pseudogene_11_	chr4	+	Multiple_Complex	9670953	9685293	5.79	5.43	5.43	4.71	4.71	4.96	4.36	4.69	5.04	5.56	5.67	5.24	5.08	4.85	4.98	5.03	4.85	5.14	4.75	4.96	4.82	4.88	4.43	5.12	4.78	4.78	4.47	5.25	4.67	4.59	4.79	4.65	5.19	4.46	5.04	4.72	5.15	4.5
TC0400006848.hg.1	0.370209	-0.0687369	0.979284	0.958998	FAM86MP	family_with_sequence_similarity_86_member_M,_pseudogene_	chr4	+	Multiple_Complex	9692495	9703485	6.77	6.38	5.78	6.02	6.38	6.16	5.99	5.84	6.26	6.28	6.79	6.31	6.08	6.26	6.46	6.4	6.01	7.02	6.06	5.93	6.24	6.01	6.24	6.08	5.89	5.98	5.62	5.92	5.4	6.1	6.36	6.4	6.48	5.53	6.31	6.06	6.37	6.06
TC0400006920.hg.1	0.318893	-0.155818	1.01768	1.03567	LINC01085	long_intergenic_non-protein_coding_RNA_1085	chr4	+	Multiple_Complex	14111968	14140461	5.46	5.05	5.34	6.08	5.4	5.11	6.23	5.21	5.32	5.36	5.15	5.88	5.56	5.28	5.3	5.83	6.52	5.07	5.31	4.98	5.19	5.82	5	5.92	5.35	5.87	5.92	5.22	5.85	5.46	4.96	5.17	5.23	5.42	5.25	5.83	5.56	5.52
TC0400006951.hg.1	0.389116	-0.0366516	0.964431	0.930127	CD38	CD38_molecule	chr4	+	Multiple_Complex	15778275	15853230	5.87	5.68	6.02	6.15	6.41	7.03	5.87	5.6	6	6.08	6.09	6.04	6.15	6.59	6.02	6.16	5.88	5.81	6.5	5.55	5.63	6.01	5.74	6.12	5.79	5.73	6.25	6.05	6.24	6.01	5.87	6.23	6.07	5.83	5.82	6.01	5.59	5.75
TC0400006997.hg.1	0.363237	-0.0805682	0.981369	0.963086	KRT18P63	keratin_18_pseudogene_63_	chr4	+	Pseudogene	17911674	17912976	7.03	7.37	6.81	6.87	7.53	7.3	7.25	7.39	6.88	7.54	7.15	7.35	7.45	7.28	7.25	7.42	7.13	7.33	7.1	7.26	7.53	7.48	7.07	7.26	7.48	7.2	7.24	6.8	6.58	7.21	6.73	6.85	7.07	6.82	7.32	7.23	6.92	7.36
TC0400007079.hg.1	0.276359	-0.227997	1.04883	1.10005	RP11-496D24.2	novel_transcript	chr4	+	NonCoding	24659856	24671568	4.45	4.06	4.09	4.39	4.38	4.35	5.24	4.11	4.63	4.74	4.55	4.1	4.09	4.35	4.36	4.64	4.25	4.57	4.65	4.74	4.75	4.64	4.82	4.82	4.52	4.92	4.94	4.54	4.52	4.51	4.61	4.07	5.21	4.66	5.04	4.25	4.82	5.34
TC0400007096.hg.1	0.430252	0.0331553	0.931318	0.867353	ANAPC4	anaphase_promoting_complex_subunit_4	chr4	+	Multiple_Complex	25377213	25418498	8.58	7.65	8.26	7.5	8.3	8.42	8.95	8.41	9.21	6.61	8.08	8.8	8.21	9.81	7.36	8.59	8.84	9.09	8.87	8.6	7.78	9.4	9.21	7.84	8.51	9.04	9.03	7.85	7.85	8.34	7.38	8.81	8.56	8.5	8.05	7.79	8.32	8.1
TC0400007330.hg.1	0.313089	-0.165668	1.02294	1.0464	NSUN7	NOP2/Sun_domain_family,_member_7	chr4	+	Multiple_Complex	40749897	40809985	6.75	5.25	5.71	6.41	6.46	7.38	6.22	7.65	7.11	6.92	7.87	6.83	7.07	6.38	7.24	6.1	6.76	6.32	7.98	6.02	6.3	6.75	7.42	6.29	6.71	6.87	7.22	6.01	6.29	6.47	6.15	6.55	6.62	6.47	6.65	7.12	6.21	5.38
TC0400007333.hg.1	0.416022	0.00900686	0.943003	0.889255	ARL4AP2	ADP_ribosylation_factor_like_GTPase_4A_pseudogene_2_	chr4	+	Multiple_Complex	40786110	40786710	5.84	6.64	6.73	6	5.87	6.36	5.87	6.22	6.52	6.14	6.08	6.61	5.89	6.79	6	5.54	5.86	6.46	6.11	5.59	5.43	6.13	6.06	5.94	6.56	5.24	5.8	6.32	6.04	5.84	5.98	6.71	6.21	6.56	6.11	6.65	6.45	5.89
TC0400007456.hg.1	0.407633	-0.00522911	0.94967	0.901873	ZAR1	zygote_arrest_1	chr4	+	Coding	48490252	48494389	5.08	5.44	4.99	5.25	5.06	5.46	4.9	4.82	5.11	4.53	5.34	5.06	4.72	4.98	5.56	4.82	5.19	5.02	5.05	5.06	5.45	4.86	4.93	5.14	4.91	4.61	5.24	4.76	4.9	5.18	4.34	5.07	5.58	4.83	5.1	4.67	5.15	5.28
TC0400007488.hg.1	0.417427	0.0113906	0.941705	0.886809	SNX18P24	sorting_nexin_18_pseudogene_24_	chr4	+	Multiple_Complex	49561479	49562149	5.63	5.16	4.96	5.31	4.98	4.71	5.04	5.04	5.16	6.69	5.3	5.67	5.48	5.41	4.85	5.44	4.63	4.73	4.85	4.96	5.71	4.95	5.33	5.15	5.52	5.13	5.17	5.4	5.67	5.13	5.58	5.37	5.79	5.32	4.88	4.72	5.06	5.52
TC0400007598.hg.1	0.428409	0.030027	0.93291	0.870321	GLDCP1	glycine_dehydrogenase_(decarboxylase)_pseudogene_1	chr4	+	Pseudogene	56593004	56595681	5.18	5.47	5.69	6.07	5.98	5.56	5.63	5.62	5.87	6	5.46	6.25	6.24	5.29	6.8	5.49	5.67	6.26	6.48	5.73	5.98	6.18	6.19	5.59	6.01	5.24	5.7	5.44	4.81	5.63	5.36	5.96	5.16	5.29	5.8	5.31	6.9	5.61
TC0400007626.hg.1	0.392534	-0.0308517	0.961273	0.924046	RP11-319E12.2	novel_transcript	chr4	+	NonCoding	57491390	57495233	5.37	4.56	4.79	4.44	4.67	4.9	4.51	4.71	4.69	4.55	4.96	4.3	4.67	4.79	4.67	5.42	5.24	4.99	4.58	4.77	4.56	4.75	4.7	5.09	4.42	4.72	4.59	4.63	5.13	4.75	4.5	5.02	5.08	4.83	4.67	4.63	5.33	5.13
TC0400007652.hg.1	0.335802	-0.127125	1.00486	1.00975	MIR548AG1	microRNA_548ag-1	chr4	+	Precursor_microRNA	60922619	60922684	6.5	5.59	5.82	5.67	5.25	6.21	5.21	5.69	4.47	4.97	5.43	4.82	5.4	5.54	5.92	5.69	5.51	6.18	6.35	6.22	4.82	5.55	5.54	5.23	5.66	6.18	5.31	6.21	6.31	5.4	5.24	5.05	6.6	5.02	5.33	5.18	5.04	5.97
TC0400007697.hg.1	0.396906	-0.0234315	0.958168	0.918085	RP11-25H12.1	novel_transcript	chr4	+	NonCoding	65998846	66150012	7.15	6.66	7.16	7	6.67	7.24	6.46	6.49	7.09	7.65	7.17	6.96	7.43	7.33	6.85	7.24	6.23	6.45	6.45	6.88	6.57	6.62	6.36	6.47	7.09	7.04	6.28	6.3	5.95	6.91	7.33	6.99	6.62	5.69	6.87	6.66	6.16	7.01
TC0400007700.hg.1	0.379174	-0.0535236	0.972384	0.94553	MIR1269A	microRNA_1269a	chr4	+	Precursor_microRNA	66276824	66276928	5.8	4.76	5.07	5.35	5.21	5.23	5.14	4.94	5.2	5.37	5.23	5.2	4.78	5.28	4.54	5.65	5.26	5.38	5.01	4.48	4.9	4.88	5.14	5.47	5.16	5.58	5.27	4.61	5.34	5.21	5.75	5.29	5.43	5.37	5.18	5.58	5.06	5.02
TC0400007704.hg.1	0.386233	-0.0415435	0.966881	0.934858	RNU6-699P	RNA,_U6_small_nuclear_699,_pseudogene_	chr4	+	Small_RNA	66897262	66897371	5.36	5.75	5.03	5.15	5.06	5.33	5.01	5.49	6.11	6.36	5.21	4.88	4.7	5.41	4.67	4.92	5.29	5.02	5.54	5.47	5.51	5.01	5.7	4.56	5.84	6.77	5.61	6.01	5.42	5.16	4.65	4.86	5.37	5.38	4.58	4.81	4.92	4.97
TC0400007771.hg.1	0.378656	-0.0544014	0.972452	0.945663	HTN3	histatin_3	chr4	+	Multiple_Complex	70028413	70036538	4.26	3.54	4.96	4.28	4.67	4.96	5.13	4.68	4.62	4.71	4.17	5.03	4.37	4.24	4.97	5.11	4.82	4.75	4.24	4.56	3.94	4.56	4.19	4.48	4.73	5.12	4.76	4.06	4.2	4.29	4.78	4.46	4.24	4.69	4.34	4.19	3.89	4.57
TC0400007776.hg.1	0.321323	-0.151694	1.01658	1.03344	FDCSP	follicular_dendritic_cell_secreted_protein	chr4	+	Coding	70226071	70235252	5.83	6.17	6.19	5.9	5.78	6.97	6.43	6.11	5.97	6.79	6.58	6.01	6.26	6.14	5.91	6.06	6.1	6.27	5.8	6.6	5.84	6.18	5.8	6.01	5.65	5.59	6.71	6.18	5.99	6.24	5.77	5.88	6.39	6.16	5.75	5.28	6.24	6.14
TC0400007777.hg.1	0.415312	0.00780183	0.943631	0.890439	CSN3	casein_kappa	chr4	+	Coding	70242588	70251428	4.47	4.44	4.19	4.68	4.33	5.23	4.64	5	4.77	5.71	5.17	4.74	4.86	4.25	4.91	5.06	5.13	4.67	4.86	4.77	4.31	4.39	4.93	4.54	4.24	4.48	4.57	4.76	4.93	4.39	3.98	4.34	4.73	4.51	4.3	4.08	4.53	4.46
TC0400007808.hg.1	0.398458	-0.0207979	0.957088	0.916017	RP11-373J21.1	putative_novel_transcript	chr4	+	NonCoding	72323028	72330751	5.05	4.54	4.68	4.5	5.27	5.46	4.99	5	4.89	4.91	4.69	5.35	4.89	5.44	5.54	5.07	4.86	4.96	4.78	4.84	4.71	4.97	5.15	4.48	4.55	4.85	5.33	5.13	5.49	4.98	5.11	5.07	4.91	4.67	5.04	5.68	4.52	5.15
TC0400007820.hg.1	0.357659	-0.0900329	0.988919	0.97796	HMGA1P2	high_mobility_group_AT-hook_1_pseudogene_2	chr4	+	Multiple_Complex	73098822	73099145	6.62	6.11	6.63	6.82	6.97	6.33	6.69	6.2	6.54	6.57	6.84	6.67	6.96	6.74	6.74	6.53	5.98	6.46	6.57	5.95	6.05	5.76	6.76	6.33	6.13	6.04	6.32	5.7	5.67	6.64	6.14	6.53	6.35	5.91	6.8	7.11	7.35	6.8
TC0400007839.hg.1	0.430125	0.032939	0.931454	0.867607	PF4V1	platelet_factor_4_variant_1	chr4	+	Coding	73853189	73854481	5.91	5.91	5.71	6.29	5.57	5.93	5.48	5.74	5.99	5.91	6.2	5.95	6.28	6.69	5.62	5.81	6.25	6.09	5.82	5.71	5.91	5.47	6.21	6.09	5.95	5.94	6.06	5.97	5.44	6.17	6.54	5.83	6.31	6.32	5.77	6.02	5.84	5.91
TC0400007941.hg.1	0.433615	0.0388617	0.928827	0.862719	RN7SL127P	RNA,_7SL,_cytoplasmic_127,_pseudogene_	chr4	+	NonCoding	78898855	78899154	5.17	6.18	6.15	6.33	5.18	5.49	5.41	6.27	5.14	6.04	5.48	5.53	6.4	5.6	5.34	5.96	5.43	5.24	5.66	5.41	5.45	5.17	4.99	5.23	5.64	5.34	5.55	5.4	5.29	5.53	5.39	5.57	5.32	5.28	4.92	5.31	5.87	5.41
TC0400007968.hg.1	0.403739	-0.0118366	0.952495	0.907246	SNORA31	Small_nucleolar_RNA_SNORA31_	chr4	+	Small_RNA	81928313	81928439	4.45	4.24	4.94	4.95	4.59	5.15	4.88	5.17	4.59	4.47	4.84	5.06	5.6	4.76	4.49	4.72	5.22	4.85	4.61	4.6	4.63	5.07	4.68	4.43	4.5	4.63	5.62	4.9	4.25	4.81	5.3	4.77	4.65	4.87	5.39	5.22	5.6	4.85
TC0400008083.hg.1	0.419779	0.0153832	0.939406	0.882485	DSPP	dentin_sialophosphoprotein	chr4	+	Coding	87608529	87616910	6.35	6.36	5.72	6.38	6.71	6.16	5.88	6.3	5.66	6.57	6.99	6.65	6.9	6.27	6.27	6.25	6.04	6.39	5.34	5.46	6.09	5.66	5.89	6.52	5.4	6.26	6.28	6.51	5.32	6.06	5.2	5.97	6.66	5.66	6.58	5.63	6.26	5.95
TC0400008105.hg.1	0.389937	-0.0352579	0.963768	0.92885	HERC6	HECT_and_RLD_domain_containing_E3_ubiquitin_protein_ligase_family_member_6	chr4	+	Multiple_Complex	88378739	88443111	7.13	7.47	7.17	7.35	7.12	7.15	6.97	7.49	7.33	7.02	7.38	7.2	6.65	7.15	6.72	6.98	7.34	6.94	6.95	6.41	7.53	7.06	7.04	6.16	7.19	7.31	6.67	7.1	6.67	7.23	6.92	6.77	6.82	6.86	7.11	6.9	7.29	7.25
TC0400008110.hg.1	0.387806	-0.0388743	0.965614	0.93241	FAM13A-AS1	FAM13A_antisense_RNA_1	chr4	+	NonCoding	88709696	88730103	7.24	6.53	7.19	6.66	6.65	6.88	6.8	6.82	6.83	6.35	6.76	7.07	6.47	7.33	6.55	6.4	6.78	7.45	6.74	7.13	6.58	7.04	6.95	6.46	6.61	6.43	6.68	7.26	6.81	6.93	7.27	6.91	6.5	6.5	7.13	6.43	6.62	7.1
TC0400008138.hg.1	0.439619	0.0490506	0.922723	0.851417	RN7SKP248	RNA,_7SK_small_nuclear_pseudogene_248_	chr4	+	NonCoding	90370123	90370427	4.96	5.49	5.37	4.85	5.17	4.7	4.93	4.85	5.12	5.18	4.86	5	5.04	5.2	4.96	4.96	5.08	4.91	4.91	5.08	5.23	5.11	5.11	5.19	5.02	4.79	5.23	5.13	5.29	5.28	5.25	5.29	4.78	4.98	5.23	4.96	4.8	5.06
TC0400008160.hg.1	0.388316	-0.0380095	0.965116	0.931448	GRID2	glutamate_receptor,_ionotropic,_delta_2	chr4	+	Multiple_Complex	92303622	93774556	5.14	5.69	5.47	5.96	5.38	5.03	5.82	5.19	5.49	6.35	6.2	5.13	5.64	5.47	5.48	5.52	5.52	5.04	5.59	5.85	5.49	5.18	5.59	5.38	5.55	5.08	5.72	5.57	5.15	5.17	5.31	5.39	5.34	5.99	5.46	5.24	5.72	5.6
TC0400008231.hg.1	0.415243	0.00768559	0.943528	0.890245	LOC100507053	uncharacterized_LOC100507053	chr4	+	NonCoding	99088857	99301356	7.4	7.6	7.57	6	7.23	6.22	6.74	7.19	6.93	6.78	6.03	6.69	6.9	7.13	7.05	7.47	6.69	6.73	7.12	6.76	6.92	6.35	6.46	6.98	6.79	6.5	7.2	6.21	6.13	6.75	6.17	7.32	6.75	6.47	5.53	6.82	6.25	6.17
TC0400008301.hg.1	0.426069	0.0260567	0.934827	0.873902	DDX3P3	DEAD_(Asp-Glu-Ala-Asp)_box_polypeptide_3,_pseudogene_3_	chr4	+	Multiple_Complex	103572089	103574082	4.31	4.4	4.47	4.81	4.65	4.56	4.9	4.7	3.89	4.43	4.02	4.14	4.71	4.8	4.37	4.79	4.86	4.52	4.5	4.64	4.39	4.64	4.29	4.51	4.14	4.61	4.58	4.59	4.33	4.17	4.39	4.65	4.66	4.21	4.71	5.06	4.34	4.24
TC0400008346.hg.1	0.416942	0.0105691	0.941709	0.886817	SGMS2	sphingomyelin_synthase_2	chr4	+	NonCoding	107907200	107908227	5.98	5.09	5.94	5.71	5.12	5.12	5.46	5.55	4.92	5.28	5.31	6.61	4.8	6.64	4.68	5.85	5.09	6.13	4.94	5.14	5.27	5.41	4.97	5.39	6.06	5.45	4.92	5.68	5.5	5.25	5.06	6.11	5.45	4.8	5.64	4.89	4.59	5.05
TC0400008384.hg.1	0.427126	0.0278498	0.934059	0.872466	PLA2G12A	Memczak2013_ANTISENSE,_CDS,_coding,_INTERNAL_best_transcript_NM_030821	chr4	+	NonCoding	109717595	109729699	6.32	6.9	5.96	6.03	5.98	5.95	5.81	6.85	6.43	6.01	6.52	5.99	5.89	6.3	7.22	5.97	6	7.04	6.27	6.55	5.14	5.51	5.96	5.93	5.86	5.36	6.09	5.06	5.5	5.95	5.66	5.96	6.22	5.84	5.59	6.12	6.13	5.88
TC0400008389.hg.1	0.438037	0.0463655	0.924908	0.855455	RRH	retinal_pigment_epithelium-derived_rhodopsin_homolog	chr4	+	Coding	109827994	109844705	4.62	5.08	4.45	4.72	5.31	4.87	5.4	4.83	5.53	5.16	5	4.97	5.6	5.63	5.34	4.83	5.72	4.55	5.29	5	5.07	3.95	4.8	5.48	5.33	5.8	4.93	4.73	5.08	4.74	4.34	4.98	5.37	5.17	5.06	4.81	5.67	4.8
TC0400008396.hg.1	0.430096	0.0328908	0.930493	0.865817	RN7SL275P	RNA,_7SL,_cytoplasmic_275,_pseudogene_	chr4	+	NonCoding	110117736	110118070	14.19	13.96	14.45	14.32	14.08	14.07	14.25	14.07	14.13	14.29	14.05	14.1	13.98	14.09	13.93	14.07	14.16	14.17	14.08	14.08	13.98	14.33	14.19	14.09	13.77	14.35	14.07	14.09	14.1	13.94	13.91	14.16	13.8	14.04	14.33	14.26	14.02	14.1
TC0400008431.hg.1	0.377346	-0.0566241	0.97374	0.948169	RTEL1P1	regulator_of_telomere_elongation_helicase_1_pseudogene_1_	chr4	+	Pseudogene	112356135	112359819	5.81	6.29	5.85	5.99	4.61	4.82	5.66	6.27	5.68	5.21	5.85	5.83	5.37	5	5.4	5.56	5.76	5.66	5.96	5.72	6.62	5.4	5.1	6.56	5.33	5.63	5.38	5.77	5.62	6.19	5.25	5.43	5.42	6.02	5.56	5.77	5.25	5.32
TC0400008534.hg.1	0.412116	0.00237959	0.946082	0.895072	NDST3	N-deacetylase/N-sulfotransferase_(heparan_glucosaminyl)_3	chr4	+	Multiple_Complex	118033618	118258648	6.2	6.74	6.32	6.82	6.16	6.68	6.85	6.58	6.51	7.59	6.37	6.33	6.85	6.45	6.38	7.7	6.25	6.6	6.91	6.74	6.27	6.55	6.53	6.5	6.22	6.51	6.67	6.85	6.63	6.42	6.92	6.15	6.67	6.39	5.89	6.89	6.74	6.63
TC0400008556.hg.1	0.37137	-0.0667663	0.978229	0.956931	MYOZ2	myozenin_2	chr4	+	Coding	119135784	119187789	6.16	6.08	6.3	5.99	5.95	5.84	6.14	6.22	5.5	6.1	5.58	5.72	6.27	6.05	6.51	5.63	5.78	5.69	5.59	6.3	5.75	5.39	5.71	4.93	5.85	5.77	5.55	5.68	6.1	5.97	6.06	5.72	5.91	6.18	5.88	5.81	5.54	5.93
TC0400008614.hg.1	0.41609	0.00912212	0.942993	0.889236	IL21-AS1	IL21_antisense_RNA_1	chr4	+	NonCoding	122618983	122689162	3.91	4.62	4.13	4.53	4.92	4.91	4.3	4.84	3.94	4.29	5.35	4.36	4.31	4.74	4.54	4.4	3.97	4.13	4.49	4.31	4.46	3.74	4.45	4.79	4.83	4.65	4.58	4.5	4.48	4.33	4.31	4.5	4.38	4.76	4.75	4.16	4.67	4.19
TC0400008631.hg.1	0.434641	0.0406036	0.928028	0.861236	LINC01091	long_intergenic_non-protein_coding_RNA_1091	chr4	+	NonCoding	123639551	123962665	7.34	8.79	7.04	7.8	6.94	5.68	7.17	7.13	8.36	5.54	7.55	7.33	6.63	7.12	7.26	7.1	6.52	7.83	7.45	6.37	7.81	6.83	8.11	7.66	7.12	7.53	7.33	6.98	7.25	7.3	7.36	6.9	7.8	7.84	8.12	7.16	6.63	6.81
TC0400008661.hg.1	0.440272	0.0501589	0.923243	0.852378	INTU	inturned_planar_cell_polarity_protein	chr4	+	Multiple_Complex	127623271	127726737	6.7	7.4	6.45	6.55	6.71	6.68	6.68	6.31	6.56	6.1	5.93	6.57	7.18	6.71	6.62	6.27	6.62	7.54	7.6	6.76	6.86	6.49	6.38	6.24	6.38	6.15	6.57	7.04	8.01	6.84	6.14	7.03	6.74	6.74	6.53	6.84	7.35	6.42
TC0400008662.hg.1	0.391334	-0.0328869	0.962066	0.925571	SLC25A31	solute_carrier_family_25_(mitochondrial_carrier	chr4	+	Coding	127730378	127774299	4.58	5.44	5.01	5.98	4.31	5.39	5.04	5.65	5.37	4.72	4.54	4.97	5.23	5.9	4.41	5.37	5.39	5.37	4.97	4.97	5.58	4.29	4.81	4.71	4.2	4.18	4.54	5.03	5.75	4.78	4.16	5.25	4.69	5.65	4.54	4.46	4.72	5.05
TC0400008720.hg.1	0.378084	-0.0553718	0.971146	0.943124	LINC01256	long_intergenic_non-protein_coding_RNA_1256	chr4	+	NonCoding	132591089	132678503	5.15	4.31	4.57	5.2	4.01	5.44	4.77	4.59	4.31	4.23	4.6	4.89	4.27	5.13	5.23	5.11	5.17	4.49	4.58	4.18	4.54	4.28	4.44	5.18	3.86	5.25	4.78	4.36	4.9	4.54	4.22	3.95	4.75	4.05	4.63	4.61	4.8	4.75
TC0400008721.hg.1	0.429491	0.0318641	0.932009	0.86864	AARSP1	alanyl-tRNA_synthetase_pseudogene_1_	chr4	+	Pseudogene	132592084	132592536	5.35	5.29	5.37	4.41	5.39	5.33	5.53	5.13	5.13	5.07	5.23	5.04	5.54	5.75	5.18	6.11	4.86	5.17	5	5.79	4.9	4.49	4.56	5.32	5.01	4.83	5.44	5.2	5.34	5.59	5.42	5.37	4.92	5.27	5.12	5.08	5.6	4.86
TC0400008739.hg.1	0.413128	0.00409614	0.945185	0.893375	PES1P1	pescadillo_ribosomal_biogenesis_factor_1_pseudogene_1_	chr4	+	Pseudogene	134327063	134328798	4.76	5.21	4.95	4.69	4.68	4.59	4.55	4.91	4.59	4.67	4.98	4.9	5.31	4.88	5.05	4.64	4.89	4.58	5.2	4.51	4.68	4.78	4.63	4.5	4.49	4.66	4.91	4.63	4.72	4.7	4.77	4.52	5.13	4.39	4.78	4.76	4.63	4.73
TC0400008743.hg.1	0.416873	0.0104517	0.941892	0.88716	CTD-2012I17.1	novel_transcript	chr4	+	NonCoding	134759399	134817289	4.45	4.28	4.42	4.42	5.35	5.06	4.72	4.4	4.64	6.41	4.56	5.07	5.47	4.62	4.5	6.09	4.52	4.4	4.54	4.92	4.64	4.66	4.75	4.19	4.64	4.44	4.25	4.84	4.08	4.23	4.7	4.8	5.06	4.4	4.26	4.52	5.07	4.9
TC0400008938.hg.1	0.390248	-0.0347312	0.963551	0.928431	RP11-292D4.1	novel_transcript	chr4	+	NonCoding	146957438	146975457	4.47	4.65	5.02	4.59	4.3	4.73	4.12	4.51	4.8	4.42	4.36	4.61	4.6	4.7	4.75	4.73	4.95	4.22	4.69	4.37	3.94	4.14	4.32	4.39	3.8	4.11	5.3	4.11	5.16	4.56	4.76	4.35	4.82	4.93	3.85	4.15	4.25	4.5
TC0400008965.hg.1	0.34076	-0.11871	1.00162	1.00325	RP11-707F2.1	novel_transcript	chr4	+	NonCoding	149666057	149711149	4.88	4.38	5.4	4.91	4.93	4.99	4.27	4.47	4.13	6.33	4.18	4.7	4.56	4.4	4.63	4.67	4.9	4.98	4.45	4.34	5.31	5.11	5.17	4.49	4.53	5.16	4.98	4.63	4.35	4.91	5.3	5.21	5.16	5.53	5.19	5.01	4.35	5.05
TC0400008967.hg.1	0.371079	-0.0672599	0.978698	0.95785	AKIRIN2P1	akirin_2_pseudogene_1_	chr4	+	Multiple_Complex	149789952	149790303	4.36	4.89	5.23	4.77	4.78	4.4	5.61	4.3	4.74	5.92	4.35	4.88	5.75	4.95	5.25	4.92	4.86	4.55	4.51	4.79	5.24	4.93	5.32	4.44	4.48	4.53	4.47	4.66	4.78	4.54	4.47	4.86	4.92	5.4	4.56	4.42	4.95	4.46
TC0400008994.hg.1	0.329084	-0.138523	1.01081	1.02175	PRSS48	protease,_serine,_48	chr4	+	Coding	151277171	151291453	5.02	5.85	5.38	4.57	5.07	4.85	5.11	5.36	5.14	4.78	5.18	5.66	5.95	5.09	5.21	4.87	4.9	5.13	4.67	4.81	5.12	4.18	4.93	4.52	4.5	4.8	4.64	4.69	4.71	5.09	4.92	4.95	5.21	5.7	4.72	5.22	4.89	5.34
TC0400009031.hg.1	0.390167	-0.0348678	0.962974	0.927319	RP11-285C1.2	novel_transcript	chr4	+	NonCoding	153034211	153091165	4.99	4.65	4.55	4.86	5.07	5.03	4.79	5	4.52	5.28	4.97	4.43	4.43	4.49	4.91	4.85	4.55	4.67	5.19	4.92	4.51	4.96	4.67	4.81	4.73	5.12	4.62	4.24	4.9	4.69	4.6	5.12	4.49	5.67	4.67	4.5	5.01	4.93
TC0400009049.hg.1	0.396618	-0.0239203	0.958694	0.919094	RP11-153M7.5	novel_transcript	chr4	+	NonCoding	153720327	153727722	4.75	4.85	5.16	5.55	5.42	4.81	5.61	4.63	5.03	6.95	5.12	5.23	5.19	5.3	4.8	4.9	4.51	5.75	4.85	5.25	5.54	5.62	5.19	5.51	5.36	5.13	5.46	5.17	5.71	5.35	4.87	4.79	4.72	5.4	5.14	5.2	4.84	4.81
TC0400009068.hg.1	0.406795	-0.00665076	0.948645	0.899928	LRAT	lecithin_retinol_acyltransferase_(phosphatidylcholine--retinol_O-acyltransferase)	chr4	+	Multiple_Complex	154626945	154753119	4.94	5.74	5.14	5.27	5.02	5.07	4.81	5.19	4.78	4.76	4.75	5.08	4.84	5.23	5.2	4.82	4.93	4.82	5.49	5.13	4.54	4.68	4.27	5.46	4.27	4.41	4.49	4.3	4.55	4.93	4.69	5.11	4.65	4.62	4.38	5.18	4.61	5.06
TC0400009075.hg.1	0.386799	-0.040583	0.966191	0.933526	RNU2-66P	RNA,_U2_small_nuclear_66,_pseudogene_	chr4	+	Small_RNA	154787118	154787278	5.32	4.33	5.27	4.63	4.72	4.59	4.74	5.12	5.11	4.56	5.43	4.54	4.89	5.59	4.45	4.44	4.81	4.64	5.02	4.63	4.45	4.3	4.46	4.58	4.75	4.9	4.47	5.14	4.22	4.75	5.13	4.82	4.63	4.74	4.35	4.71	4.3	4.76
TC0400009080.hg.1	0.402965	-0.0131512	0.953324	0.908826	NPY2R	neuropeptide_Y_receptor_Y2	chr4	+	Coding	155208629	155217078	4.96	4.84	5.09	4.95	4.69	5.17	4.93	4.84	4.79	4.49	4.64	4.57	5.32	5.02	4.7	5.68	4.91	5.15	4.84	4.45	4.83	4.19	4.74	4.58	4.45	4.62	4.99	5.41	5.25	4.66	4.38	4.38	5.22	4.67	4.82	4.78	4.71	4.21
TC0400009109.hg.1	0.415218	0.00764182	0.94166	0.886724	GLRB	glycine_receptor_beta	chr4	+	Multiple_Complex	157076057	157172090	6.14	6.07	5.83	6.66	5.81	6.1	5.05	6.02	5.71	5.5	5.25	5.66	5.57	6.12	6.5	5.35	5.54	6.02	5.72	5.79	5.65	5.78	6.69	5.32	5.64	5.99	5.15	5.86	6.29	5.76	6.42	5.84	6.2	6.08	5.51	5.27	5.73	6.18
TC0400009114.hg.1	0.41371	0.00508394	0.944806	0.892659	RP11-364P22.2	novel_transcript	chr4	+	NonCoding	157637687	157667044	4.51	5.06	4.82	4.4	4.6	4.39	4.54	4.56	4.98	4.66	4.65	4.56	4.72	4.56	4.02	5.36	4.16	4.97	4.86	4.19	4.81	4.58	4.9	4.78	5.05	4.84	4.39	4.54	4.96	4.86	4.8	4.49	4.44	4.49	4.56	4.93	4.95	4.36
TC0400009176.hg.1	0.438532	0.0472059	0.923659	0.853146	NPY5R	neuropeptide_Y_receptor_Y5	chr4	+	Coding	163343939	163351934	5.76	6.14	5.46	6.46	4.58	5.78	5.68	5.86	5.9	5.82	5.39	6.18	5.82	6.17	5.42	5.47	5.24	5.57	5.67	4.9	5.06	4.96	6.24	6.42	5.72	6.1	6.09	5.65	5.66	5.74	5.1	4.96	5.79	5.87	4.96	5.61	6.32	5.86
TC0400009204.hg.1	0.357724	-0.0899223	0.988909	0.977941	FAM218A	family_with_sequence_similarity_218,_member_A	chr4	+	Coding	164956948	164959122	5.2	5.06	5.34	5.41	4.85	5.72	4.71	5.37	5.51	5.22	5.27	5.89	5.35	4.82	5	5.36	5.36	5.62	5.15	4.53	5.39	5.2	5.35	5.33	5.66	5.3	5.2	5.17	5.01	4.24	4.54	5.72	5.12	4.89	6.06	5.22	5.4	5.5
TC0400009210.hg.1	0.43056	0.0336771	0.931241	0.86721	TRIM60	tripartite_motif_containing_60	chr4	+	Coding	165031953	165041744	6.21	5.81	6.26	5.7	5.45	5.92	6.68	5.91	6.26	6.31	6.6	6.48	6.06	5.99	6.45	6.29	6.11	6.17	6.23	5.65	5.96	6.4	6.34	5.72	6.05	5.94	6.84	5.83	6.27	6.09	6.41	6.18	6.18	5.68	6.09	5.58	5.73	6.15
TC0400009224.hg.1	0.434254	0.0399462	0.927786	0.860786	MIR578	microRNA_578	chr4	+	Precursor_microRNA	165386242	165386337	4.74	5.03	4.96	4.72	5.5	5.03	4.64	5.37	4.63	4.95	4.61	5.04	5.37	4.7	5.1	4.74	4.93	4.81	5	4.77	4.84	4.9	4.65	4.92	4.67	4.88	4.78	5.04	4.87	4.88	4.69	4.71	5.16	5.12	4.57	5.25	4.34	5.07
TC0400009250.hg.1	0.34202	-0.116572	1.00101	1.00202	PHBP14	prohibitin_pseudogene_14_	chr4	+	Multiple_Complex	167648430	167648796	4.79	4.29	4.38	4.33	4.09	4.42	4.57	4.41	4.49	5.24	4.38	4.55	4.41	4.39	4.92	4.6	4.76	4.39	4.77	4.21	4.62	4.49	4.93	4.16	4.58	4.95	4.43	4.84	4.83	4.54	5.01	4.8	4.55	4.86	4.47	4.57	4.31	4.59
TC0400009273.hg.1	0.431797	0.0357764	0.927989	0.861163	RP11-483A20.3	novel_transcript	chr4	+	NonCoding	169010381	169011280	4.62	4.81	5.15	4.71	5.64	4.74	4.71	4.97	4.53	4.59	5.34	5.4	5.52	5.24	4.8	4.81	5.06	5.14	5.31	5.24	4.83	4.92	4.32	4.82	5.06	5.83	5.5	4.84	4.98	4.86	4.98	4.69	5.44	5.23	4.89	5.04	4.4	4.97
TC0400009567.hg.1	0.38771	-0.039037	0.965623	0.932428	RP11-696F12.1	novel_transcript	chr4	+	NonCoding	187059124	187060930	4.51	4.35	4.62	4.43	4.92	4.38	4.59	4.46	4.78	5.11	4.19	4.53	4.41	5.19	5.31	4.94	4.98	4.37	4.58	4.6	4.55	5.15	4.86	4.2	4.64	4.54	4.73	5.21	4.92	4.6	5.14	4.59	4.63	4.64	4.55	4.82	4.46	4.73
TC0400009578.hg.1	0.344226	-0.112828	0.99929	0.998581	RP11-91J3.3	novel_transcript	chr4	+	NonCoding	187408541	187416074	5.43	5.48	5.77	5.59	5.49	5.54	5.94	5.33	5.77	6.23	5.25	5.28	6.12	5.95	5.5	6.05	5.71	5.48	5.5	5.91	5.99	5.62	5.77	5.59	5.1	5.8	5.91	5.96	5.57	6.05	5.54	6.26	5.68	5.82	5.78	5.76	5.84	5.53
TC0400009640.hg.1	0.409015	-0.0028836	0.948336	0.899341	AGGF1P1	angiogenic_factor_with_G-patch_and_FHA_domains_1_pseudogene_1	chr4	+	Multiple_Complex	190041342	190043414	4.65	6.04	4.91	5.85	4.94	4.91	5.38	4.56	4.82	4.86	5.11	5.07	5.11	5.16	4.87	5.2	5.14	5.16	4.71	4.69	4.88	4.64	5.14	4.73	5.08	5.35	4.76	4.62	4.59	4.9	5.06	5.05	5.2	5.31	5	4.47	5.1	5.08
TC0400009680.hg.1	0.344296	-0.11271	0.999209	0.998418	RP11-2H3.6	novel_transcript	chr4	-	NonCoding	416118	416537	6.71	7.91	6.38	5.77	6.31	5.89	5.96	5.91	5.94	6.14	7.19	6.91	6.55	6.41	6.31	7.46	6.58	6.68	6.42	6.78	6.19	6.37	6.1	6.1	6.05	6.46	6.03	6.07	6.28	5.98	5.77	5.89	5.82	6.69	6	6.43	6.16	6.16
TC0400009895.hg.1	0.307582	-0.175013	1.02672	1.05415	MIR378D1	microRNA_378d-1	chr4	-	Precursor_microRNA	5923275	5923328	6.49	5.6	5.97	5.48	4.92	6.59	6.04	5.88	5.82	6.03	6.17	6.04	6.39	5.98	5.24	6.02	6.06	6.52	5.98	5.01	5.83	5.45	6.19	6.83	5.68	5.99	6.16	5.88	6.44	5.43	6.04	5.24	5.82	5.65	5.49	6.07	6.16	6.14
TC0400009915.hg.1	0.364295	-0.0787717	0.983864	0.967989	RP11-539L10.2	novel_transcript	chr4	-	NonCoding	6687448	6690524	6.52	5.79	6.58	5.65	5.5	6.19	5.9	5.54	5.93	5.45	5.2	6.76	6.02	6.46	5.37	5.61	6.25	6.03	5.7	6.45	6.13	5.68	6.37	6.06	6.19	5.7	5.77	5.75	5.95	6.51	5.72	6.24	6.29	5.58	5.8	6.24	5.62	5.95
TC0400010036.hg.1	0.420234	0.0161552	0.939845	0.883308	RNA5SP155	RNA,_5S_ribosomal_pseudogene_155_	chr4	-	Ribosomal	10115756	10115884	4.92	4.99	5.45	5.52	5.51	5.93	6.64	6.04	5.51	5.87	5.38	6.43	5.46	6.2	4.66	5.01	5.7	6.13	5.88	4.75	5.65	6.17	5.64	5.26	5.71	5.35	5.18	5.69	5.94	6.06	6.18	5.86	5.85	7.44	6.19	5.53	5.78	5.9
TC0400010103.hg.1	0.36784	-0.0727564	0.981201	0.962756	LOC101929095	uncharacterized_LOC101929095	chr4	-	NonCoding	15004942	15427914	5.13	4.93	4.35	4.59	4.12	4.65	4.42	4.72	4.96	6.71	4.38	3.84	4.59	4.28	4.2	5.52	5.25	5.12	4.4	5.18	3.89	4.5	4.73	3.99	4.64	5.13	4.46	4.78	4.64	4.57	4.85	4.72	5.03	4.63	4.23	4.38	4.32	4.81
TC0400010125.hg.1	0.386251	-0.0415132	0.966817	0.934735	FGFBP1	fibroblast_growth_factor_binding_protein_1	chr4	-	Multiple_Complex	15935569	15938740	5.74	5.48	4.69	5.43	4.6	5.81	4.97	5.39	5.11	5.25	5.15	4.94	5.58	5.37	5.03	4.91	5.76	5.31	5.28	5.01	4.91	4.83	5.32	5.03	4.89	4.82	5.09	5.12	5	5.32	5.04	4.83	5.05	4.98	4.38	4.91	4.68	4.64
TC0400010156.hg.1	0.41774	0.0119221	0.939626	0.882897	LOC101929123	uncharacterized_LOC101929123	chr4	-	NonCoding	17171757	17186059	5.4	4.57	5.33	5.85	5.62	5.08	5.03	5	5.16	6.53	5.62	5.16	4.82	5.5	5.14	5.69	4.95	4.37	4.91	5.17	5.16	5.17	4.88	5.47	4.76	5.23	5.52	4.92	4.34	5.2	5.37	4.7	5.34	5.3	4.93	5.05	4.95	5.21
TC0400010179.hg.1	0.385463	-0.0428503	0.967451	0.935962	RP11-84N19.1	TEC	chr4	-	Unassigned	19257951	19258337	4.87	4.88	4.44	4.42	4.25	4.58	4.48	4.84	4.91	4.96	5.36	4.42	5.17	5.23	4.91	4.28	5.31	5.24	3.75	4.56	4.5	4.87	4.45	5.04	5.08	4.33	5.41	4.99	4.58	4.42	4.13	5.13	5.13	4.62	5.14	5.19	5.07	4.37
TC0400010242.hg.1	0.425189	0.0245635	0.934991	0.874208	PPARGC1A	peroxisome_proliferator-activated_receptor_gamma,_coactivator_1_alpha	chr4	-	Multiple_Complex	23755041	23904089	6.18	6.11	6.49	6.32	5.61	6.89	5.99	6.48	5.56	6.1	6.05	6.24	6.13	5.96	6.29	5.99	6.11	6.4	5.31	5.83	5.84	5.39	5.83	6.55	5.64	5.67	5.7	5.85	5.88	5.82	5.62	5.92	6.15	6.29	5.73	5.72	6.46	6.42
TC0400010253.hg.1	0.365771	-0.0762679	0.981814	0.963959	ATP5LP3	ATP_synthase,_H+_transporting,_mitochondrial_Fo_complex_subunit_G_pseudogene_3_	chr4	-	Multiple_Complex	24658072	24658375	7.17	6.61	6.45	6.78	6.56	6.78	6.56	7.02	6.46	6.35	6.58	6.55	6.79	6.67	6.41	6.83	7.1	6.66	7.17	6.3	6.67	6.98	6.63	6.62	6.48	7.14	6.6	6.84	6.51	6.83	6.78	6.3	6.58	6.42	6.52	6.78	6.68	6.71
TC0400010278.hg.1	0.433764	0.0391138	0.92823	0.861611	MTND4P9	mitochondrially_encoded_NADH:ubiquinone_oxidoreductase_core_subunit_4_pseudogene_9_	chr4	-	Multiple_Complex	25718082	25719745	5.98	5.52	4.99	4.37	4.81	4.82	4.48	5.13	5.14	6.36	4.82	4.43	6.48	4.41	4.92	5.39	5.17	5.04	5.14	5.04	4.4	4.76	4.98	4.44	4.98	4.58	4.83	4.43	4.72	4.47	5.25	5.27	4.82	5.14	4.7	5.14	5.06	5.85
TC0400010414.hg.1	0.419114	0.0142535	0.940448	0.884442	MIR4801	microRNA_4801	chr4	-	Precursor_microRNA	37241910	37241991	5.3	5.87	5.4	5	5.65	4.96	6.02	5.47	5.55	5.86	5.97	5.53	4.86	5.38	6.3	5.68	5.57	4.53	5.61	4.53	4.95	5.04	3.96	5.99	5.38	4.09	5.62	5.31	4.87	4.65	5.07	5.22	4.79	3.81	4.51	4.38	5.77	4.8
TC0400010543.hg.1	0.291367	-0.202529	1.03874	1.07898	HMGB1P28	high_mobility_group_box_1_pseudogene_28_	chr4	-	Multiple_Complex	41842154	41843950	7.19	7.33	5.97	5.99	7.31	5.43	5.98	5.93	5.79	6.18	6.05	5.85	6.69	6.93	5.83	5.8	5.87	6.18	6.41	6.01	5.33	5.74	5.55	6.19	5.81	6.22	6.51	6.44	5.69	5.99	5.88	6.2	5.65	5.91	6.19	6.59	5.97	6.29
TC0400010635.hg.1	0.349865	-0.103259	0.995009	0.990043	OCIAD1-AS1	OCIAD1_antisense_RNA_1_	chr4	-	NonCoding	48852008	48860203	4.68	4.56	4.75	4.47	3.78	4.11	4.22	4.84	5.29	4.49	5.16	4.74	3.97	4.6	4.86	4.64	4.82	5.4	5.09	4.19	4.78	4.18	4.4	6.25	3.49	4.6	5.28	3.85	4.52	4.62	4.69	4.65	4.11	4.14	4.88	4.36	4.84	4.54
TC0400010772.hg.1	0.333381	-0.131231	1.00754	1.01514	SRP72	Memczak2013_ANTISENSE,_coding,_INTERNAL,_intronic_best_transcript_NM_006947	chr4	-	NonCoding	56475661	56475788	6.25	6.87	6.35	6.96	5.81	5.54	6.58	6.02	6.2	6.66	5.89	6.33	6.19	6.03	6.77	6.2	6.69	6.19	6.29	6.46	6.7	6.22	6.24	6.27	6.06	6.67	6.63	6.3	6.18	6.16	6.32	6.64	5.56	6.37	6.54	5.65	6.25	6.25
TC0400010832.hg.1	0.406153	-0.00774024	0.950882	0.904176	ADGRL3-AS1	adhesion_G_protein-coupled_receptor_L3_antisense_RNA_1	chr4	-	NonCoding	62071752	62165554	4.4	4.21	5.32	4.69	4.19	5.84	4.48	3.89	4.8	4.57	6.01	5.38	4.72	4.81	4.26	5.14	3.98	4.51	4.47	4.59	4.76	4.7	5.32	5.7	4.8	4.96	4.94	4.64	4.95	4.43	5.07	4.23	4.91	5.39	4.82	5.08	4.85	4.57
TC0400010854.hg.1	0.362066	-0.0825551	0.985685	0.971576	RNU6-191P	RNA,_U6_small_nuclear_191,_pseudogene_	chr4	-	Small_RNA	64397694	64397787	4.42	4.52	4.62	5.09	4.92	5.33	5.16	4.84	4.71	5.08	4.25	5.31	5.05	4.73	4.53	4.8	5.41	4.86	4.38	4.98	5.11	4.91	4.79	5.13	4.77	5.21	4.91	5.25	4.95	4.8	4.76	4.18	5.14	4.96	5.17	4.65	5.19	4.63
TC0400010935.hg.1	0.400316	-0.017645	0.95465	0.911357	UGT2B4	UDP_glucuronosyltransferase_2_family,_polypeptide_B4	chr4	-	Multiple_Complex	69480165	69526014	6.1	5.31	5.85	5.93	6.41	6.18	5.7	5.87	5.26	6.25	5.24	5.84	5.44	5.97	5.95	5.57	5.93	5.96	5.17	5.24	6.49	5.78	5.45	5.85	5.29	6.06	6.34	6.01	5.8	5.93	5.56	5.17	6.39	5.76	5.33	5.27	6.22	5.72
TC0400011016.hg.1	0.430296	0.0332293	0.931547	0.86778	PPBPP2	pro-platelet_basic_protein_pseudogene_2	chr4	-	Multiple_Complex	74054038	74055399	4.17	4.74	4.93	4.46	4.55	4.5	4.28	4.48	4.16	4.28	4.14	4.2	5.12	4.21	4.52	5.36	4.71	4.46	4.6	5.14	4.38	4.43	4.24	4.3	5.16	4.4	4.62	4.13	4.43	4.7	5.01	5.1	4.91	4.96	4	4.32	4.49	4.64
TC0400011025.hg.1	0.416497	0.00981255	0.942498	0.888302	AC142293.3	novel_transcript	chr4	-	NonCoding	74552584	74589481	4.79	4.53	4.68	5.2	4.5	4.47	4.73	4.31	5.01	3.92	4.38	4.48	4.24	4.64	4.62	4.05	4.98	4.6	4.05	4.22	4.31	4.36	4.18	4.94	4.78	4.58	4.01	4.31	4.26	3.99	6.05	4.48	4.44	4.49	4.5	4.52	4.67	4.49
TC0400011027.hg.1	0.437292	0.0451018	0.923327	0.852533	BTC	betacellulin	chr4	-	Coding	74744759	74794686	6.28	6.52	6.51	5.91	6.71	6.59	6.17	6.24	6.32	6.62	6.71	6.6	5.82	6.72	6.32	6.57	6.5	6.46	6.1	5.76	6.16	6.17	6.76	6.1	6.23	5.85	6.51	6.1	5.76	5.88	6.8	6.26	6.14	5.91	6.26	5.87	6.72	5.93
TC0400011047.hg.1	0.277152	-0.226651	1.04886	1.1001	RNU2-16P	RNA,_U2_small_nuclear_16,_pseudogene_	chr4	-	Small_RNA	75829454	75829589	4.47	4.93	5.12	4.5	4.29	6.33	4.51	4.24	4.21	4.79	4.54	4.97	4.75	4.76	4.84	4.56	4.21	4.83	4.84	5.13	3.81	5.03	4.68	4.39	3.96	4.83	5.36	4.71	4.64	3.91	4.82	3.94	4.87	4.54	4.19	4.83	5.27	3.83
TC0400011052.hg.1	0.397988	-0.021596	0.957628	0.917051	CXCL9	chemokine_(C-X-C_motif)_ligand_9	chr4	-	Coding	76001275	76007523	5.04	5.71	4.86	5.22	6.86	9.39	4.94	5.25	5.93	4.32	5.75	5.05	5.48	6.93	5.35	5.29	6.37	4.7	4.21	4.59	5.3	4.83	5.59	9.54	4.76	5.43	4.92	5.32	4.59	4.73	4.37	5.5	4.61	5.23	4.86	5.14	4.43	6.02
TC0400011100.hg.1	0.294455	-0.197289	1.03665	1.07465	RP11-625I7.1	novel_transcript	chr4	-	NonCoding	77394491	77494286	6.25	6.15	5.88	5.64	5.25	6.04	5.33	5.21	5.42	5.82	5.66	5.52	5.75	5.86	5.37	5.48	5.9	5.29	5.77	6.13	5.77	5.66	5.73	5.32	5.6	5.83	5.18	5.92	5.51	5.46	5.98	5.97	6.08	6.12	5.81	5.82	5.72	5.76
TC0400011134.hg.1	0.331571	-0.134303	1.00908	1.01825	NAA11	N(alpha)-acetyltransferase_11,_NatA_catalytic_subunit	chr4	-	Multiple_Complex	79225694	79326050	10.8	9.85	11.86	11.35	10.48	10.58	10.74	10.61	10.26	10.33	10.81	10.58	8.94	11.86	10.29	9.36	10.99	11.28	7.95	9.35	9.3	9.17	12.36	8.59	12.04	11.69	12.03	4.92	10.99	10.13	7.82	12.17	12.35	10.27	11.34	9.26	11.72	11.68
TC0400011171.hg.1	0.410691	-3.92e-05	0.947331	0.897436	IGBP1P4	immunoglobulin_(CD79A)_binding_protein_1_pseudogene_4_	chr4	-	Pseudogene	82401578	82402456	6.18	5.99	6.07	6.22	6.88	6.02	6.62	6.3	6.01	5.85	5.51	5.74	5.83	5.93	7.19	6	6.17	6.24	5.88	6.07	5.74	6.55	5.86	5.96	5.77	6.09	5.37	6.05	6.06	6.73	6.23	5.68	6.65	6.44	7.37	6.23	6.18	6.38
TC0400011179.hg.1	0.414531	0.00647739	0.943709	0.890587	LINC00575	long_intergenic_non-protein_coding_RNA_575	chr4	-	NonCoding	82613113	82621437	4.3	4.8	4.49	4.53	4.77	4.01	4.7	4.26	4.56	4.4	4.83	5.35	4.48	4.72	4.51	4.54	4.65	4.44	4.4	4.42	4.24	4.73	4.48	4.45	4.46	4.46	4.5	4.79	4.7	4.72	4.52	4.48	4.36	5.01	5.62	4.72	4.52	4.63
TC0400011272.hg.1	0.3978	-0.0219156	0.957546	0.916895	CHCHD2P7	coiled-coil-helix-coiled-coil-helix_domain_containing_2_pseudogene_7_	chr4	-	Multiple_Complex	87785920	87786371	4.39	4.41	4.46	4.49	4.49	5.92	4.17	4.29	4.74	4.52	4.8	4.68	4.46	4.43	4.53	4.62	4.61	4.74	4.47	4.63	4.36	4.94	4.48	4.04	5.23	4.72	4.71	4.35	4.72	4.83	3.65	4.57	5.17	4.51	5.46	4.83	4.53	4.62
TC0400011327.hg.1	0.414638	0.00665806	0.944149	0.891417	PMPCAP1	peptidase_(mitochondrial_processing)_alpha_pseudogene_1_	chr4	-	Multiple_Complex	92182477	92184052	6.34	6.33	6.68	6.3	6.49	7.7	6.27	6.51	6.06	6.23	6.45	6.53	6.87	6.05	6.93	6.62	6.54	6.89	7.06	6.91	6.79	6.45	6.4	6.04	5.94	6.43	6.21	6.44	6.04	6.42	6.56	6.74	5.86	6.54	6.24	6.63	6.73	6.29
TC0400011328.hg.1	0.417712	0.0118755	0.941718	0.886833	LOC101929194	uncharacterized_LOC101929194	chr4	-	NonCoding	92255184	92277377	5.74	6.62	5.74	5.63	5.71	5.5	5.23	5.51	5.62	6.38	5.21	6.16	5.75	5.19	5.62	6.98	6.19	5.74	5.55	5.41	5.5	5.44	5.3	5.95	6.1	6.22	4.92	4.95	5.5	5.7	5.98	5.63	5.22	5.58	5.35	5.81	5.79	5.19
TC0400011359.hg.1	0.418313	0.0128951	0.941118	0.885703	UNC5C	unc-5_netrin_receptor_C	chr4	-	Multiple_Complex	95162504	95549210	5.21	5.88	5.2	5.73	5.14	5.28	5.44	5.17	5.39	4.93	5.36	5.54	5.12	5.54	5.24	5.01	4.94	5	4.73	4.84	5.61	5.02	5.02	5.38	4.84	4.92	4.92	5.19	5.4	4.34	4.77	4.48	5.06	5.58	5.3	5.2	5.02	5.44
TC0400011399.hg.1	0.424214	0.0229095	0.935829	0.875776	ABT1P1	activator_of_basal_transcription_1_pseudogene_1_	chr4	-	Multiple_Complex	99022311	99023131	4.67	4.4	4.34	4.39	4.71	4.36	5.15	5.01	4.11	4.98	4.68	4.85	4.7	4.71	4.86	5.11	4.75	4.28	4.37	4.74	4.74	4.68	4.71	4.86	4.71	4.63	4.47	4.58	4.74	4.91	4.51	4.83	4.99	4.76	4.47	4.99	4.63	5.17
TC0400011405.hg.1	0.409316	-0.00237304	0.948408	0.899477	ADH6	alcohol_dehydrogenase_6_(class_V)	chr4	-	Multiple_Complex	99202638	99219537	4.81	4.61	5.15	4.84	4.8	4.94	4.98	4.8	5.57	4.89	4.95	4.99	5.04	5.35	4.83	5.42	4.62	4.78	4.97	4.95	5.79	4.18	4.6	5.69	4.4	5.32	5.24	5.08	5.32	4.54	5.17	4.66	5.45	4.89	4.43	5.66	4.62	4.37
TC0400011451.hg.1	0.373258	-0.0635621	0.977	0.954529	MIR1255A	microRNA_1255a	chr4	-	Precursor_microRNA	101330302	101330414	5.22	4.49	5.19	5.14	3.73	3.94	4.42	4.28	5.38	6.12	4.66	4.94	5.1	4.72	4.84	4.22	4.22	5.43	4.87	4.6	4.52	4.29	3.93	4.51	5.32	4.44	4.85	4.95	4.4	5.62	4.35	5.51	4.54	4.4	4.63	4.26	4.81	4.77
TC0400011459.hg.1	0.331264	-0.134825	1.00914	1.01836	RN7SL728P	RNA,_7SL,_cytoplasmic_728,_pseudogene_	chr4	-	NonCoding	102348392	102348691	6.65	5.23	6.78	6.17	6.45	6.23	6.57	6.28	6.34	6.88	6.35	6.76	6.18	6.51	6.11	6.17	5.91	5.75	6.4	6.8	6.52	5.91	6.47	6.09	5.83	6.16	6.13	6.83	6.42	6.55	5.88	5.68	5.66	6.72	6.07	6.26	6.31	5.88
TC0400011569.hg.1	0.339573	-0.120725	1.00292	1.00584	RN7SL55P	RNA,_7SL,_cytoplasmic_55,_pseudogene_	chr4	-	NonCoding	109450772	109451068	6.59	6.55	6.07	5.51	6.89	5.97	6.63	6.09	5.37	6.18	6.65	6.14	5.38	4.95	5.95	6.32	5.88	5.8	5.98	5.99	6.16	6.34	5.35	5.94	5.47	5.54	6.11	6	5.37	5.88	6.6	5.85	5.48	6.47	5.87	4.88	6.57	6.21
TC0400011593.hg.1	0.374008	-0.0622902	0.975771	0.952129	RPL7AP30	ribosomal_protein_L7a_pseudogene_30	chr4	-	Multiple_Complex	110399773	110400511	5.38	4.71	4.98	4.99	4.91	5.66	5	4.97	4.6	6.48	4.34	5.55	5.46	4.69	4.74	5.25	4.81	5.93	5.62	4.56	5.56	5.65	5.5	5.6	5.34	5.48	4.71	4.55	5.62	5.05	5.26	5.13	5.14	5.18	5.38	6	5.19	5.21
TC0400011595.hg.1	0.428546	0.0302599	0.932806	0.870127	RP11-380D23.1	novel_transcript,_antisense_to_ENPEP	chr4	-	NonCoding	110512488	110519505	5.16	4.62	5.64	4.39	4.62	4.77	4.7	5.61	5.49	5.82	5.31	4.52	4.71	5.23	5.3	5.28	4.86	5.2	5.04	4.96	5.39	4.62	5.51	4.6	5.18	4.76	4.59	4.9	4.26	5.15	5.09	4.65	4.45	5.67	5.18	5.15	5.33	4.61
TC0400011637.hg.1	0.441722	0.0526184	0.922188	0.850431	RPS26	Homo_sapiens_ribosomal_protein_S26,_mRNA_(cDNA_clone_MGC:27148_IMAGE:4807004),_complete_cds.	chr4	-	Multiple_Complex	113213976	113217170	15.34	14.11	14.83	16.05	15.84	14.62	14.12	15.11	14.8	15.85	14.73	15.36	15.84	13.27	15.9	15.58	15.93	15.76	14.82	13.37	13.06	15.91	15.02	14.88	14.65	14.25	14.83	14.78	14.57	14.86	14.27	14.84	13.57	12.51	13.84	14.54	13.68	14.7
TC0400011738.hg.1	0.416031	0.00902277	0.94101	0.885501	QRFPR	pyroglutamylated_RFamide_peptide_receptor	chr4	-	Multiple_Complex	121328642	121381059	5.58	5.54	5.56	5.4	5.46	6.09	5.73	5.48	5.09	5.26	6.02	5.15	5.61	5.23	6.03	5.87	5.27	5.61	5.57	5	4.95	5.32	5.65	5.52	4.88	5.7	5.23	4.88	5.45	5.28	5.48	5.25	5.4	5.55	4.94	4.91	5.54	5.28
TC0400011789.hg.1	0.253041	-0.267568	1.06643	1.13726	LOC101927087	uncharacterized_LOC101927087	chr4	-	NonCoding	124499942	124558434	5.26	4.81	4.65	4.37	4.43	4.82	4.8	4.64	5.21	4.36	4.14	5.13	4.47	4.87	4.62	4.71	4.77	4.61	4.37	4.32	4.84	4.89	4.03	4.28	4.71	5.22	4.61	4.36	4.8	5.39	4.2	4.51	4.95	4.61	4.5	4.35	4.1	4.27
TC0400011813.hg.1	0.395277	-0.0261964	0.959387	0.920423	RP11-50D9.3	novel_transcript,_antisense_HSPA4L	chr4	-	NonCoding	127840198	127844040	3.9	4.06	4.15	4.37	4.33	4.92	3.9	4.08	4.85	3.99	5.02	4.51	4.42	4.21	4.55	4.23	3.78	4.35	5.59	5.51	4.71	4.58	5.08	4.99	4.24	5.09	4.74	4.62	4.48	4.22	4.69	4.75	4.97	4.1	5.62	5.09	4.57	4.05
TC0400011889.hg.1	0.376938	-0.0573173	0.974128	0.948925	RP11-192C21.2	novel_transcript	chr4	-	NonCoding	134932889	134934131	4.26	4.3	4.61	4.56	4.67	4.49	4.18	4.55	4.38	4.33	4.4	4.54	4.47	4.85	4.31	5.58	4.4	4.19	4.21	5.33	4.45	4.65	4.54	4.94	4.35	4.57	4.78	4.65	4.35	4.35	4.57	3.9	3.92	5.31	4.65	4.34	4.54	4.79
TC0400011891.hg.1	0.440117	0.0498952	0.923331	0.852541	RP11-553P9.3	novel_transcript	chr4	-	NonCoding	135112905	135123779	5.39	4.2	4.99	4.91	4.44	4.34	4.57	4.15	4.3	5.43	4.13	4.77	5.24	4.65	4.12	4.53	4.76	4.48	4.56	4.7	4.28	4.8	4.43	3.96	4.2	4.64	4.53	4.63	4.21	4.85	4.3	4.42	5	4.65	4.59	4.73	4.15	4.08
TC0400011942.hg.1	0.342688	-0.115439	0.999383	0.998767	ACA64	Small_nucleolar_RNA_ACA64_	chr4	-	Small_RNA	139436368	139436494	6.49	6.42	6.19	6.66	6.36	6.45	6.17	6.27	6	6.5	5.93	6.33	6.67	5.96	6.26	6.42	6.38	6.12	6.53	6.24	6.57	6.06	6.23	5.83	6.4	5.86	6.07	5.93	6.14	5.67	6.07	6.62	5.95	6.63	6	5.99	5.82	6.36
TC0400011952.hg.1	0.359411	-0.0870607	0.98775	0.975651	RN7SKP253	RNA,_7SK_small_nuclear_pseudogene_253_	chr4	-	NonCoding	139794125	139794433	5.12	4.6	5.42	5.43	5.09	5.17	4.65	4.66	5.32	5.18	4.71	5.33	5.42	4.92	4.94	5.04	4.78	4.73	5.23	4.71	4.67	4.9	5.31	4.75	4.97	4.85	5.49	4.69	5.26	5.05	5.49	4.75	4.63	5.06	5.01	5.53	4.38	5.18
TC0400011974.hg.1	0.368781	-0.071159	0.980447	0.961276	MGAT4D	MGAT4_family,_member_D	chr4	-	Multiple_Complex	140442262	140499499	4.97	6.39	5.32	5.32	4.72	5.66	5.16	5.1	4.89	5.72	4.68	5.65	5.31	5.53	5.14	5.12	5.1	4.92	4.39	5.43	4.19	5.19	5.26	5.23	4.78	4.78	4.99	4.56	4.47	5.19	5.3	4.88	5.12	5.71	5.32	5.15	4.93	5.45
TC0400012022.hg.1	0.40534	-0.00912024	0.951529	0.905408	uc_338	TUC338_	chr4	-	NonCoding	144739762	144739941	4.66	4.83	4.44	4.99	4.32	3.83	5.07	5.02	4.22	4.7	3.78	3.98	4.31	4.86	4.36	5.15	4.22	4.59	4.27	4.14	4.39	4.37	3.98	4.96	4.15	4.31	4.46	5.24	4.45	4.98	3.73	4.46	4.56	4.2	4.65	4.7	4.05	4.91
TC0400012087.hg.1	0.360343	-0.0854776	0.98703	0.974228	RP11-360A10.1	TEC	chr4	-	Unassigned	148819351	148819956	4.62	4.48	5.12	4.55	4.74	4.96	4.5	4.18	4.11	6.52	4.81	5.31	4.65	4.86	4.28	4.99	4.25	4.84	4.57	4.37	4.41	4.8	4.45	5.94	4.05	5.17	4.65	4.31	4.55	4.84	4.75	4.59	4.2	4.79	5.63	4.54	4.03	4.5
TC0400012288.hg.1	0.40385	-0.0116481	0.952703	0.907643	FSTL5	follistatin-like_5	chr4	-	Multiple_Complex	161383892	162164035	4.34	4.43	4.88	4.5	4.3	5.15	4.94	4.43	4.86	4.73	4.32	4.5	4.27	4.73	4.44	4.4	4.82	4.82	4.3	4.27	4.24	4.49	4.55	4.71	4.23	4.04	5.35	4.34	4.05	3.79	4.23	4.41	4.75	4.52	4.95	4.35	4.54	4.79
TC0400012310.hg.1	0.420833	0.0171708	0.939269	0.882227	2001-03-01	membrane_associated_ring_finger_1	chr4	-	Multiple_Complex	163524298	164384050	7.63	6.82	7.12	7.25	7.2	6.35	7.4	6.83	7.73	6.01	7.33	6.86	7.06	7.82	7.59	7.16	6.73	6.77	5.99	7.02	6.92	7.23	7.41	8.13	7.2	6.82	7.21	5.82	7.24	6.62	6.25	6.43	7.21	6.68	6.81	7.64	6.72	6.69
TC0400012393.hg.1	0.36629	-0.0753864	0.982324	0.96496	LOC100506085	uncharacterized_LOC100506085	chr4	-	NonCoding	169917761	169975902	5.1	4.96	4.88	6.05	5.01	5.67	4.97	5.6	5.16	6.28	5.58	5.26	5.16	5.41	6.34	5.83	5.51	5.93	5.31	5.19	5.18	5.38	5.58	6.33	5.59	5.74	5.77	5.18	5.82	4.86	5.55	5.63	5.49	5.7	5.47	5.55	5.53	5.28
TC0400012423.hg.1	0.439307	0.0485207	0.923472	0.8528	RP11-10K16.1	novel_transcript,_antisense_to_GALNT7	chr4	-	NonCoding	173131928	173169652	5.45	5.29	5.11	5.06	5.03	5.67	5.79	5.03	5.44	5.29	4.9	4.96	5.36	5.34	4.86	5.4	5.6	4.72	5.1	5.24	4.42	4.82	4.95	5.04	5.11	5.44	4.82	5.44	5.26	5.16	4.73	4.9	4.88	5.07	5.27	5.58	4.86	5.04
TC0400012441.hg.1	0.420772	0.0170685	0.938881	0.881497	RP11-489G11.3	novel_transcript	chr4	-	NonCoding	173467833	173470041	4.94	5.25	4.4	4.61	4.49	5.07	4.6	4.7	4.91	5.2	4.65	4.45	4.7	5.54	4.64	4.67	5.33	4.04	4.91	4.67	4.77	4.61	4.26	5.07	4.81	4.13	4.59	4.32	4.82	4.58	5.15	4.54	4.63	4.84	4.38	4.64	4.62	4.43
TC0400012460.hg.1	0.41224	0.00258938	0.94612	0.895143	RP11-440I14.2	novel_transcript	chr4	-	Multiple_Complex	174523701	174540344	5.79	5.38	6.78	5.28	5.23	5.65	6.33	5.31	5.13	6.42	5.73	5.13	6.18	6.07	5.85	6.03	5.24	5.55	4.97	5.96	5.82	6.08	6.08	5.38	5.75	4.98	4.77	6.04	6.8	5.3	5.47	5.42	5.23	4.32	5.02	4.96	5.47	5.45
TC0400012494.hg.1	0.370742	-0.0678325	0.97907	0.958578	RP11-376O6.2	novel_transcript	chr4	-	NonCoding	177343004	177377388	4.86	4.92	3.99	4.62	5.74	5.89	4.55	4.79	4.6	5.23	5.31	4.32	4.77	4.28	4.66	5.57	4.7	5	5.66	4.85	4.54	4.45	4.25	5.47	4.61	4.58	4.68	4.69	4.39	5.14	4.89	4.91	4.94	4.18	5.25	4.62	4.27	4.75
TC0400012496.hg.1	0.412642	0.00327182	0.945918	0.894761	AGA	aspartylglucosaminidase	chr4	-	Multiple_Complex	177430770	177442503	8.36	9.07	8.54	8.37	9.5	8.87	8.51	8.97	8.57	8.66	8.99	8.65	9.34	9.15	9.76	8.98	9.47	8.82	9.26	10.04	8.11	9.07	9.49	8.9	7.77	9.4	8.21	9.73	8.88	9.13	9.2	9.03	9.12	8.71	10.29	7.93	8.71	8.89
TC0400012585.hg.1	0.350061	-0.102926	0.995089	0.990202	RNU6-479P	RNA,_U6_small_nuclear_479,_pseudogene_	chr4	-	Small_RNA	183653572	183653676	5.05	4.98	5.86	4.42	4.15	4.27	4.22	5.07	4.87	4.18	5.82	4.69	4.31	5.35	4.86	4.79	5.57	5.36	5.4	5.16	5.35	4.63	4.17	4.46	5.19	4.81	4.34	5.02	5.43	5.83	5.2	5.18	4.64	5.32	5.08	5.38	4.67	4.85
TC0400012661.hg.1	0.328343	-0.139781	1.01042	1.02095	ORAOV1P1	oral_cancer_overexpressed_1_pseudogene_1_	chr4	-	Pseudogene	186170863	186171257	4.8	5.42	4.97	4.79	4.58	5.01	4.79	5.01	4.75	4.89	5.41	4.81	4.81	4.95	4.71	5.15	4.98	4.87	4.87	4.94	4.86	4.89	5.23	4.83	4.96	4.81	5.18	5.31	5.03	4.86	4.71	5	5.04	5.02	4.93	5	5.15	4.94
TC0400012681.hg.1	0.435663	0.0423375	0.927165	0.859634	LOC339975	uncharacterized_LOC339975	chr4	-	NonCoding	187304083	187505613	5.19	5.71	5.8	5.74	5.41	5.65	6.18	5.5	5.81	5.69	5.14	6.3	6.83	6.62	5.28	5.67	5.39	5.9	6.15	5.4	5.57	5.47	5.32	5.75	4.76	5.57	6.02	6.04	5.47	5.52	5.33	5.79	5.93	5.67	5.26	5.51	5.8	5.84
TC0400012689.hg.1	0.265563	-0.246317	1.05758	1.11848	ADAM20P3	ADAM_metallopeptidase_domain_20_pseudogene_3_	chr4	-	Multiple_Complex	187746094	187748199	5.27	4.9	3.79	4.73	4.59	5.45	4.56	4.79	4.97	4.9	4.48	5.33	5.01	4.87	4.88	4.53	4.78	4.35	5.18	4.87	4.38	5.35	4.54	4.26	5.02	4.88	4.33	4.98	4.45	5.07	5.15	4.61	5.01	4.73	4.69	4.89	3.55	4.9
TC0400012750.hg.1	0.323254	-0.148418	1.01367	1.02752	RARRES2P4	retinoic_acid_receptor_responder_(tazarotene_induced)_2_pseudogene_4	chr4	-	Multiple_Complex	190037916	190038399	4.69	5.21	4.96	5.03	4.61	4.63	4.59	4.7	4.61	4.81	4.39	4.51	4.62	5	4.59	4.72	5.27	4.7	4.55	4.72	4.55	4.72	4.54	4.39	5.01	4.34	4.47	4.68	4.97	4.79	4.46	4.48	4.72	4.34	4.5	4.61	4.28	4.39
TC0400012751.hg.1	0.342825	-0.115206	1.0004	1.0008	CLUHP4	clustered_mitochondria_(cluA/CLU1)_homolog_pseudogene_4	chr4	-	Multiple_Complex	190057902	190063005	4.59	3.91	4.29	4.72	4.39	4.84	4.65	5.23	4.18	4.84	4.13	4.58	4.89	4.87	5.06	5.48	4.79	4.75	4.19	3.99	3.46	4.73	4.51	4.1	4.16	4.39	4.18	5.36	5.11	3.92	4.66	4.32	4.54	4.43	4.71	5.14	4.17	4.94
TC0400012801.hg.1	0.38425	-0.0449094	0.96802	0.937064	UBA6-AS1	UBA6_antisense_RNA_1_(head_to_head)	chr4	+	NonCoding	67732144	67790511	5.15	5.04	4.41	5.19	4.2	4.5	4.28	4.38	4.1	4.69	4.7	4.92	3.97	5.34	5.24	4.5	5.03	4.39	4.93	4.31	4.66	4.55	4.19	4.68	4.06	5.27	4.25	4.52	4.51	4.66	4.39	4.36	4.84	4.4	5.13	4.1	5.28	4.16
TC0400012809.hg.1	0.375314	-0.0600738	0.975431	0.951466	SMR3B	submaxillary_gland_androgen_regulated_protein_3B	chr4	+	Multiple_Complex	70370093	70390246	5.2	5.02	5.11	5.15	5.89	5.45	5.18	5.14	4.83	5.84	4.94	5.35	5.25	5.03	5.51	5.5	5.74	5.46	5.98	5.38	4.61	4.63	5.67	5.33	5.32	5.13	5.85	5.62	4.95	5.09	5.07	5.19	5.61	5.87	4.9	5.67	4.68	4.87
TC0400012830.hg.1	0.377332	-0.0566489	0.973826	0.948336	ARHGEF38	Rho_guanine_nucleotide_exchange_factor_38	chr4	+	NonCoding	105695524	105708093	4.99	5.95	5.35	5.24	5.24	4.71	4.77	4.8	5.56	5.1	5.3	5.67	5.07	5.42	5.41	5.2	4.93	5.06	4.73	5.6	4.9	4.9	4.61	5.28	4.51	4.81	5.15	4.95	4.63	4.95	5.48	5.32	4.86	5	5.24	4.7	5.2	5.58
TC0400012836.hg.1	0.435192	0.0415376	0.927621	0.860481	ENPEP	glutamyl_aminopeptidase_(aminopeptidase_A)	chr4	+	Multiple_Complex	110476073	110565285	10.4	10.65	11.88	9.32	11.08	10.15	10.45	11.12	12.42	9.55	9.96	10.81	10.18	10.46	12.22	10.77	11.21	11.53	12.24	8.66	10.8	10.21	13.04	10.17	10.88	10.36	12.74	11.23	11.46	11.99	10.89	12.01	11.1	10.68	12.59	11.13	12.7	10.68
TC0400012873.hg.1	0.307372	-0.17537	1.02694	1.05461	FAM149A	family_with_sequence_similarity_149,_member_A	chr4	+	Multiple_Complex	186144061	186172667	5.57	6.07	5.57	5.41	5.18	5.17	5.22	5.78	6.61	5.58	6.26	5.93	5.24	5.68	6.21	5.33	5.71	5.69	5.64	5.71	5.06	5.38	5.74	5.41	5.6	5.19	5.18	5.92	5.38	5.24	5.52	5.13	5.27	5.35	5.19	5.75	4.83	5.5
TC0400012916.hg.1	0.32862	-0.139311	1.01118	1.02249	ARAP2	ArfGAP_with_RhoGAP_domain,_ankyrin_repeat_and_PH_domain_2	chr4	-	NonCoding	36005365	36047814	6.98	6.99	6.73	6.45	6.69	6.82	6.5	7.01	6.99	7.03	6.57	6.72	6.96	7.93	6.34	6.76	6.82	6.8	6.68	7.55	7.1	7.11	7.01	5.71	6.81	6.54	6.78	7.4	6.54	6.71	7.43	7.06	7.38	7.35	7	6.59	6.72	7.01
TC0400012917.hg.1	0.441056	0.051489	0.9228	0.851561	ARAP2	ArfGAP_with_RhoGAP_domain,_ankyrin_repeat_and_PH_domain_2	chr4	-	Multiple_Complex	36065998	36244509	7.69	7.63	9.02	8.91	7.89	8.71	8.71	8.5	8.12	8.08	8.35	9.19	6.73	8.04	7.77	7.86	8.03	10.42	8.21	9.52	8.14	8.34	8.08	7.5	8.1	9.76	9.25	7.24	7.61	6.61	8.72	7.79	7.99	9.41	8.51	9.35	10.27	7.88
TC0400012926.hg.1	0.401097	-0.0163199	0.954913	0.911858	SULT1E1	sulfotransferase_family_1E_member_1	chr4	-	Multiple_Complex	69841212	69860152	5.63	5.38	5.36	5.94	5.3	6.2	5.24	4.79	5.45	5.08	5.5	5.72	5.1	5.22	5.78	4.53	5.27	4.73	6.34	4.11	4.89	5.86	4.75	5.72	4.79	5.41	4.76	5.12	4.85	5.63	4.97	5.14	5.8	5.08	5.19	5.53	5.72	5.09
TC0400012948.hg.1	0.429086	0.0311767	0.932434	0.869433	EMCN	endomucin	chr4	-	Multiple_Complex	100395341	100518093	6.42	6.48	6.54	6.56	6.55	6.37	6.76	6.6	6.83	6.93	6.43	6.53	6.52	6.36	6.02	6.04	5.88	6.64	6.21	7.53	6.28	5.82	5.88	6.21	6.21	6.97	5.8	5.49	5.99	7.21	6.71	6.34	6.36	6.45	6.6	6.15	6.57	6.68
TC0400012961.hg.1	0.415601	0.00829312	0.943477	0.89015	NUDT6	nudix_hydrolase_6	chr4	-	Multiple_Complex	122892575	122923004	6.06	5.16	5.59	5.52	5.27	6.12	5.74	5.75	4.9	5.42	5.91	4.79	6.24	5.79	5.5	5.51	5.54	5.27	5.46	5.33	4.82	4.93	5.85	5.07	4.84	5.46	5.72	5.57	5.81	5.12	5.65	5.29	5.41	5.81	5.72	5.14	5.26	5.03
TC0400012991.hg.1	0.370083	-0.0689504	0.979113	0.958662	DDX60L	DEAD_(Asp-Glu-Ala-Asp)_box_polypeptide_60-like	chr4	-	NonCoding	168489090	168536596	5.22	6	5.21	4.86	4.92	4.96	4.71	4.55	5.41	4.92	5.36	5.14	6.02	5.81	5.01	5.74	5.74	5.72	4.85	5.36	5.7	4.88	5.8	6.2	4.9	5.19	6.88	5.73	4.94	5.08	4.96	4.39	4.91	5.07	4.42	4.61	5.09	5.48
TC0400013004.hg.1	0.435277	0.0416822	0.926568	0.858528	MTNR1A	melatonin_receptor_1A	chr4	-	Coding	186533655	186555567	5.45	5.21	5.06	5.62	4.36	5.59	5.41	4.66	4.53	5	5.4	4.74	4.8	5.17	5.24	5.35	4.88	5.04	4.99	4.67	4.88	4.33	4.58	4.66	4.22	5.67	4.35	4.48	5.19	4.65	4.86	4.38	4.93	4.32	4.32	5.24	5.1	4.93
TC0500006469.hg.1	0.386542	-0.04102	0.96555	0.932286	SPCS2P3	signal_peptidase_complex_subunit_2_homolog_(S._cerevisiae)_pseudogene_3_	chr5	+	Multiple_Complex	816346	817001	5.25	5.09	4.58	4.71	4.81	4.96	4.83	4.64	4.82	5.15	4.82	5.06	4.56	4.57	4.83	4.56	4.87	4.77	5.33	4.86	5.64	4.57	4.69	4.58	4.87	4.84	4.5	4.67	4.99	4.85	5.38	4.83	5.74	4.46	4.87	4.87	4.55	4.61
TC0500006565.hg.1	0.420833	0.0171707	0.939242	0.882175	RP11-35O7.1	novel_transcript	chr5	+	NonCoding	2940728	2967628	4.68	5.09	4.88	5.07	5.08	5.21	5.19	5.24	4.57	5.76	4.92	5.46	4.65	5.17	4.88	5.15	4.55	5.39	4.8	4.93	5.27	4.62	5.16	5	4.53	4.62	5.4	4.95	4.89	4.74	5.06	5.55	5.05	5.16	4.9	4.69	5.2	4.71
TC0500006577.hg.1	0.424663	0.023671	0.936036	0.876163	RP11-121L11.3	putative_novel_transcript	chr5	+	NonCoding	3452816	3461660	6.2	6.07	5.74	5.77	5.7	5.74	5.98	5.84	5.72	6.54	4.83	6.49	5.77	5.91	6.28	5.02	5.81	6.33	5.94	6.21	5.75	5.71	5.13	5.86	5.57	5.5	5.81	5.9	5.84	5.77	5.07	5.51	5.85	5.5	5.4	5.89	5.45	6.17
TC0500006735.hg.1	0.428115	0.0295278	0.932601	0.869745	CTD-2256P15.3	tec	chr5	+	NonCoding	10342813	10343330	5.46	4	4.24	4.37	4.06	4.95	4.75	4.61	4.6	4.88	4.47	4.85	4.82	4.98	4.44	5.52	4.36	4.81	3.98	5.25	4.49	4.26	4.8	4.53	4.69	4.19	5.46	4.9	4.18	4.13	4.76	4.18	4.32	5.2	5.15	4.42	4.03	4.3
TC0500006891.hg.1	0.415469	0.00806948	0.94361	0.8904	RPL36AP21	ribosomal_protein_L36a_pseudogene_21_	chr5	+	Multiple_Complex	18049550	18049872	7.29	7.21	7.53	7.04	7.42	7.2	7.1	7.74	6.67	7.29	6.26	6.87	7.31	6.36	7.28	7.25	6.94	6.41	7.41	6.6	6.58	6.7	6.96	6.46	6.89	7.15	6.97	7.94	6.93	6.98	6.54	6.21	7.04	7.18	7.14	6.86	6.47	7.6
TC0500007000.hg.1	0.268211	-0.241824	1.05555	1.11418	LINC01021	long_intergenic_non-protein_coding_RNA_1021	chr5	+	Multiple_Complex	27472269	27496401	4.24	4.78	6.07	4.38	4.35	4.48	5.02	5.15	4.51	6	4.94	5.07	4.19	5.78	4.23	5.1	5.07	4.32	4.44	4.18	5.45	4.68	4.67	4.71	5.74	5.18	4.17	4.45	4.65	4.48	4.68	5.6	4.87	5.45	4.73	4.26	4.19	4.38
TC0500007017.hg.1	0.347053	-0.108031	0.997366	0.99474	SUCLG2P4	succinate-CoA_ligase,_GDP-forming,_beta_subunit_pseudogene_4_	chr5	+	Multiple_Complex	29001760	29003357	5.97	5.49	6.49	5.42	5.4	5.88	5.44	6.5	5.62	5.45	5.47	7.77	6.59	6.9	4.78	6.18	5.22	5.52	5.39	7.16	5.28	5.54	5.49	5.17	5.51	5.89	5.93	5.02	9.37	5.91	8.99	8.07	7.66	5.78	5.13	5.45	5.34	6.6
TC0500007020.hg.1	0.367227	-0.0737974	0.98171	0.963754	SNORA18	Small_nucleolar_RNA_SNORA18_	chr5	+	Small_RNA	29070496	29070610	9.29	7.63	8.57	7.13	8.27	7.89	6.64	8.76	7.23	7.97	5.3	8.8	8.4	5.94	6.86	6.51	7.59	5.81	7.14	8.57	5.5	6.97	5.95	6.43	6.3	6.46	6.85	6.73	9.02	6.64	9.25	8.17	7.64	7.08	5.91	6.15	6.43	6.78
TC0500007060.hg.1	0.380974	-0.0504675	0.970838	0.942526	TPT1P5	tumor_protein,_translationally-controlled_1_pseudogene_5_	chr5	+	Multiple_Complex	31908361	31909186	6.04	6.39	5.95	6.24	5.88	6.25	5.71	6.16	6.32	6.25	5.57	6.17	6.51	6.7	6.58	6.32	5.98	6.07	6.36	6.68	6.29	6.22	6.41	6	6.55	6.09	6.21	6.16	5.92	6.55	6.21	6.87	6.29	6.76	6.01	6.03	6.77	6.25
TC0500007066.hg.1	0.434681	0.0406703	0.927548	0.860346	CTD-2186M15.3	novel_transcript	chr5	+	NonCoding	32173396	32175427	5.91	6.1	5.38	6.23	6.39	6.07	6.06	6.28	6.49	6.2	6.27	6.24	5.93	6.58	6.65	6.25	6.35	6.52	6.24	6.37	6.25	6.31	6.26	6.16	6.33	6.52	6.12	6.06	6.43	6.1	7.33	6.37	6.21	5.77	6.6	6.46	6.09	6.31
TC0500007203.hg.1	0.429647	0.0321277	0.931759	0.868175	AIG1P1	androgen-induced_1_pseudogene_1_	chr5	+	Multiple_Complex	39022411	39022558	6.33	5.8	6.4	6.03	5.82	6.33	5.85	5.49	6.05	5.3	6	6.1	6.07	6.42	6	5.56	6.5	6.03	6.21	6.1	6.02	6.46	5.96	6.22	6.06	6.35	6.03	5.73	6.66	6.23	6.13	6.08	6.46	6.27	6.62	6.36	6.16	6.3
TC0500007258.hg.1	0.435485	0.0420351	0.927296	0.859878	GHR	growth_hormone_receptor	chr5	+	Multiple_Complex	42423775	42721878	9.05	7.97	10.12	8.4	9.76	8.29	9.79	9.56	9.62	7.69	9.12	9.37	8.02	10.52	9.68	9.01	9.81	10.59	8.93	9.34	8.94	9.56	9.63	9.32	9.79	8.12	8.83	8.12	10.38	8.65	7.58	8.72	8.8	8.32	8.42	8.99	9.36	8.54
TC0500007398.hg.1	0.367732	-0.0729394	0.981327	0.963004	CTD-2591A1.1	tec	chr5	+	NonCoding	54643557	54646196	5.02	4.65	5.19	5.51	5.12	5.86	5.19	5.85	5.23	5.42	5.13	5.12	5.2	5.6	4.89	5.15	5.2	5.16	5.58	5.31	4.94	5.28	4.56	4.91	4.9	5	5.56	5.25	5.65	5.02	5.39	5.04	5.2	5.74	5.37	5.49	5.45	4.97
TC0500007413.hg.1	0.37976	-0.0525292	0.971858	0.944507	GZMA	granzyme_A	chr5	+	Multiple_Complex	55102646	55110252	4.47	4.69	3.92	4.61	4.83	4.75	4.7	4.58	4.29	4.22	4.11	4.41	4.42	5	4.6	4.6	4.65	4.42	4.56	4.95	4.3	4.12	4.31	4.3	4.08	4.66	4.83	4.76	4.01	4.54	4.63	4.51	4.69	4.5	3.89	4.34	4.31	4.82
TC0500007491.hg.1	0.367578	-0.0732015	0.980753	0.961878	GAPT	GRB2-binding_adaptor_protein,_transmembrane	chr5	+	Multiple_Complex	58491435	58497090	4.23	4.09	5.21	4.72	4.37	6.1	4.2	4.43	4.25	4.96	3.9	5.18	4.77	5.27	5.17	4.68	4.48	4.69	3.88	3.63	5.15	4.36	4.83	4.44	4.53	4.13	4.34	4.37	5.25	4.65	4.26	4.42	4.5	4.83	3.94	4.78	4.23	3.88
TC0500007543.hg.1	0.314003	-0.164116	1.02172	1.04391	CTC-436P18.1	uncharacterized_LOC101928630	chr5	+	NonCoding	61162070	61232080	4.33	4.82	4.48	4.67	4.38	4.84	4.28	4.52	5.17	5.39	4.67	4.54	4.74	4.87	4.74	4.64	5.01	4.8	5.04	5.07	5.18	4.86	4.65	4.48	5.12	4.52	5.76	5.06	5.42	4.63	4.25	4.95	4	5.21	5.25	6.08	4.11	5.21
TC0500007597.hg.1	0.324313	-0.14662	1.01418	1.02857	Y_RNA	Y_RNA_	chr5	+	NonCoding	65123369	65123474	5.53	5.93	6.16	5.27	5.77	5.37	5.57	6.66	6.1	6.41	5.22	5.57	5.52	5.1	5.63	5.89	5.22	5.93	5.84	6.11	6.16	5.99	5.34	5.83	5.59	5.37	5.31	5.21	5.62	5.69	4.84	6.06	5.2	6.53	5.18	5.79	5.66	5.88
TC0500007741.hg.1	0.354906	-0.0947055	0.991186	0.98245	MIR4803	microRNA_4803	chr5	+	Precursor_microRNA	72169467	72169540	4.54	5.04	4.65	4.58	4.68	4.69	5.27	4.91	4.21	4.9	5.58	4.65	4.86	4.62	5.35	5.1	4.96	4.29	5.49	5.2	4.58	5.03	4.33	5.14	4.84	4.75	4.96	5.56	5.25	5.26	4.12	4.29	5.7	4.85	3.98	5.54	4.67	4.49
TC0500007749.hg.1	0.399027	-0.0198332	0.956684	0.915244	LOC102503427	uncharacterized_LOC102503427	chr5	+	NonCoding	72557077	72571743	4.84	4.42	5.96	4.83	4.25	4.32	4.16	4.66	4.59	4.13	4.35	4.66	4.8	4.81	4.81	4.75	4.23	5.63	4.61	4.6	5.49	4.41	4.35	4.07	5.35	4.82	4.52	4.47	4.73	4.86	4.46	5.3	4.86	4.12	5.7	4.47	4.5	4.14
TC0500007755.hg.1	0.31391	-0.164274	1.02227	1.04503	MIR4804	microRNA_4804	chr5	+	Precursor_microRNA	72878591	72878663	5	6.12	5.04	5.41	5.88	5.81	6.23	5.11	4.87	4.63	5.74	4.61	4.87	5.56	5.43	6.14	5.47	4.58	5.7	4.48	6.92	5.79	5.2	5.17	6.72	5.13	6.44	6.49	4.83	5.27	6.15	5.47	6.66	5.27	4.77	5.9	6.61	5.08
TC0500007760.hg.1	0.385319	-0.0430948	0.967313	0.935695	Y_RNA	Y_RNA_	chr5	+	NonCoding	73100073	73100183	5.23	5.46	5.31	5.32	5.6	5.63	5.25	5.48	5.46	6.51	5.53	5.82	5.05	5.55	5.32	6.6	6.12	5.59	6.29	6.15	5.61	6.29	5.48	6.59	5.74	5.79	5.44	5.88	6.56	4.77	6.12	6.02	5.66	5.13	5.37	4.87	5.79	5.32
TC0500007805.hg.1	0.426965	0.0275762	0.932326	0.869232	CTD-2235C13.3	novel_transcript	chr5	+	NonCoding	75363760	75364242	4.99	5.46	5.1	4.88	4.75	4.51	4.54	4.74	4.48	5.18	4.84	4.78	4.62	4.63	4.5	4.88	5.05	4.82	4.75	4.44	5	5.11	5.51	4.68	4.9	4.85	4.67	4.66	4.91	4.69	4.62	4.44	4.89	4.65	4.79	4.93	5.16	4.82
TC0500007834.hg.1	0.38289	-0.0472171	0.969202	0.939353	F2RL1	coagulation_factor_II_(thrombin)_receptor-like_1	chr5	+	Multiple_Complex	76818933	76835315	5.07	5.22	4.54	5.29	5.44	4.41	4.87	4.34	4.81	4.65	4.85	5.68	5.14	5.05	5.29	5.26	5.38	4.59	4.32	4.5	5.25	5.18	5.23	4.75	4.65	4.73	5.09	6.19	4.69	4.83	4.54	5.06	4.48	6.03	5	4.91	4.91	4.82
TC0500007859.hg.1	0.328082	-0.140224	1.01135	1.02283	LOC101929154	uncharacterized_LOC101929154	chr5	+	NonCoding	77884656	77959101	5.43	4.72	4.82	5.42	5.84	5.42	5.62	5.21	4.83	4.71	5.49	5.19	5.36	5.27	4.99	5.79	5.21	5.12	5.38	5.33	4.95	5.07	5.42	5.28	4.71	4.92	5.07	5.47	4.97	4.93	4.68	4.55	4.82	5.1	4.72	5.2	5.08	4.69
TC0500007943.hg.1	0.434213	0.0398763	0.928346	0.861827	SHFM1P1	split_hand/foot_malformation_(ectrodactyly)_type_1_pseudogene_1_	chr5	+	Multiple_Complex	81892490	81892721	10.34	9.98	9.72	9.87	9.71	10.72	9.96	10.16	10.15	9.87	11.05	9.84	9.32	9.62	9.99	9.54	10.06	9.81	9.88	9.98	10.03	9.74	10.34	8.99	10.45	9.7	9.69	9.51	9.93	10.36	10.29	10.73	9.97	10.53	9.91	9.93	10.51	10.6
TC0500007945.hg.1	0.441845	0.0528277	0.921973	0.850034	ATG10	autophagy_related_10	chr5	+	Multiple_Complex	81972025	82276857	6.55	8.6	8.68	8.38	8.16	8.3	8.78	8.24	8.93	8.35	8.33	9	7.4	9.38	8.48	8.45	8.9	8.86	8.22	8.68	8.64	8.07	9.07	8.03	9.2	8.46	8.04	8.07	8.41	8.56	8.71	8.75	8.45	8.45	9.09	8.72	8.73	8.28
TC0500008058.hg.1	0.395771	-0.0253591	0.958282	0.918305	RP11-414H23.2	novel_transcript	chr5	+	NonCoding	91223419	91223967	5.01	5.81	5.18	4.52	5.56	5.73	5.24	5.16	5.03	5.57	5.57	5.09	4.65	5.57	5.21	4.95	4.98	4.63	5.29	4.81	4.29	4.73	4.61	4.4	5.12	4.89	4.29	4.82	4.98	4.49	4.47	4.76	4.59	5.13	4.81	5.13	4.48	5.49
TC0500008068.hg.1	0.342092	-0.11645	1.00015	1.0003	RAB5CP2	RAB5C,_member_RAS_oncogene_family_pseudogene_2_	chr5	+	Multiple_Complex	91476382	91477018	5.23	5.57	5.69	5.5	5.82	5.53	5.38	5.39	5.59	6.28	5.88	5.46	5.41	6.43	5.44	5.51	5.76	5.43	5.23	5.72	5.54	5.78	5.35	6.46	5.83	5.62	5.92	5.59	5.51	5.34	5.43	5.81	5.63	5.95	6.61	5.76	5.73	5.56
TC0500008121.hg.1	0.384333	-0.0447685	0.968108	0.937234	ARSK	arylsulfatase_family,_member_K	chr5	+	Multiple_Complex	95555074	95605102	6.83	6.84	6.91	7.96	6.83	6.83	7.84	7	7.91	7.06	7.56	7.08	7.59	7.44	7.83	7.21	7.81	7.21	7.78	7.14	6.87	7.58	8.22	6.1	6.92	7.95	6.82	7.87	6.96	7.81	7.56	7.55	8.07	8.28	7.71	6.72	7.54	7.35
TC0500008156.hg.1	0.419343	0.014642	0.94055	0.884635	ERAP2	endoplasmic_reticulum_aminopeptidase_2	chr5	+	Multiple_Complex	96875939	96919716	5.79	9.09	10.41	10.69	11.26	5.26	6.69	6.07	7.04	9.16	10.41	7.35	6.37	5.93	7.26	8.62	8.93	11.39	9.65	9.68	9.29	10.36	8.75	8.7	9.5	8.68	10.36	6.3	10.58	10.46	6.67	11.55	11.46	9.06	10.13	10.11	5.38	8.95
TC0500008182.hg.1	0.403295	-0.01259	0.953133	0.908462	RNU6-402P	RNA,_U6_small_nuclear_402,_pseudogene_	chr5	+	Small_RNA	98889731	98889833	5.36	4.95	4.63	4.62	5.01	4.64	4.56	4.97	5.28	4.68	5.7	5.02	5.55	5.24	5.9	4.75	4.48	4.22	4.56	5.31	4.57	4.86	4.31	4.54	4.92	5.17	4.61	4.68	5.16	4.42	4.66	4.28	4.1	5.49	4.69	4.69	5.2	4.84
TC0500008247.hg.1	0.404108	-0.0112109	0.95251	0.907276	RP11-6N13.4	novel_transcript	chr5	+	NonCoding	104773641	104799772	4.21	4.29	4.99	4.08	4.37	4.54	4.52	4.25	4.77	4.44	4.31	5.43	4.55	3.93	4.14	4.65	4.81	4.53	4.82	3.63	4.99	4.27	4.6	4.73	4.29	4.25	4.49	4.44	4.96	5.36	4.85	4.58	4.13	4.42	3.99	4.34	4.53	5.06
TC0500008290.hg.1	0.377018	-0.0571814	0.973811	0.948308	RP11-231G15.3	novel_transcript	chr5	+	NonCoding	109470843	109471586	5.67	5.28	5.33	4.84	5.84	6.18	4.79	4.96	5.09	6.65	5.04	4.88	5.93	4.68	4.6	5.5	4.77	4.85	5.02	5.25	5.03	5.04	5.1	4.83	4.99	5.28	5.62	4.72	5.21	5.33	5.23	4.68	4.97	5.74	5.58	4.61	5.19	4.97
TC0500008534.hg.1	0.428279	0.0298077	0.933083	0.870643	LOC102546228	uncharacterized_LOC102546228	chr5	+	NonCoding	126179577	126195710	5.03	4.42	4.96	5.42	5.27	5.17	4.73	5.01	4.6	5.76	5.58	5.33	5.24	5.12	5.47	5.78	4.94	4.62	5.24	4.98	5.04	5.53	4.64	4.94	5.04	5.03	5.37	5.31	5.09	5.24	5.15	5	5.45	6.24	4.7	5.43	4.84	5.67
TC0500008560.hg.1	0.366848	-0.0744405	0.981398	0.963142	CTXN3	cortexin_3	chr5	+	Multiple_Complex	127649021	127658630	4.63	4.7	4.75	4.68	4.72	4.73	4.75	5.28	4.53	4.89	5.42	4.81	4.19	4.86	4.87	4.9	4.96	5.14	4.19	4.84	4.73	5.32	5.39	5.79	4.79	4.83	4.38	5.02	5.06	4.77	5.03	4.1	4.69	5.06	4.66	4.21	5.38	4.82
TC0500008562.hg.1	0.384934	-0.0437478	0.967153	0.935385	LINC01183	long_intergenic_non-protein_coding_RNA_1183_	chr5	+	NonCoding	127703390	127941634	4.5	4.64	4.85	5.03	4.78	5.35	4.94	5.09	4.58	4.59	4.52	4.53	4.48	4.44	4.8	4.96	4.57	4.41	4.36	4.36	4.53	4.49	4.84	4.94	4.9	4.25	4.9	4.44	4.89	4.84	4.23	4.28	4.51	4.63	4.54	4.75	4.5	4.53
TC0500008586.hg.1	0.37938	-0.0531736	0.972061	0.944903	ADAMTS19	ADAM_metallopeptidase_with_thrombospondin_type_1_motif_19	chr5	+	Multiple_Complex	129460265	129738683	7.38	8.31	8.06	7.7	7.8	7.26	8.01	8.04	8.74	7.12	7.59	7.77	8.16	8.01	7.97	7.17	6.88	8.13	8.79	7.02	7.85	7.62	9.52	7.59	8.11	8.03	9.88	7.51	8.62	7.95	8.61	8.81	7.97	7.75	7.84	8.05	8.81	7.19
TC0500008615.hg.1	0.416661	0.0100918	0.942256	0.887846	AC034228.4	novel_transcript	chr5	+	NonCoding	131944408	131968220	4.98	5.06	4.5	4.01	3.94	5.72	5.44	4.41	4.22	4.23	4.94	4.71	4.76	4.89	5.03	5.09	4.65	4.44	4.13	5.06	5.06	4.59	4.05	4.42	3.89	4.35	4.75	4.69	4.63	4.26	4.1	4.39	4.97	4.46	4.86	4.97	4.32	4.98
TC0500008665.hg.1	0.388342	-0.037965	0.965096	0.93141	RP11-485M7.2	TEC	chr5	+	Unassigned	133052769	133052971	6.5	6.37	6	5.58	6.21	6.31	6.24	6.22	6.55	6.55	7.06	6.32	6.43	7.01	6.02	6.21	6.39	6.19	6.57	5.88	6.05	6.22	6.21	5.79	6.17	6.36	6.54	6.2	6.49	6.29	6.23	6.61	6.07	7.27	6.2	6.29	7	6.33
TC0500008695.hg.1	0.38498	-0.0436708	0.967468	0.935994	AC005355.1	putative_novel_transcript	chr5	+	Multiple_Complex	134422810	134492519	5.45	5.1	5.77	5.56	5.08	5.47	5.58	5.62	5.57	5.38	6.16	5.8	5.1	5.5	5.31	5.59	5.57	5.97	5.48	5.65	5.7	4.98	5.5	5.48	5.68	5.26	5.68	5.58	5.71	6.1	5.49	5.34	5.35	5.7	5.77	5.92	5.82	5.42
TC0500008766.hg.1	0.362697	-0.0814845	0.984711	0.969656	MYOT	myotilin	chr5	+	Multiple_Complex	137867791	137887851	4.69	5.03	5.03	5.06	5.04	5.77	4.59	5.35	4.41	4.91	5.12	4.91	5.44	5.04	5.53	4.95	5.54	4.26	4.89	4.95	5.22	4.87	5.53	4.9	4.59	4.22	4.69	5.22	4.89	5.09	4.67	4.62	5.19	4.98	4.95	4.4	4.66	4.39
TC0500008772.hg.1	0.405933	-0.00811374	0.950538	0.903523	RP11-325L7.2	putative_novel_transcript	chr5	+	NonCoding	138039199	138039979	4.86	5.43	4.66	4.47	4.75	4.84	4.52	4.58	4.13	4.3	4.72	4.75	5.08	4.9	4.63	5.49	5.07	5.08	4.46	4.24	4.15	4.88	4.57	4.85	4.21	4.46	5.09	4.61	4.91	3.98	4.62	4.16	4.78	4.7	4.78	4.58	4.57	4.76
TC0500008774.hg.1	0.395553	-0.0257284	0.959284	0.920226	WNT8A	wingless-type_MMTV_integration_site_family,_member_8A	chr5	+	Multiple_Complex	138083892	138092365	5.42	5.17	5.22	5.28	5.16	5.95	5.22	5.06	5.42	4.83	5.47	5.29	5.64	6.3	5.09	4.92	5.07	5.53	4.9	5.12	5.52	5.15	5.63	5.6	4.92	5	6.18	5.64	5.11	5.37	4.8	5.7	5.7	5.12	4.78	5.52	5.25	5.47
TC0500008822.hg.1	0.430747	0.0339955	0.930899	0.866573	RNU5B-4P	RNA,_U5B_small_nuclear_4,_pseudogene_	chr5	+	Small_RNA	139447907	139448017	6.86	6.46	7.37	7.54	6.99	7.61	6.75	7.81	6.5	7.2	6.47	6.84	7.2	7.96	6.36	7.25	6.77	6.58	6.83	6.49	6.04	6.19	5.94	6.84	6.49	6.63	7.18	7.95	6.53	6.76	6.68	6.9	6.94	6.74	6.09	7.06	6.98	6.96
TC0500008990.hg.1	0.369641	-0.0696996	0.979049	0.958537	CTB-73N10.1	novel_variant	chr5	+	NonCoding	145429868	145451099	4.99	4.97	4.66	4.34	4.47	4.44	4.37	4.34	4.49	5.36	4.89	4.75	4.17	4.78	4.27	4.45	4.79	4.68	4.71	4.87	4.33	4.45	4.96	4.56	4.49	4.85	4.36	4.41	4.53	4.43	4.47	4.73	4.56	4.88	4.35	4.5	4.5	4.36
TC0500009073.hg.1	0.420902	0.0172876	0.939106	0.88192	MIR378A	microRNA_378a	chr5	+	Multiple_Complex	149732797	149732908	6.16	6.07	6.62	6.45	6.29	7.07	6.15	6.45	6.73	6.8	6.57	6.83	7.13	6.8	6.48	7.23	6.29	6.95	7.08	6.46	6.53	6.67	6.72	6.53	6.63	6.33	6.64	6.93	6.98	6.76	6.85	6.77	6.52	6.32	6.45	6.35	6.79	6.41
TC0500009083.hg.1	0.439686	0.0491646	0.92344	0.852742	CDX1	caudal_type_homeobox_1	chr5	+	Multiple_Complex	150166781	150184558	5.02	5.11	5.35	5.18	5.1	5.14	4.84	5.92	4.8	4.98	5.96	5.1	5.03	4.99	5.34	4.31	5.7	5.61	5.2	5.04	5.03	4.98	4.8	5.28	4.09	4.34	4.63	4.87	4.15	4.75	4.97	4.68	4.67	4.57	5.3	5.01	5.12	4.94
TC0500009130.hg.1	0.29168	-0.201998	1.03867	1.07883	CTB-113P19.3	novel_transcript	chr5	+	NonCoding	151752940	151767247	4.48	5.16	4.51	4.52	4.76	4.55	4.9	4.79	4.67	5.05	4.34	4.64	4.8	5.47	4.29	4.78	5.32	4.46	4.73	4.64	4.86	4.24	4.31	5.56	4.55	4.58	4.98	4.38	4.59	5.13	4.52	4.6	4.6	4.14	4.69	4.53	4.69	4.28
TC0500009270.hg.1	0.385599	-0.0426194	0.967207	0.93549	U6	U6_spliceosomal_RNA_	chr5	+	Small_RNA	160072268	160072364	4.34	6.3	6.24	5.31	5.14	5.26	4.85	6.17	5.32	6.18	4.59	6.27	4.91	5.32	5.74	5.45	5.68	5.01	5.29	5.4	5.25	5.32	5.42	5.35	6.08	4.97	4.65	4.53	5.8	6.16	5.27	4.91	5.7	6.07	6.03	6.01	5.14	5.58
TC0500009281.hg.1	0.427524	0.0285258	0.933593	0.871595	PTTG1	pituitary_tumor-transforming_1	chr5	+	Multiple_Complex	160421807	160428744	6.78	4.98	6.23	6.15	7.74	6.08	5.76	6.83	6.35	6.56	6.89	6.45	8.47	6.9	7.12	7.46	7.52	6.37	7.52	6.37	6.48	6.33	7.32	6.44	6.32	6.65	6.66	6.99	6.29	6.08	5.73	6.97	6.53	7.5	6.12	6.56	6.76	6.39
TC0500009284.hg.1	0.390649	-0.0340507	0.963463	0.928261	MIR146A	microRNA_146a	chr5	+	Multiple_Complex	160468246	160487693	4.81	4.06	4.9	4.16	4.04	4.28	4.3	4.19	4.1	5.21	5.15	4.22	4.38	4.91	4.01	4.92	4.28	4.33	4.37	3.82	4.65	4.45	4.77	4.38	4.73	4.95	4.83	4.62	3.99	4.51	5.1	3.68	4.07	3.57	4.93	4.36	4.12	4.5
TC0500009294.hg.1	0.364955	-0.0776523	0.98322	0.966722	CTC-529G1.1	novel_transcript	chr5	+	NonCoding	160685351	160692889	4.38	4.95	4.31	4.41	4.1	4.74	4.71	4.39	4.22	4.46	5.41	4.83	4.16	4.56	4.24	4.57	4.27	4.56	4.38	4.95	4.09	4.63	4.65	4.34	4.37	4.19	3.79	4.54	4.36	4.55	4.58	3.87	4.76	4.46	4.67	4.17	4.59	5.39
TC0500009477.hg.1	0.412567	0.00314423	0.945924	0.894772	CTC-308K20.2	novel_transcript	chr5	+	NonCoding	172954907	172957162	5.87	6.2	5.88	6.24	6.33	6.19	6.3	5.47	6.21	6.55	6.24	6.17	6.32	6.95	5.9	6.27	6.36	6.15	6.6	6	6.23	6.56	6.2	6.58	6.25	6.21	5.98	7.02	6.41	6.1	6.13	6.01	6.3	5.89	6.13	6.02	6.42	6.45
TC0500009541.hg.1	0.426917	0.027496	0.934012	0.872379	HIGD1AP3	HIG1_hypoxia_inducible_domain_family_member_1A_pseudogene_3_	chr5	+	Multiple_Complex	174632932	174633209	4.91	4.92	5.34	5.34	5.22	5.94	5.75	5.53	5.43	5.11	5.09	5.83	5.21	5.21	5.62	5.11	5.94	5.57	5.57	5.45	5.51	5.66	5.6	5.68	5.97	5.34	5.35	4.94	5.45	5.92	5.88	5.76	5.96	5.16	6.03	5.16	5.29	6.22
TC0500009564.hg.1	0.397107	-0.0230908	0.957534	0.916872	RNU6-226P	RNA,_U6_small_nuclear_226,_pseudogene_	chr5	+	Small_RNA	175703898	175704004	6.27	5.75	6.16	6.83	5.63	6.61	5.74	6.73	6.41	6.33	5.53	6.16	5.77	5.98	5.75	6.77	6.18	6.55	5.66	5.98	6.08	6.28	6.59	6.2	6.18	6.9	5.65	5.54	5.74	6.3	6.62	6.09	6.15	5.59	6.29	6.14	5.91	5.54
TC0500009565.hg.1	0.362844	-0.0812337	0.98461	0.969457	CTC-251I16.1	TEC	chr5	+	Unassigned	175709603	175710756	5.47	5.77	5.28	5.33	5.47	5.48	5.22	5.18	5.2	5.55	5.42	5.8	5.71	5.97	5.59	5.51	5.46	5.12	5.29	5.29	4.9	5.12	5.61	5.47	5.19	5.26	5.81	5.7	5.63	5.22	5.72	5.04	5.06	5.66	4.79	5.47	5.21	4.96
TC0500009594.hg.1	0.416011	0.00898886	0.942115	0.887581	CDHR2	cadherin-related_family_member_2	chr5	+	Multiple_Complex	176542511	176595974	4.69	4.91	4.65	4.85	4.46	4.94	4.8	4.57	4.57	4.44	4.79	5.36	4.67	5.32	5.1	4.91	4.74	4.99	4.28	4.74	4.61	4.77	4.5	5.02	4.23	4.82	4.26	4.53	4.41	4.34	4.12	4.64	4.5	4.46	4.37	4.59	4.43	4.82
TC0500009708.hg.1	0.426239	0.0263449	0.934776	0.873807	RN7SKP150	RNA,_7SK_small_nuclear_pseudogene_150_	chr5	+	NonCoding	179845832	179846152	5.84	6	5.77	4.99	6.4	5.47	6.11	5.75	5.57	5.23	5.14	5.2	5.59	5.9	5.49	5.31	5.62	5.58	5.69	5.71	5.18	5.48	5.35	5.93	5.43	5.39	5.62	5.48	5.86	5.75	5.56	5.92	5.9	6.25	5.32	6.34	6.23	6.65
TC0500009718.hg.1	0.329716	-0.137452	1.01034	1.02078	CTB-129O4.1	novel_transcript	chr5	+	NonCoding	180292184	180295539	4.79	4.97	5.3	4.45	4.76	5.38	4.51	4.56	5.02	5.11	4.73	4.52	4.8	4.57	4.51	4.6	5.17	4.64	4.86	5.09	4.61	4.47	4.84	4.91	4.67	4.95	4.71	5	4.49	4.82	5.01	4.93	5.56	4.85	4.67	4.81	4.63	4.99
TC0500009764.hg.1	0.284558	-0.214084	1.04351	1.08891	TRIM52-AS1	TRIM52_antisense_RNA_1_(head_to_head)	chr5	+	NonCoding	181246523	181272307	5.09	4.59	5.19	5.05	5.04	5.53	4.85	5.38	4.8	5.52	4.83	5.35	5.3	5.07	4.87	5.13	5.07	4.77	5.13	4.92	4.95	5.53	4.94	5.04	5.41	5.07	5.08	4.81	4.83	4.73	5.2	5.87	4.65	5.49	4.98	4.72	5.58	5.38
TC0500009853.hg.1	0.337309	-0.124566	1.00437	1.00876	TERT	Zhang2013_ALT_ACCEPTOR,_ALT_DONOR,_coding,_INTERNAL,_intronic_best_transcript_NM_198253	chr5	-	NonCoding	1255086	1255285	5.75	5.66	5.97	5.96	5.52	5.53	5.46	5.92	5.64	5.79	5.73	6.23	5.35	6.25	5.72	5.44	5.84	5.63	5.61	6.32	5.48	5.27	6.41	6.16	5.54	6.15	5.7	6.14	5.59	5.81	6.08	6.15	6.23	6.07	5.59	5.63	5.67	5.82
TC0500009858.hg.1	0.410847	0.000225453	0.947106	0.897009	LINC01511	long_intergenic_non-protein_coding_RNA_1511	chr5	-	NonCoding	1363582	1380073	4.66	5.21	4.7	4.78	4.39	4.41	4.66	4.35	4.25	5.45	4.1	4.54	4.68	4.89	4.76	4.57	4.77	4.25	4.39	4.31	4.5	4.5	4.51	4.53	4.3	4.41	4.27	5.23	4.53	4.9	4.15	4.03	4.87	4.2	4.95	4.01	4.31	4.41
TC0500009926.hg.1	0.328265	-0.139914	1.01083	1.02177	LINC01019	long_intergenic_non-protein_coding_RNA_1019	chr5	-	NonCoding	3417152	3536094	5.44	5.38	5.23	5.46	4.9	4.89	4.98	4.9	5.17	5.32	4.9	4.62	5.06	4.82	5.24	5.22	4.71	4.82	5.03	4.64	5.17	4.5	4.71	4.75	4.4	4.69	4.89	4.99	4.6	4.53	4.76	4.92	4.54	5.29	5.13	4.68	5	4.86
TC0500009947.hg.1	0.388391	-0.0378818	0.964431	0.930127	RP11-445O3.3	novel_transcript	chr5	-	NonCoding	4436850	4440259	5.98	5.79	5.71	5.52	5.75	6.21	5.69	5.92	5.2	7.07	5.71	5.69	5.94	6.41	5.81	5.75	5.79	5.86	5.86	5.69	5.42	5.67	6.15	5.59	5.81	6.08	5.62	6.06	6.23	5.81	5.83	5.47	6.15	5.91	5.96	5.61	5.37	5.88
TC0500009954.hg.1	0.424709	0.0237493	0.933883	0.872138	CTD-2247C11.1	novel_transcript	chr5	-	NonCoding	4974690	5034269	5.04	4.58	4.51	4.99	4.59	4.97	4.8	4.88	4.69	4.95	4.74	4.81	4.69	4.53	4.49	5.09	4.36	4.44	4.64	4.87	4.84	4.75	4.5	4.52	4.58	4.93	5.04	4.7	4.3	4.84	4.69	4.3	4.48	4.31	4.52	4.68	4.72	4.6
TC0500009955.hg.1	0.278783	-0.223883	1.0478	1.09788	CTD-2247C11.4	novel_transcript	chr5	-	NonCoding	5046796	5049497	5.03	4.89	4.33	3.86	4.79	4.34	4.68	4.71	4.98	5.2	4.87	4.91	4.58	4.71	4.76	4.88	4.58	4.64	4.47	4.66	5	5.21	4.04	4.54	4.44	4.87	4.25	5.03	4.67	4.11	4.53	4.93	4.55	4.73	4.08	4.46	4.73	4.54
TC0500009965.hg.1	0.425426	0.0249661	0.93532	0.874824	MTCO2P30	MT-CO2_pseudogene_30_	chr5	-	Multiple_Complex	5395972	5396335	5.59	5.64	4.98	5.11	5.52	4.37	4.54	4.87	5.19	5.28	4.78	5.11	5.25	5.17	5.69	5.55	4.99	5.06	5.42	4.46	4.72	4.99	4.53	4.33	5.15	4.35	4.56	3.98	4.66	4.71	4.23	5.15	4.14	4.98	4.61	5.37	5.1	4.55
TC0500009984.hg.1	0.347284	-0.107639	0.996704	0.99342	FLJ33360	FLJ33360_protein	chr5	-	Multiple_Complex	6310441	6339884	5.59	5.63	5.29	5.48	5.42	5.34	5.98	5.56	5.36	5.23	5.73	5.57	5.67	5.84	5.4	5.21	5.48	5.37	5.37	5.42	5.22	5.73	5.78	5.91	5.14	5.39	5.81	5.75	5.94	5.57	5.39	6.04	5.49	6.21	5.81	5.47	5.67	5.79
TC0500010092.hg.1	0.424372	0.0231766	0.935012	0.874247	LOC101929412	uncharacterized_LOC101929412	chr5	-	NonCoding	10491707	10502753	5.69	4.77	4.74	4.87	5.77	5.57	5.3	6.1	5.07	5.5	5.8	5.83	5.21	5.64	5.92	5.44	5.67	5.32	5.42	5.4	4.95	4.9	5.39	5.86	5.23	5.17	5.28	5.55	5.94	4.99	5.09	4.74	5.14	5.65	5.43	5.39	5.88	5.46
TC0500010172.hg.1	0.399585	-0.0188854	0.954421	0.910919	MIR4637	microRNA_4637	chr5	-	Precursor_microRNA	14825929	14826012	4.73	5.78	4.93	4.85	5.51	5.52	5.12	4.71	5.24	4.75	5.11	6.14	4.85	5.39	5.64	4.31	5.63	6.28	5.08	4.92	5.14	5.43	6.68	4.93	4.67	5.08	5.04	6.92	6.85	4.7	4.68	5.07	5.6	5.85	4.92	6.02	5.25	5.22
TC0500010339.hg.1	0.16318	-0.420059	1.12644	1.26886	CCNB3P1	cyclin_B3_pseudogene_1_	chr5	-	Pseudogene	26739753	26741183	5.26	5.03	4.21	4.36	4.77	4.17	4.64	4.26	4.4	5.11	5.14	5.2	4.7	5.1	4.94	4.89	4.93	4.19	4.16	4.93	4.35	5.32	3.98	4.22	5.16	4.46	4.47	4.43	4.5	4.78	4.78	4.46	4.58	4.81	4.94	4.26	4.93	4.68
TC0500010485.hg.1	0.43956	0.0489505	0.923386	0.852642	CTD-2113L7.1	novel_transcript,_antisense_to_SPEF2	chr5	-	NonCoding	35678484	35827018	4.65	4.64	4.59	4.66	4.73	4.81	5.6	4.64	4.61	4.88	4.89	4.97	4.66	4.78	4.69	4.92	4.76	4.47	4.65	5.07	4.71	4.86	4.52	4.67	4.91	4.53	4.79	4.86	4.92	4.72	4.57	4.64	4.58	4.81	4.55	5.15	4.5	4.84
TC0500010565.hg.1	0.407917	-0.0047472	0.948795	0.900213	INTS6P1	integrator_complex_subunit_6_pseudogene_1_	chr5	-	Multiple_Complex	39718984	39721513	5.52	5.33	6.23	5.72	6.05	6.25	5.79	5.59	5.55	5.71	6.24	6.28	5.57	6.46	5.86	5.86	5.86	6.19	5.68	5.89	5.91	5.63	5.91	6.3	5.53	5.83	5.99	6.25	6.42	5.51	6.13	5.76	5.91	5.91	5.84	5.83	5.78	5.96
TC0500010627.hg.1	0.422141	0.0193901	0.937262	0.87846	LOC648987	uncharacterized_LOC648987	chr5	-	NonCoding	43012698	43082740	6.68	6.22	5.75	6.16	6.32	5.94	5.99	5.46	5.65	5.8	6.43	5.99	5.39	5.36	5.78	5.8	6.86	6.04	6.16	6.34	5.72	6.39	6.41	5.87	6.43	6.22	5.64	6.86	6.2	6.55	6.44	6.45	6.73	5.5	5.33	5.88	6.04	6.55
TC0500010653.hg.1	0.310607	-0.16988	1.02428	1.04914	RP11-503D12.1	putative_novel_transcript	chr5	-	NonCoding	44698431	44700808	4.76	5.49	4.49	5.15	4.97	4.4	4.99	4.64	5.27	5.48	4.53	5.19	4.85	5.1	4.96	4.65	4.89	5.42	4.64	5.12	5.03	4.51	4.72	4.8	5.4	4.96	4.98	4.57	4.98	4.82	4.47	4.63	5.28	4.47	5.03	5.15	4.44	4.78
TC0500010903.hg.1	0.330902	-0.135438	1.00912	1.01832	ISCA1P1	iron-sulfur_cluster_assembly_1_pseudogene_1_	chr5	-	Pseudogene	62776877	62777263	9.92	9.61	9.9	10.08	10.29	10.31	10.27	10.02	9.76	10.15	10.06	9.46	9.89	10.1	9.76	10.06	10.56	9.9	9.85	9.79	10.07	9.93	10.24	9.31	9.7	10.2	9.87	9.88	10.02	9.85	9.54	10.66	10.02	10.46	10.22	9.76	10.18	10.29
TC0500010934.hg.1	0.345082	-0.111375	0.998744	0.99749	LOC100303749	LSM3_homolog,_U6_small_nuclear_RNA_associated_(S._cerevisiae)_pseudogene	chr5	-	NonCoding	65944805	65945573	5.64	5.71	4.9	5.36	5.37	5.38	5.61	5.78	5.44	5.42	5.05	6.58	5.21	5.57	5.53	4.96	4.95	5.34	5.24	5.27	5.99	5.28	5.2	4.86	5.14	5.46	4.76	4.72	4.69	4.62	5.32	5.73	5.94	4.52	5.01	4.02	4.93	5.32
TC0500010935.hg.1	0.292413	-0.200754	1.03764	1.0767	SNORA76	Small_nucleolar_RNA_SNORA76_	chr5	-	Small_RNA	65961183	65961319	4.29	5.32	4.46	4.78	4.22	4.26	4.45	5	5.53	4.93	4.9	4.49	4.81	4.3	4.25	4.38	4.22	4.96	4.6	4.31	4.04	4.45	4.36	4.53	4.41	4.66	4.1	4.75	4.56	4.53	4.87	4.73	4.53	4.37	4.18	4.76	4.72	4.41
TC0500011167.hg.1	0.433101	0.0379893	0.929191	0.863396	CTC-366B18.2	putative_novel_transcript	chr5	-	NonCoding	75598482	75599380	5.59	6.05	5.08	5.41	5.06	5.21	5.53	5.47	5.57	6.27	5.23	5.03	6.3	6.35	5.73	5.34	5.19	4.42	5.62	5.57	5.14	6.13	6.25	4.87	5.7	5.08	5.07	5.4	5.89	6.73	6.05	5.69	4.41	5.34	6.28	5.42	5.59	5.56
TC0500011220.hg.1	0.366099	-0.0757108	0.982546	0.965398	AP3B1	Memczak2013_ALT_ACCEPTOR,_ALT_DONOR,_coding,_INTERNAL,_intronic_best_transcript_NM_003664	chr5	-	NonCoding	78003782	78003935	4.19	5.55	5.89	4.21	5.45	4.72	4.86	4.74	5.09	6.09	4.64	4.01	4.57	4.92	4.73	4.63	4.3	5.89	4.55	4.36	5.26	4.48	3.65	4.73	4.84	3.9	4.43	4.11	4.26	4.8	5.32	5.26	4.94	4.57	4.5	4.42	5.73	4.12
[truncated: 2,295 more rows]
[truncated: 19 more columns]

## Sheet: S6. Gene Input List MINUS DISE.
S6. Gene Expression dataset for the RV0.85 gene set, used as input for cisQTL analysis of the MINUS DISEASE dataset
[truncated: 3,280 more rows]
[truncated: 19 more columns]

[truncated: 1 more sheets: S7. best eSNP MINUS DISEASE ]
